# Supplementary material for: Regulation of gene expression is associated with tolerance of the Arctic copepod Calanus glacialis to CO 2‐acidified sea water
Source: Ecol Evol. 2017 Aug 2;7(18):7145–60. doi: 10.1002/ece3.3063 (PMC5606855; doi:10.1002/ece3.3063)
Supplement: Supplementary file 2 [file ECE3-7-7145-s002.xlsx]

## Sheet: p<0.05
Supplementary Table 2, complete. All biological process GO terms significantly associated with down-regulation in lowered pH, as evaluated by Babelomics’ logistic regression. The number of contigs that annotated to each GO term is given, as are the contig ID numbers. P-values were adjusted using FDR. Negative log odd ratio (LOR) indicates association with down-regulated contigs.
GOID	GO term	# transcripts	Logarithm Odds Ratio (LOR)	Direction of regulation (at low pH)	Adjusted p-value	contigs annotated to the term
GO:0006351	transcription, DNA-templated	1855	-0.349287	down	8.12e-20	contig#9065,contig#4234,contig#10992,contig#11063,contig#11796,contig#12185,contig#12270,contig#12447,contig#13940,contig#14052,contig#16369,contig#16441,contig#18586,contig#18758,contig#19671,contig#24072,contig#27135,contig#3252,contig#32989,contig#33,contig#34789,contig#34840,contig#3498,contig#374,contig#3949,contig#4003,contig#40556,contig#42665,contig#51799,contig#59129,contig#6136,contig#8…
GO:0006281	DNA repair	268	-0.878805	down	9.92e-18	contig#13408,contig#23418,contig#48727,contig#54793,contig#631,contig#2325,contig#2921,contig#53946,contig#5513,contig#9317,contig#949,contig#10557,contig#1488,contig#1789,contig#18164,contig#19279,contig#2595,contig#26496,contig#43857,contig#47437,contig#5026,contig#56175,contig#10217,contig#11976,contig#1199,contig#15499,contig#2693,contig#29625,contig#37967,contig#43448,contig#5227,contig#5235…
GO:0006355	regulation of transcription, DNA-templated	1134	-0.384036	down	3.97e-15	contig#4234,contig#6561,contig#10992,contig#11796,contig#12270,contig#12447,contig#14052,contig#1406,contig#16369,contig#16441,contig#19671,contig#2201,contig#24072,contig#27135,contig#3252,contig#34789,contig#3498,contig#374,contig#4003,contig#42665,contig#49671,contig#53266,contig#5740,contig#59129,contig#8461,contig#8725,contig#10108,contig#10502,contig#11486,contig#13335,contig#13408,contig#1…
GO:0000398	mRNA splicing, via spliceosome	183	-0.908914	down	2.16e-13	contig#16394,contig#11176,contig#15736,contig#18513,contig#3397,contig#32071,contig#4083,contig#5326,contig#5861,contig#6279,contig#9376,contig#9918,contig#10642,contig#1166,contig#11671,contig#11946,contig#13109,contig#17147,contig#20571,contig#3769,contig#4311,contig#9455,contig#10784,contig#12934,contig#13559,contig#13791,contig#15009,contig#17894,contig#2203,contig#2395,contig#26761,contig#29…
GO:0045944	positive regulation of transcription from RNA polymerase II promoter	601	-0.494726	down	2.25e-13	contig#11875,contig#13973,contig#57739,contig#6698,contig#16955,contig#25188,contig#32755,contig#328,contig#3305,contig#5334,contig#53876,contig#5541,contig#7141,contig#11621,contig#14547,contig#14558,contig#15499,contig#16265,contig#16392,contig#17291,contig#22739,contig#25597,contig#4399,contig#7949,contig#8416,contig#8584,contig#9258,contig#9456,contig#9781,contig#10881,contig#10944,contig#110…
GO:0006486	protein glycosylation	203	-0.805817	down	6.79e-12	contig#20055,contig#21794,contig#2931,contig#3496,contig#10744,contig#1350,contig#1742,contig#18424,contig#18745,contig#18827,contig#20820,contig#21021,contig#21148,contig#21517,contig#22473,contig#2264,contig#25030,contig#25044,contig#25220,contig#2648,contig#26699,contig#27066,contig#27171,contig#30241,contig#32192,contig#33689,contig#33699,contig#34047,contig#35186,contig#36288,contig#37530,co…
GO:0006260	DNA replication	160	-0.898499	down	1.14e-11	contig#2292,contig#25854,contig#15850,contig#11116,contig#16557,contig#16774,contig#17829,contig#21298,contig#21803,contig#23572,contig#23964,contig#24016,contig#25542,contig#25597,contig#27852,contig#28947,contig#2998,contig#357,contig#37207,contig#42056,contig#49630,contig#56534,contig#57823,contig#6623,contig#735,contig#8416,contig#1789,contig#18164,contig#2595,contig#3590,contig#7116,contig#7…
GO:0008380	RNA splicing	161	-0.869789	down	4.31e-11	contig#11045,contig#19037,contig#253,contig#5931,contig#11753,contig#16840,contig#25547,contig#2597,contig#28466,contig#4295,contig#6098,contig#7432,contig#11478,contig#12759,contig#13795,contig#16966,contig#23914,contig#32259,contig#4383,contig#6998,contig#7656,contig#1001,contig#12047,contig#12442,contig#14027,contig#17400,contig#17636,contig#18775,contig#23056,contig#2528,contig#29627,contig#3…
GO:0045892	negative regulation of transcription, DNA-templated	453	-0.50926	down	5.54e-11	contig#6136,contig#19036,contig#22614,contig#11478,contig#12018,contig#14073,contig#18882,contig#26046,contig#33484,contig#34359,contig#34520,contig#34825,contig#362,contig#4465,contig#51634,contig#1005,contig#15612,contig#18375,contig#1874,contig#19095,contig#19401,contig#20000,contig#23366,contig#24396,contig#2516,contig#27351,contig#38158,contig#3969,contig#50203,contig#51491,contig#6813,conti…
GO:0051301	cell division	352	-0.543232	down	7.47e-10	contig#13435,contig#1081,contig#17402,contig#18137,contig#20226,contig#2626,contig#27117,contig#309,contig#33590,contig#42161,contig#44028,contig#50318,contig#53888,contig#5573,contig#57678,contig#6094,contig#7504,contig#8337,contig#11023,contig#11882,contig#13352,contig#1388,contig#14800,contig#15638,contig#18831,contig#20626,contig#2447,contig#25584,contig#2675,contig#29529,contig#36557,contig#…
GO:0000122	negative regulation of transcription from RNA polymerase II promoter	518	-0.443872	down	8.31e-10	contig#11875,contig#12018,contig#13973,contig#19203,contig#4465,contig#6698,contig#13631,contig#1437,contig#15612,contig#16292,contig#18140,contig#18843,contig#24396,contig#3911,contig#44545,contig#4640,contig#49425,contig#52585,contig#58840,contig#7518,contig#11621,contig#11838,contig#14547,contig#14558,contig#1534,contig#16392,contig#1673,contig#17291,contig#20944,contig#25597,contig#25795,cont…
GO:0006406	mRNA export from nucleus	61	-1.27237	down	1.91e-09	contig#1166,contig#28862,contig#3805,contig#5391,contig#1658,contig#35646,contig#41592,contig#10479,contig#12586,contig#15781,contig#2641,contig#30260,contig#31828,contig#6001,contig#6309,contig#9539,contig#18962,contig#6734,contig#7737,contig#11673,contig#13443,contig#2003,contig#21689,contig#25046,contig#3162,contig#3204,contig#3647,contig#4061,contig#5776,contig#8421,contig#1349,contig#355,con…
GO:0000272	polysaccharide catabolic process	65	-1.21719	down	3.37e-09	contig#14088,contig#1632,contig#18569,contig#19016,contig#22428,contig#29113,contig#32067,contig#40449,contig#53800,contig#6048,contig#1752,contig#23984,contig#51460,contig#10824,contig#1117,contig#11874,contig#14894,contig#17750,contig#20629,contig#25257,contig#29523,contig#30622,contig#31129,contig#3897,contig#428,contig#44735,contig#46406,contig#5593,contig#7608,contig#8288,contig#8507,contig#…
GO:0006974	cellular response to DNA damage stimulus	222	-0.660494	down	3.37e-09	contig#22612,contig#6838,contig#26931,contig#17058,contig#32777,contig#1159,contig#13529,contig#24163,contig#2693,contig#38433,contig#10891,contig#14789,contig#16694,contig#16862,contig#18620,contig#19516,contig#21642,contig#26989,contig#40672,contig#44473,contig#5672,contig#10085,contig#10710,contig#1111,contig#16194,contig#16397,contig#16641,contig#18053,contig#2088,contig#22460,contig#3052,con…
GO:0006397	mRNA processing	212	-0.670376	down	4.56e-09	contig#11045,contig#17304,contig#18176,contig#19037,contig#21336,contig#253,contig#5931,contig#11478,contig#11753,contig#12759,contig#16840,contig#23914,contig#25547,contig#2597,contig#28466,contig#4295,contig#57523,contig#6098,contig#7432,contig#9264,contig#9602,contig#11370,contig#12442,contig#13795,contig#14826,contig#16966,contig#22299,contig#2528,contig#25354,contig#2612,contig#27370,contig#…
GO:0006508	proteolysis	260	-0.599185	down	5.86e-09	contig#1536,contig#13933,contig#18367,contig#33112,contig#44383,contig#47966,contig#10361,contig#11077,contig#13223,contig#1492,contig#15980,contig#16681,contig#18195,contig#18352,contig#20142,contig#26452,contig#27100,contig#29911,contig#3150,contig#3229,contig#34025,contig#35108,contig#35803,contig#3641,contig#38515,contig#40800,contig#4291,contig#55332,contig#9814,contig#10227,contig#10649,con…
GO:0006886	intracellular protein transport	248	-0.596869	down	1.47e-08	contig#2996,contig#31886,contig#3358,contig#42627,contig#4469,contig#5889,contig#6797,contig#705,contig#9597,contig#148,contig#25037,contig#39965,contig#5526,contig#6121,contig#13474,contig#14784,contig#16872,contig#19163,contig#23393,contig#24738,contig#27284,contig#2744,contig#28909,contig#29843,contig#35162,contig#37724,contig#38281,contig#4804,contig#6784,contig#12241,contig#16491,contig#1707…
GO:0033344	cholesterol efflux	36	-1.52222	down	1.76e-08	contig#15494,contig#42900,contig#4967,contig#7468,contig#9363,contig#3237,contig#21680,contig#10289,contig#35552,contig#4856,contig#3501,contig#34552,contig#17775,contig#22542,contig#3050,contig#32044,contig#40392,contig#5200,contig#53195,contig#8284,contig#12578,contig#13162,contig#13463,contig#23774,contig#32239,contig#40897,contig#47579,contig#7613,contig#8721,contig#39000,contig#20822,contig#…
GO:0007411	axon guidance	253	-0.584819	down	2.03e-08	contig#15915,contig#6338,contig#10285,contig#11592,contig#12351,contig#20251,contig#25893,contig#36936,contig#4135,contig#7790,contig#9392,contig#147,contig#16545,contig#22835,contig#27514,contig#3040,contig#3857,contig#40744,contig#4288,contig#4598,contig#4925,contig#6221,contig#9349,contig#9616,contig#10189,contig#12293,contig#13112,contig#13155,contig#14367,contig#14688,contig#15369,contig#178…
GO:0006032	chitin catabolic process	62	-1.17754	down	2.44e-08	contig#14088,contig#1632,contig#19016,contig#22428,contig#32067,contig#40449,contig#53800,contig#6048,contig#1070,contig#1117,contig#11874,contig#14894,contig#15590,contig#15600,contig#17750,contig#17839,contig#20629,contig#25257,contig#29523,contig#30622,contig#31129,contig#3897,contig#39101,contig#40382,contig#41131,contig#428,contig#42885,contig#44735,contig#46406,contig#46613,contig#47382,con…
GO:0006606	protein import into nucleus	49	-1.29757	down	3.78e-08	contig#295,contig#23016,contig#3376,contig#4728,contig#5404,contig#28862,contig#4935,contig#10832,contig#27794,contig#5111,contig#5112,contig#10631,contig#1611,contig#12828,contig#15781,contig#1600,contig#31828,contig#4547,contig#8591,contig#9539,contig#1576,contig#2003,contig#3204,contig#848,contig#25046,contig#5776,contig#14298,contig#5989,contig#6560,contig#5106,contig#8163,contig#31778,contig…
GO:0007275	multicellular organismal development	489	-0.3949	down	9.76e-08	contig#11962,contig#35782,contig#6532,contig#12788,contig#15423,contig#23330,contig#28549,contig#36434,contig#42195,contig#7598,contig#8063,contig#8174,contig#8639,contig#9182,contig#10486,contig#10646,contig#10683,contig#10797,contig#110,contig#11909,contig#12220,contig#12935,contig#13354,contig#13398,contig#16156,contig#16303,contig#16503,contig#17090,contig#18176,contig#20110,contig#2206,conti…
GO:0006457	protein folding	172	-0.671698	down	1.2e-07	contig#40748,contig#16676,contig#10630,contig#12203,contig#12632,contig#1467,contig#15395,contig#16102,contig#1906,contig#2022,contig#2143,contig#2474,contig#25854,contig#29295,contig#31941,contig#32241,contig#39171,contig#49444,contig#5286,contig#541,contig#5502,contig#568,contig#6247,contig#8180,contig#9534,contig#10156,contig#10911,contig#1448,contig#15428,contig#16171,contig#18513,contig#1989…
GO:0005975	carbohydrate metabolic process	131	-0.767751	down	1.41e-07	contig#23912,contig#38718,contig#11674,contig#1187,contig#13135,contig#14201,contig#15311,contig#1774,contig#18532,contig#21149,contig#2147,contig#21653,contig#22272,contig#23108,contig#28335,contig#2992,contig#35345,contig#37326,contig#3877,contig#50083,contig#6786,contig#6812,contig#13456,contig#1370,contig#16898,contig#17604,contig#19026,contig#21816,contig#22908,contig#2291,contig#27442,conti…
GO:0006357	regulation of transcription from RNA polymerase II promoter	343	-0.462138	down	1.98e-07	contig#11204,contig#30046,contig#36674,contig#47845,contig#5872,contig#10054,contig#10684,contig#1371,contig#13774,contig#14435,contig#22434,contig#23418,contig#3015,contig#5666,contig#7352,contig#10720,contig#11079,contig#12807,contig#13633,contig#14664,contig#15144,contig#1520,contig#16439,contig#19853,contig#24465,contig#28125,contig#4902,contig#57227,contig#7338,contig#7538,contig#8784,contig…
GO:0016925	protein sumoylation	72	-1.01399	down	2.6e-07	contig#3373,contig#19584,contig#307,contig#38026,contig#4695,contig#11976,contig#18948,contig#10849,contig#1616,contig#3647,contig#10260,contig#2003,contig#2418,contig#28730,contig#3204,contig#355,contig#3561,contig#58533,contig#5776,contig#1231,contig#3778,contig#13348,contig#2320,contig#24765,contig#4337,contig#46362,contig#57231,contig#14298,contig#21527,contig#21911,contig#7144,contig#10021,c…
GO:0008283	cell proliferation	201	-0.598319	down	3.14e-07	contig#1250,contig#17402,contig#22798,contig#3969,contig#39967,contig#4473,contig#498,contig#8337,contig#12286,contig#16294,contig#20805,contig#21906,contig#2281,contig#35614,contig#38025,contig#39486,contig#4193,contig#51678,contig#780,contig#787,contig#9981,contig#10358,contig#12554,contig#1386,contig#1486,contig#2128,contig#2197,contig#40773,contig#6986,contig#10590,contig#13887,contig#14274,c…
GO:0016568	chromatin modification	164	-0.655211	down	4.51e-07	contig#14340,contig#2921,contig#5292,contig#5412,contig#7587,contig#32755,contig#5026,contig#878,contig#9740,contig#15144,contig#29679,contig#31143,contig#31312,contig#32079,contig#35120,contig#35283,contig#4282,contig#4491,contig#47184,contig#6603,contig#7261,contig#7929,contig#8576,contig#10160,contig#11356,contig#13091,contig#13421,contig#14918,contig#17738,contig#2488,contig#28669,contig#3240…
GO:0007311	maternal specification of dorsal/ventral axis, oocyte, germ-line encoded	23	-1.66791	down	5.2e-07	contig#11033,contig#11036,contig#11692,contig#13390,contig#17905,contig#19274,contig#20207,contig#23412,contig#30263,contig#32999,contig#34346,contig#44014,contig#52595,contig#12756,contig#221,contig#22961,contig#26158,contig#27297,contig#30581,contig#33257,contig#3878,contig#52153,contig#5845
GO:0045467	R7 cell development	67	-1.02243	down	5.41e-07	contig#14501,contig#20251,contig#36685,contig#36936,contig#5923,contig#7790,contig#42082,contig#9349,contig#9616,contig#10030,contig#25014,contig#38263,contig#41193,contig#42023,contig#44897,contig#4917,contig#2730,contig#27918,contig#29195,contig#3456,contig#36192,contig#58107,contig#740,contig#8886,contig#10126,contig#12418,contig#17711,contig#22906,contig#25905,contig#265,contig#27250,contig#2…
GO:0006338	chromatin remodeling	76	-0.958935	down	5.7e-07	contig#10557,contig#1920,contig#37967,contig#6376,contig#13742,contig#16706,contig#23381,contig#3235,contig#3847,contig#7018,contig#11915,contig#12286,contig#19112,contig#21906,contig#4193,contig#49555,contig#748,contig#13259,contig#14830,contig#2029,contig#289,contig#3079,contig#4406,contig#6800,contig#7390,contig#788,contig#219,contig#3221,contig#46242,contig#644,contig#7179,contig#7325,contig#…
GO:0007049	cell cycle	191	-0.59662	down	6.61e-07	contig#4070,contig#14184,contig#20805,contig#2430,contig#31200,contig#7314,contig#14811,contig#1488,contig#15026,contig#15457,contig#15930,contig#16438,contig#18283,contig#23565,contig#24016,contig#27805,contig#32681,contig#38185,contig#40950,contig#41813,contig#44253,contig#4491,contig#4643,contig#4734,contig#6049,contig#6342,contig#7261,contig#780,contig#787,contig#9192,contig#9981,contig#10305…
GO:0007155	cell adhesion	401	-0.406048	down	6.96e-07	contig#10683,contig#13850,contig#16499,contig#19685,contig#22004,contig#23548,contig#24041,contig#24532,contig#25529,contig#26482,contig#3290,contig#35383,contig#37414,contig#44356,contig#49710,contig#50224,contig#56076,contig#10859,contig#11127,contig#11362,contig#1274,contig#13277,contig#15261,contig#15279,contig#15909,contig#1610,contig#16294,contig#16582,contig#17813,contig#18004,contig#18915…
GO:0007067	mitotic nuclear division	284	-0.484793	down	7.08e-07	contig#13435,contig#1081,contig#18137,contig#2626,contig#27117,contig#309,contig#33590,contig#42161,contig#44028,contig#50318,contig#53888,contig#5573,contig#57678,contig#6094,contig#13304,contig#13352,contig#14800,contig#15474,contig#18831,contig#2447,contig#2675,contig#29529,contig#7504,contig#8023,contig#9493,contig#11882,contig#12933,contig#1388,contig#15638,contig#26300,contig#29209,contig#2…
GO:0006897	endocytosis	218	-0.553782	down	7.71e-07	contig#10480,contig#12820,contig#21623,contig#24458,contig#25157,contig#25779,contig#31083,contig#3270,contig#47265,contig#58490,contig#59341,contig#13258,contig#15962,contig#16970,contig#18387,contig#28257,contig#36107,contig#38096,contig#38836,contig#7149,contig#11638,contig#17027,contig#17602,contig#2748,contig#35819,contig#40525,contig#41368,contig#41683,contig#42690,contig#1262,contig#13722,…
GO:0008203	cholesterol metabolic process	96	-0.836128	down	9.44e-07	contig#25157,contig#47265,contig#42523,contig#1485,contig#1696,contig#21040,contig#23226,contig#26774,contig#28037,contig#39354,contig#58714,contig#36375,contig#41513,contig#47125,contig#50226,contig#7530,contig#7709,contig#15494,contig#18942,contig#22896,contig#5129,contig#51447,contig#1511,contig#3286,contig#37418,contig#4582,contig#10869,contig#20638,contig#24889,contig#39928,contig#47729,cont…
GO:0031638	zymogen activation	31	-1.43617	down	9.71e-07	contig#47657,contig#19349,contig#35678,contig#11033,contig#11036,contig#11692,contig#13390,contig#17905,contig#19274,contig#20207,contig#23412,contig#30263,contig#32999,contig#34346,contig#44014,contig#52595,contig#17286,contig#38977,contig#42632,contig#46895,contig#12192,contig#12864,contig#37594,contig#26798,contig#29544,contig#36816,contig#39964,contig#19413,contig#23755,contig#25264,contig#57…
GO:0050774	negative regulation of dendrite morphogenesis	17	-1.84833	down	9.8e-07	contig#1137,contig#10126,contig#12418,contig#17711,contig#22906,contig#25905,contig#265,contig#27250,contig#29602,contig#37013,contig#49797,contig#5909,contig#6580,contig#8531,contig#11736,contig#1177,contig#258
GO:0043044	ATP-dependent chromatin remodeling	19	-1.74712	down	1.39e-06	contig#16758,contig#6638,contig#7896,contig#18316,contig#1109,contig#10323,contig#6859,contig#2120,contig#6446,contig#1330,contig#19055,contig#24854,contig#1372,contig#5109,contig#11681,contig#14598,contig#31183,contig#386,contig#57881
GO:0045893	positive regulation of transcription, DNA-templated	406	-0.390766	down	1.5e-06	contig#13933,contig#18367,contig#22054,contig#29095,contig#4897,contig#12471,contig#1751,contig#18950,contig#28862,contig#10216,contig#16714,contig#27547,contig#42373,contig#4530,contig#6467,contig#8540,contig#8805,contig#10891,contig#11395,contig#17269,contig#20987,contig#20994,contig#24241,contig#3257,contig#32698,contig#4399,contig#47060,contig#5425,contig#10881,contig#11038,contig#1104,contig…
GO:0022008	neurogenesis	216	-0.540154	down	1.56e-06	contig#1957,contig#4442,contig#13733,contig#16394,contig#1695,contig#28260,contig#3747,contig#5148,contig#15026,contig#1884,contig#19867,contig#2051,contig#27977,contig#31222,contig#32011,contig#3628,contig#44253,contig#5334,contig#7699,contig#15497,contig#17899,contig#22083,contig#4473,contig#52856,contig#7194,contig#8072,contig#11849,contig#13109,contig#13438,contig#17037,contig#24338,contig#80…
GO:0048846	axon extension involved in axon guidance	27	-1.47622	down	2.4e-06	contig#14501,contig#13948,contig#37331,contig#14698,contig#30873,contig#37561,contig#5119,contig#8731,contig#11302,contig#13907,contig#14263,contig#25703,contig#384,contig#41788,contig#42909,contig#10126,contig#12418,contig#17711,contig#22906,contig#25905,contig#265,contig#27250,contig#29602,contig#37013,contig#49797,contig#5909,contig#6580
GO:0007156	homophilic cell adhesion via plasma membrane adhesion molecules	160	-0.616279	down	2.63e-06	contig#12264,contig#125,contig#13533,contig#16216,contig#16674,contig#32306,contig#35955,contig#42408,contig#48634,contig#52139,contig#53162,contig#6077,contig#7492,contig#26928,contig#16159,contig#17788,contig#21611,contig#21835,contig#30191,contig#30573,contig#342,contig#4997,contig#5181,contig#16995,contig#20535,contig#2094,contig#25830,contig#26258,contig#31069,contig#37598,contig#37782,conti…
GO:0048841	regulation of axon extension involved in axon guidance	18	-1.74082	down	2.89e-06	contig#4925,contig#6453,contig#4102,contig#10030,contig#42023,contig#4917,contig#10126,contig#12418,contig#17711,contig#22906,contig#25905,contig#265,contig#27250,contig#29602,contig#37013,contig#49797,contig#5909,contig#6580
GO:0090150	establishment of protein localization to membrane	19	-1.6982	down	3.11e-06	contig#10659,contig#4685,contig#17775,contig#22542,contig#3050,contig#32044,contig#40392,contig#5200,contig#53195,contig#8284,contig#12578,contig#13162,contig#13463,contig#23774,contig#32239,contig#40897,contig#47579,contig#7613,contig#8721
GO:0019233	sensory perception of pain	218	-0.520851	down	3.18e-06	contig#10481,contig#11622,contig#12236,contig#48104,contig#8394,contig#10318,contig#16394,contig#1695,contig#21596,contig#21703,contig#22030,contig#7201,contig#7657,contig#8997,contig#13780,contig#16846,contig#18385,contig#19867,contig#2051,contig#2535,contig#31222,contig#6663,contig#6824,contig#30869,contig#41173,contig#12510,contig#15627,contig#16105,contig#1700,contig#25188,contig#2924,contig#…
GO:0007417	central nervous system development	164	-0.603104	down	3.2e-06	contig#194,contig#19419,contig#28183,contig#31884,contig#48280,contig#4639,contig#4674,contig#48093,contig#16747,contig#27230,contig#29229,contig#3169,contig#33957,contig#37360,contig#3761,contig#37948,contig#3881,contig#43699,contig#48591,contig#10038,contig#13317,contig#13686,contig#16517,contig#19002,contig#21286,contig#27468,contig#3030,contig#3638,contig#5866,contig#7349,contig#12375,contig#…
GO:0071404	cellular response to low-density lipoprotein particle stimulus	24	-1.53651	down	3.23e-06	contig#27491,contig#46899,contig#5235,contig#12661,contig#14336,contig#17775,contig#22542,contig#3050,contig#32044,contig#40392,contig#5200,contig#53195,contig#8284,contig#12578,contig#13162,contig#13463,contig#23774,contig#32239,contig#40897,contig#47579,contig#7613,contig#8721,contig#35923,contig#5855
GO:0016242	negative regulation of macroautophagy	34	-1.31493	down	3.28e-06	contig#28648,contig#13436,contig#3024,contig#1583,contig#52729,contig#33176,contig#13090,contig#30521,contig#35009,contig#15553,contig#17775,contig#22542,contig#3050,contig#32044,contig#40392,contig#5200,contig#53195,contig#8284,contig#12578,contig#13162,contig#13463,contig#23774,contig#29509,contig#32239,contig#40897,contig#47579,contig#7613,contig#8721,contig#33524,contig#12125,contig#30041,con…
GO:0031579	membrane raft organization	24	-1.53445	down	3.34e-06	contig#8355,contig#39304,contig#49898,contig#13877,contig#16427,contig#23757,contig#17775,contig#22542,contig#3050,contig#32044,contig#40392,contig#5200,contig#53195,contig#8284,contig#12578,contig#13162,contig#13463,contig#23774,contig#32239,contig#40897,contig#47579,contig#7613,contig#8721,contig#5456
GO:0007399	nervous system development	261	-0.473166	down	3.39e-06	contig#690,contig#10956,contig#11511,contig#13347,contig#1520,contig#1869,contig#19853,contig#2114,contig#26271,contig#28699,contig#33944,contig#3442,contig#10386,contig#11564,contig#16499,contig#1920,contig#19685,contig#23914,contig#24532,contig#2588,contig#26482,contig#27409,contig#3021,contig#37414,contig#49710,contig#6895,contig#7621,contig#8873,contig#10644,contig#11835,contig#12018,contig#1…
GO:0016055	Wnt signaling pathway	138	-0.652064	down	4.05e-06	contig#7598,contig#10940,contig#1170,contig#13814,contig#3252,contig#374,contig#4081,contig#44162,contig#52053,contig#12203,contig#2430,contig#24964,contig#31396,contig#3387,contig#37764,contig#4426,contig#6340,contig#14312,contig#2278,contig#4621,contig#7663,contig#9999,contig#11698,contig#8427,contig#11638,contig#18226,contig#22676,contig#40430,contig#19314,contig#25109,contig#3471,contig#46193…
GO:0035093	spermatogenesis, exchange of chromosomal proteins	19	-1.67295	down	4.64e-06	contig#10394,contig#10811,contig#12615,contig#19174,contig#19564,contig#27574,contig#30405,contig#30600,contig#32186,contig#32690,contig#33844,contig#34041,contig#5825,contig#9178,contig#9241,contig#9594,contig#12149,contig#23007,contig#3073
GO:0045087	innate immune response	156	-0.605778	down	5.06e-06	contig#17701,contig#37464,contig#8002,contig#13223,contig#15980,contig#18352,contig#27100,contig#14096,contig#20689,contig#30261,contig#31011,contig#31443,contig#37130,contig#39226,contig#3994,contig#40032,contig#51551,contig#53897,contig#55406,contig#5983,contig#8435,contig#8518,contig#16902,contig#17739,contig#18876,contig#20931,contig#2291,contig#25989,contig#27442,contig#27854,contig#31364,co…
GO:0048813	dendrite morphogenesis	242	-0.479978	down	5.73e-06	contig#44572,contig#52821,contig#11564,contig#12975,contig#1303,contig#15432,contig#2295,contig#34937,contig#4767,contig#51480,contig#21351,contig#27821,contig#39219,contig#40036,contig#40437,contig#52292,contig#8070,contig#17741,contig#21345,contig#21532,contig#21658,contig#24058,contig#24827,contig#32079,contig#40744,contig#41336,contig#4205,contig#4288,contig#7123,contig#8242,contig#9823,conti…
GO:0042493	response to drug	250	-0.471917	down	5.75e-06	contig#21189,contig#46678,contig#7744,contig#1049,contig#13542,contig#19592,contig#2326,contig#3196,contig#37018,contig#37492,contig#5679,contig#57574,contig#14704,contig#17215,contig#38119,contig#54386,contig#10857,contig#11985,contig#14751,contig#25379,contig#26400,contig#27786,contig#33140,contig#44450,contig#4660,contig#6432,contig#10791,contig#1212,contig#12957,contig#16317,contig#19840,cont…
GO:0015031	protein transport	378	-0.380051	down	6.15e-06	contig#22053,contig#23981,contig#25134,contig#25317,contig#25599,contig#26673,contig#32298,contig#35428,contig#37529,contig#43033,contig#46434,contig#52755,contig#13103,contig#14832,contig#16042,contig#22772,contig#27927,contig#3240,contig#35025,contig#4088,contig#54376,contig#7031,contig#9074,contig#9694,contig#9798,contig#11366,contig#11482,contig#1254,contig#1405,contig#14657,contig#16707,cont…
GO:0007379	segment specification	33	-1.29702	down	6.3e-06	contig#5211,contig#7749,contig#15635,contig#4244,contig#16724,contig#20118,contig#22181,contig#22285,contig#22415,contig#23511,contig#2466,contig#2724,contig#28971,contig#38049,contig#49239,contig#56751,contig#56800,contig#17285,contig#1707,contig#25510,contig#2968,contig#3040,contig#6221,contig#13259,contig#3079,contig#18166,contig#37497,contig#5447,contig#8168,contig#32472,contig#2872,contig#52…
GO:0045463	R8 cell development	18	-1.68848	down	6.52e-06	contig#11558,contig#10126,contig#12418,contig#17711,contig#22906,contig#25905,contig#265,contig#27250,contig#29602,contig#37013,contig#49797,contig#5909,contig#6580,contig#14128,contig#15064,contig#2436,contig#33920,contig#6929
GO:0022617	extracellular matrix disassembly	34	-1.27211	down	7.16e-06	contig#15021,contig#18916,contig#21186,contig#42632,contig#46084,contig#46895,contig#30100,contig#29925,contig#49106,contig#18570,contig#19701,contig#2736,contig#31151,contig#10230,contig#13751,contig#15281,contig#22913,contig#42725,contig#43711,contig#43824,contig#19765,contig#28048,contig#20935,contig#19715,contig#24352,contig#13827,contig#28331,contig#42562,contig#43873,contig#49863,contig#886…
GO:0046686	response to cadmium ion	55	-1.00821	down	7.55e-06	contig#36432,contig#22272,contig#11467,contig#2434,contig#25053,contig#33649,contig#38170,contig#49345,contig#34556,contig#5053,contig#11985,contig#3199,contig#33140,contig#34601,contig#31262,contig#4016,contig#56440,contig#5978,contig#32836,contig#33496,contig#4489,contig#1743,contig#16986,contig#42386,contig#16302,contig#2761,contig#31549,contig#47033,contig#49606,contig#57438,contig#3314,conti…
GO:0006366	transcription from RNA polymerase II promoter	156	-0.593789	down	7.64e-06	contig#1406,contig#1963,contig#20435,contig#41583,contig#15269,contig#17072,contig#17468,contig#1976,contig#22030,contig#25744,contig#2612,contig#28626,contig#35220,contig#12529,contig#14965,contig#20168,contig#2345,contig#13919,contig#17298,contig#37107,contig#6010,contig#6515,contig#656,contig#6736,contig#14671,contig#18401,contig#35855,contig#36909,contig#37023,contig#3747,contig#38363,contig#…
GO:0016032	viral process	96	-0.761248	down	7.77e-06	contig#17406,contig#20210,contig#21423,contig#27803,contig#14544,contig#15926,contig#48978,contig#677,contig#17984,contig#5445,contig#978,contig#10023,contig#52158,contig#56992,contig#9552,contig#21030,contig#22664,contig#4883,contig#607,contig#7714,contig#9146,contig#1722,contig#35057,contig#6322,contig#6323,contig#6647,contig#7580,contig#2003,contig#3204,contig#59216,contig#6717,contig#9301,con…
GO:0051028	mRNA transport	50	-1.0544	down	7.85e-06	contig#12602,contig#23016,contig#2884,contig#5404,contig#9602,contig#11370,contig#11398,contig#12828,contig#25354,contig#358,contig#7832,contig#9061,contig#96,contig#11882,contig#12153,contig#13945,contig#27794,contig#855,contig#8680,contig#12206,contig#20803,contig#23877,contig#5367,contig#7048,contig#12751,contig#17499,contig#18237,contig#28872,contig#3259,contig#46157,contig#9410,contig#12469,…
GO:0000381	regulation of alternative mRNA splicing, via spliceosome	89	-0.788746	down	8.26e-06	contig#17304,contig#18176,contig#5754,contig#7707,contig#23847,contig#10987,contig#26761,contig#30547,contig#8090,contig#10187,contig#20347,contig#21912,contig#2203,contig#22860,contig#2395,contig#3848,contig#44814,contig#4807,contig#6755,contig#8220,contig#11845,contig#15629,contig#1746,contig#12099,contig#12557,contig#12794,contig#17876,contig#2026,contig#2038,contig#29528,contig#35868,contig#4…
GO:0042632	cholesterol homeostasis	63	-0.938346	down	8.32e-06	contig#21061,contig#39097,contig#29732,contig#12668,contig#46143,contig#4967,contig#7468,contig#9363,contig#11457,contig#17379,contig#30244,contig#21680,contig#26899,contig#46917,contig#48347,contig#10289,contig#1033,contig#17588,contig#22219,contig#29017,contig#29211,contig#31743,contig#34752,contig#35552,contig#36219,contig#37285,contig#41652,contig#42363,contig#4856,contig#7756,contig#19654,co…
GO:0016318	ommatidial rotation	41	-1.1421	down	1.1e-05	contig#4333,contig#5117,contig#11592,contig#27918,contig#29195,contig#3456,contig#36192,contig#58107,contig#740,contig#8886,contig#10126,contig#12418,contig#17711,contig#22906,contig#25905,contig#265,contig#27250,contig#29602,contig#37013,contig#49797,contig#5909,contig#6580,contig#762,contig#12262,contig#6206,contig#17356,contig#21114,contig#29003,contig#30225,contig#30230,contig#37468,contig#38…
GO:0008063	Toll signaling pathway	48	-1.0584	down	1.1e-05	contig#11033,contig#11036,contig#11692,contig#13390,contig#17905,contig#19274,contig#20207,contig#23412,contig#30263,contig#32999,contig#34346,contig#44014,contig#52595,contig#9997,contig#6452,contig#11806,contig#15004,contig#15259,contig#17694,contig#17950,contig#55685,contig#20664,contig#9220,contig#31778,contig#12756,contig#221,contig#22961,contig#26158,contig#27297,contig#30581,contig#33257,c…
GO:0034976	response to endoplasmic reticulum stress	72	-0.865353	down	1.11e-05	contig#22131,contig#24858,contig#32199,contig#4464,contig#53154,contig#21263,contig#25502,contig#27009,contig#2677,contig#2947,contig#6680,contig#11308,contig#1189,contig#3214,contig#49823,contig#18696,contig#3122,contig#34402,contig#4389,contig#54598,contig#7530,contig#9057,contig#554,contig#6062,contig#10848,contig#30026,contig#491,contig#14698,contig#30873,contig#49246,contig#5119,contig#8731,…
GO:0007628	adult walking behavior	52	-1.01099	down	1.26e-05	contig#7343,contig#10535,contig#21460,contig#41420,contig#19486,contig#38866,contig#1329,contig#23961,contig#24517,contig#25920,contig#6431,contig#49867,contig#12180,contig#13113,contig#15350,contig#17725,contig#23621,contig#26715,contig#29789,contig#31014,contig#35304,contig#40460,contig#40697,contig#51292,contig#53130,contig#38272,contig#41998,contig#55686,contig#8228,contig#17775,contig#22542,…
GO:2000189	positive regulation of cholesterol homeostasis	21	-1.5382	down	1.29e-05	contig#10501,contig#11847,contig#17775,contig#22542,contig#3050,contig#32044,contig#40392,contig#5200,contig#53195,contig#8284,contig#12578,contig#13162,contig#13463,contig#21209,contig#23774,contig#32239,contig#40897,contig#47579,contig#7613,contig#8721,contig#25816
GO:0008344	adult locomotory behavior	85	-0.783562	down	1.5e-05	contig#18036,contig#20251,contig#36936,contig#7790,contig#11655,contig#12784,contig#22522,contig#24125,contig#32917,contig#34103,contig#6245,contig#9051,contig#12297,contig#33159,contig#36826,contig#39654,contig#46642,contig#54559,contig#12458,contig#16756,contig#19557,contig#2220,contig#28763,contig#31496,contig#37640,contig#37872,contig#40812,contig#41255,contig#47699,contig#53347,contig#6310,c…
GO:0042127	regulation of cell proliferation	116	-0.664533	down	1.67e-05	contig#10683,contig#1433,contig#29160,contig#42855,contig#13767,contig#882,contig#12315,contig#13848,contig#20854,contig#21898,contig#22836,contig#29107,contig#32545,contig#36367,contig#55658,contig#7400,contig#771,contig#1116,contig#29625,contig#43448,contig#5498,contig#55039,contig#9016,contig#20369,contig#52353,contig#2739,contig#31054,contig#33955,contig#3984,contig#5821,contig#12754,contig#2…
GO:0006336	DNA replication-independent nucleosome assembly	15	-1.75025	down	1.7e-05	contig#5292,contig#11915,contig#9491,contig#2229,contig#2230,contig#14075,contig#1088,contig#14032,contig#1849,contig#5183,contig#629,contig#813,contig#8751,contig#10004,contig#8913
GO:0071383	cellular response to steroid hormone stimulus	21	-1.5122	down	1.89e-05	contig#40493,contig#11561,contig#43110,contig#37535,contig#17775,contig#22542,contig#3050,contig#32044,contig#40392,contig#5200,contig#53195,contig#8284,contig#12578,contig#13162,contig#13463,contig#23774,contig#32239,contig#40897,contig#47579,contig#7613,contig#8721
GO:0010499	proteasomal ubiquitin-independent protein catabolic process	21	-1.51039	down	1.94e-05	contig#32296,contig#10394,contig#10811,contig#12615,contig#19174,contig#19564,contig#27574,contig#30405,contig#30600,contig#32186,contig#32690,contig#33844,contig#34041,contig#5825,contig#9178,contig#9241,contig#9594,contig#12149,contig#8629,contig#23007,contig#3073
GO:0007422	peripheral nervous system development	97	-0.721144	down	2.01e-05	contig#4099,contig#8865,contig#11697,contig#2332,contig#6181,contig#625,contig#7586,contig#20036,contig#22570,contig#44074,contig#4639,contig#48093,contig#6380,contig#29258,contig#8907,contig#1653,contig#17890,contig#20251,contig#23464,contig#36936,contig#7790,contig#26149,contig#9689,contig#220,contig#1931,contig#3040,contig#6221,contig#38717,contig#7143,contig#3265,contig#50586,contig#1478,cont…
GO:0044331	cell-cell adhesion mediated by cadherin	53	-0.976928	down	2.06e-05	contig#16159,contig#17788,contig#21611,contig#21835,contig#30191,contig#30573,contig#4997,contig#5181,contig#31069,contig#37598,contig#37782,contig#14854,contig#2961,contig#5146,contig#9277,contig#21598,contig#28247,contig#32254,contig#34051,contig#4092,contig#630,contig#13504,contig#14083,contig#14708,contig#1547,contig#18702,contig#23514,contig#12262,contig#6206,contig#17356,contig#21114,contig…
GO:0006511	ubiquitin-dependent protein catabolic process	138	-0.594362	down	2.51e-05	contig#10347,contig#12824,contig#35104,contig#6867,contig#7181,contig#10374,contig#1281,contig#4242,contig#5357,contig#6521,contig#7889,contig#8654,contig#108,contig#11839,contig#20250,contig#26540,contig#44875,contig#11246,contig#1147,contig#13016,contig#15577,contig#17437,contig#24434,contig#26696,contig#29560,contig#30655,contig#30737,contig#34433,contig#5310,contig#56953,contig#6573,contig#83…
GO:0007601	visual perception	204	-0.48277	down	2.79e-05	contig#18583,contig#18734,contig#22901,contig#3357,contig#48568,contig#11094,contig#13850,contig#21169,contig#3290,contig#40662,contig#7946,contig#12561,contig#21302,contig#29389,contig#426,contig#6616,contig#10654,contig#19632,contig#41529,contig#43776,contig#47,contig#754,contig#9070,contig#10508,contig#10797,contig#13404,contig#1398,contig#1623,contig#17994,contig#20042,contig#21331,contig#262…
GO:0007283	spermatogenesis	275	-0.410207	down	3.25e-05	contig#14845,contig#22054,contig#47022,contig#15473,contig#1622,contig#18383,contig#20920,contig#22884,contig#24173,contig#27331,contig#36703,contig#43204,contig#47366,contig#47872,contig#11170,contig#13398,contig#20643,contig#2311,contig#26194,contig#26303,contig#29469,contig#32789,contig#33048,contig#39044,contig#42223,contig#4365,contig#51204,contig#19622,contig#21072,contig#34783,contig#41403…
GO:0001519	peptide amidation	13	-1.79848	down	3.45e-05	contig#11651,contig#14952,contig#15055,contig#15507,contig#15708,contig#16597,contig#19166,contig#26135,contig#31105,contig#32598,contig#44760,contig#5767,contig#10245
GO:0030433	ER-associated ubiquitin-dependent protein catabolic process	57	-0.915861	down	3.5e-05	contig#15511,contig#9495,contig#23503,contig#2582,contig#33819,contig#6498,contig#1485,contig#1696,contig#21040,contig#24203,contig#33841,contig#35319,contig#38568,contig#39354,contig#58714,contig#2863,contig#15918,contig#20877,contig#2496,contig#5430,contig#13980,contig#18115,contig#18259,contig#21601,contig#23806,contig#40693,contig#9445,contig#24889,contig#39928,contig#5947,contig#10712,contig…
GO:0007613	memory	81	-0.761349	down	3.97e-05	contig#11651,contig#11655,contig#12784,contig#14952,contig#15055,contig#15507,contig#15708,contig#16597,contig#19166,contig#22522,contig#24125,contig#26135,contig#31105,contig#32598,contig#34103,contig#44760,contig#5767,contig#9051,contig#20500,contig#13231,contig#3451,contig#4869,contig#14273,contig#25996,contig#5171,contig#7081,contig#9526,contig#19068,contig#36660,contig#38745,contig#44569,con…
GO:0006342	chromatin silencing	120	-0.621955	down	4.02e-05	contig#14781,contig#16364,contig#17623,contig#21872,contig#24402,contig#27136,contig#33701,contig#34688,contig#39247,contig#51007,contig#51038,contig#6968,contig#11444,contig#12286,contig#12973,contig#19042,contig#21906,contig#24578,contig#24938,contig#28031,contig#32330,contig#36252,contig#4193,contig#4859,contig#19803,contig#6800,contig#1086,contig#13100,contig#14858,contig#18887,contig#19003,c…
GO:0008284	positive regulation of cell proliferation	193	-0.483929	down	4.4e-05	contig#7843,contig#1376,contig#16514,contig#28140,contig#3680,contig#43758,contig#43787,contig#51309,contig#1102,contig#22217,contig#279,contig#5565,contig#1770,contig#21864,contig#29107,contig#3194,contig#33569,contig#3990,contig#43822,contig#10346,contig#54229,contig#58331,contig#1509,contig#20369,contig#36207,contig#7105,contig#8358,contig#10064,contig#12395,contig#17313,contig#19746,contig#34…
GO:0001503	ossification	42	-1.04291	down	5.09e-05	contig#33170,contig#2782,contig#11343,contig#12421,contig#21454,contig#34026,contig#41319,contig#13743,contig#28544,contig#10538,contig#21781,contig#31680,contig#42470,contig#128,contig#36840,contig#12843,contig#33444,contig#44079,contig#26332,contig#624,contig#1914,contig#23985,contig#26727,contig#28284,contig#13131,contig#1423,contig#22321,contig#29266,contig#31258,contig#33872,contig#24866,con…
GO:0032504	multicellular organism reproduction	29	-1.24175	down	5.33e-05	contig#11651,contig#14952,contig#15055,contig#15507,contig#15708,contig#16597,contig#19166,contig#26135,contig#31105,contig#32598,contig#44760,contig#5767,contig#18778,contig#9892,contig#12324,contig#13667,contig#16919,contig#22157,contig#22280,contig#25798,contig#29097,contig#33093,contig#38850,contig#40843,contig#49047,contig#50566,contig#7378,contig#7970,contig#44809
GO:0006334	nucleosome assembly	62	-0.85591	down	5.47e-05	contig#1710,contig#3121,contig#1075,contig#14064,contig#16542,contig#39726,contig#50151,contig#13681,contig#33138,contig#3935,contig#5887,contig#6344,contig#325,contig#371,contig#38888,contig#6825,contig#9898,contig#9906,contig#22143,contig#2621,contig#10431,contig#19872,contig#2281,contig#39486,contig#22798,contig#32079,contig#14631,contig#219,contig#27474,contig#46242,contig#644,contig#7179,con…
GO:0030301	cholesterol transport	24	-1.3522	down	5.52e-05	contig#15494,contig#46143,contig#11457,contig#17379,contig#30244,contig#17775,contig#22542,contig#3050,contig#32044,contig#40392,contig#5200,contig#53195,contig#8284,contig#12578,contig#13162,contig#13463,contig#23774,contig#32239,contig#40897,contig#47579,contig#7613,contig#8721,contig#50095,contig#14530
GO:1900034	regulation of cellular response to heat	25	-1.32008	down	6.11e-05	contig#33002,contig#11387,contig#1393,contig#20716,contig#21629,contig#2003,contig#3204,contig#3647,contig#355,contig#5776,contig#3778,contig#14298,contig#12040,contig#1953,contig#25836,contig#18708,contig#744,contig#17461,contig#462,contig#6012,contig#4334,contig#3479,contig#4483,contig#20804,contig#21199
GO:0060119	inner ear receptor cell development	4	-2.72989	down	6.56e-05	contig#19792,contig#29694,contig#30555,contig#40773
GO:0007476	imaginal disc-derived wing morphogenesis	172	-0.500652	down	6.74e-05	contig#7109,contig#11479,contig#17509,contig#22252,contig#27015,contig#39356,contig#41119,contig#41950,contig#44958,contig#46400,contig#52107,contig#52701,contig#55867,contig#57105,contig#10705,contig#10742,contig#12384,contig#1712,contig#22582,contig#3169,contig#8793,contig#15414,contig#23533,contig#8265,contig#11967,contig#12420,contig#13259,contig#13360,contig#20271,contig#21009,contig#26688,c…
GO:0008217	regulation of blood pressure	29	-1.22488	down	6.83e-05	contig#2126,contig#28672,contig#3525,contig#18726,contig#1909,contig#6584,contig#7174,contig#47033,contig#35713,contig#3058,contig#46917,contig#48347,contig#21712,contig#25947,contig#49518,contig#15978,contig#40386,contig#41820,contig#6379,contig#47912,contig#24337,contig#49158,contig#53361,contig#8756,contig#14874,contig#3599,contig#25687,contig#1524,contig#12053
GO:0006952	defense response	95	-0.679412	down	6.84e-05	contig#12581,contig#13374,contig#21695,contig#22924,contig#13109,contig#15188,contig#18270,contig#19227,contig#19331,contig#25811,contig#30617,contig#35216,contig#35994,contig#48121,contig#4934,contig#6452,contig#8585,contig#11033,contig#11036,contig#11692,contig#13390,contig#15000,contig#15600,contig#17839,contig#17905,contig#19274,contig#19615,contig#20207,contig#23412,contig#23706,contig#23887…
GO:0044845	chain elongation of O-linked mannose residue	3	-3.05349	down	7e-05	contig#7473,contig#1515,contig#28093
GO:0048814	regulation of dendrite morphogenesis	37	-1.08829	down	7.09e-05	contig#7111,contig#28187,contig#4580,contig#10075,contig#20251,contig#36936,contig#7790,contig#9428,contig#2701,contig#33509,contig#28469,contig#29947,contig#33471,contig#9571,contig#9821,contig#10973,contig#16095,contig#55881,contig#8258,contig#10126,contig#12418,contig#17711,contig#22906,contig#25905,contig#265,contig#27250,contig#29602,contig#37013,contig#49797,contig#5909,contig#6580,contig#1…
GO:0009115	xanthine catabolic process	23	-1.35899	down	7.2e-05	contig#1342,contig#14505,contig#29117,contig#5507,contig#7620,contig#23918,contig#26169,contig#26848,contig#51506,contig#1446,contig#15154,contig#12527,contig#14421,contig#7245,contig#14217,contig#14802,contig#15091,contig#21183,contig#5963,contig#7008,contig#28986,contig#15025,contig#15758
GO:0007413	axonal fasciculation	34	-1.13221	down	7.22e-05	contig#15915,contig#26357,contig#46261,contig#13036,contig#19597,contig#7180,contig#7344,contig#5885,contig#2268,contig#11736,contig#1177,contig#14095,contig#17993,contig#38272,contig#41998,contig#1252,contig#3528,contig#36977,contig#485,contig#10126,contig#12418,contig#17711,contig#22906,contig#25905,contig#265,contig#27250,contig#29602,contig#37013,contig#49797,contig#5909,contig#6580,contig#48…
GO:0007494	midgut development	30	-1.19829	down	7.59e-05	contig#7749,contig#10838,contig#17285,contig#5763,contig#8373,contig#8794,contig#20746,contig#39647,contig#12785,contig#32405,contig#40518,contig#12898,contig#5691,contig#2054,contig#32472,contig#2608,contig#579,contig#12274,contig#18486,contig#21756,contig#3520,contig#10078,contig#16839,contig#24962,contig#27490,contig#30224,contig#369,contig#4885,contig#48951,contig#691
GO:0000723	telomere maintenance	24	-1.32896	down	7.6e-05	contig#21543,contig#32954,contig#44680,contig#46110,contig#52427,contig#54617,contig#20688,contig#19052,contig#5484,contig#11238,contig#3682,contig#5437,contig#12411,contig#25960,contig#26580,contig#35278,contig#41934,contig#23445,contig#3195,contig#462,contig#21539,contig#4308,contig#20580,contig#39733
GO:0006491	N-glycan processing	24	-1.32513	down	8.01e-05	contig#14900,contig#14914,contig#20401,contig#10923,contig#23431,contig#43276,contig#10456,contig#11667,contig#22968,contig#49191,contig#8024,contig#5681,contig#12076,contig#14378,contig#2817,contig#4254,contig#10712,contig#2273,contig#4981,contig#8374,contig#9778,contig#35334,contig#7576,contig#13434
GO:0016192	vesicle-mediated transport	181	-0.481671	down	8.2e-05	contig#11687,contig#4104,contig#12642,contig#19766,contig#2116,contig#23133,contig#5624,contig#7486,contig#9132,contig#9369,contig#12445,contig#14657,contig#21985,contig#28639,contig#5852,contig#705,contig#9597,contig#11482,contig#15955,contig#18971,contig#19722,contig#205,contig#257,contig#39965,contig#5540,contig#23393,contig#29843,contig#30809,contig#5968,contig#6784,contig#9514,contig#9750,co…
GO:0030259	lipid glycosylation	9	-1.99101	down	8.75e-05	contig#16016,contig#21387,contig#23577,contig#2373,contig#24675,contig#37655,contig#4875,contig#35786,contig#1515
GO:0006405	RNA export from nucleus	28	-1.22064	down	9.67e-05	contig#23016,contig#3376,contig#5404,contig#12586,contig#30260,contig#10631,contig#2641,contig#27794,contig#11673,contig#3162,contig#3841,contig#8421,contig#21689,contig#7281,contig#9301,contig#8429,contig#5106,contig#8163,contig#9442,contig#10274,contig#725,contig#10919,contig#2355,contig#29297,contig#7450,contig#9544,contig#4334,contig#3479
GO:0006013	mannose metabolic process	24	-1.31099	down	9.68e-05	contig#26892,contig#10334,contig#16596,contig#24373,contig#29351,contig#32966,contig#40993,contig#43279,contig#31697,contig#37268,contig#47964,contig#36947,contig#22968,contig#18108,contig#20196,contig#2273,contig#25350,contig#30851,contig#4981,contig#8374,contig#9469,contig#35334,contig#7576,contig#13434
GO:0050908	detection of light stimulus involved in visual perception	49	-0.930098	down	9.73e-05	contig#10982,contig#41775,contig#14966,contig#35547,contig#24175,contig#26583,contig#26958,contig#31893,contig#7973,contig#2014,contig#15711,contig#17350,contig#27992,contig#12180,contig#13113,contig#15350,contig#17725,contig#18350,contig#23621,contig#23961,contig#26715,contig#29789,contig#31014,contig#35304,contig#40460,contig#40697,contig#51292,contig#51895,contig#53130,contig#58642,contig#1088…
GO:0050808	synapse organization	50	-0.916716	down	0.000104	contig#25132,contig#10191,contig#17557,contig#24064,contig#33626,contig#6508,contig#19063,contig#2506,contig#10095,contig#1653,contig#17890,contig#1818,contig#23464,contig#38866,contig#42082,contig#4349,contig#15398,contig#28133,contig#50106,contig#11632,contig#24009,contig#11757,contig#2109,contig#53462,contig#18074,contig#18976,contig#21698,contig#34893,contig#34948,contig#41105,contig#4264,con…
GO:0032465	regulation of cytokinesis	13	-1.70266	down	0.000107	contig#27866,contig#5789,contig#8212,contig#22767,contig#25922,contig#903,contig#28427,contig#36149,contig#6633,contig#3337,contig#18061,contig#7525,contig#40949
GO:0000032	cell wall mannoprotein biosynthetic process	4	-2.65996	down	0.000114	contig#7473,contig#1515,contig#28093,contig#37744
GO:0007424	open tracheal system development	112	-0.604106	down	0.000115	contig#30344,contig#29220,contig#7987,contig#9559,contig#1216,contig#6017,contig#12952,contig#1735,contig#19688,contig#20594,contig#24657,contig#28529,contig#29968,contig#31822,contig#32928,contig#35618,contig#3826,contig#39551,contig#396,contig#43330,contig#47480,contig#5020,contig#6239,contig#9045,contig#2938,contig#4827,contig#54676,contig#21345,contig#21658,contig#25843,contig#4205,contig#432…
GO:0007409	axonogenesis	123	-0.571783	down	0.000127	contig#19867,contig#2051,contig#27617,contig#31222,contig#46827,contig#9565,contig#15915,contig#2938,contig#3614,contig#4827,contig#20726,contig#4598,contig#4751,contig#7610,contig#9430,contig#12806,contig#14611,contig#16201,contig#16291,contig#17870,contig#19900,contig#21704,contig#28365,contig#29493,contig#29716,contig#32507,contig#33064,contig#35725,contig#36271,contig#38019,contig#4170,contig…
GO:0007412	axon target recognition	23	-1.31471	down	0.000129	contig#13155,contig#14688,contig#17914,contig#2711,contig#34135,contig#7554,contig#3190,contig#14668,contig#10030,contig#42023,contig#4917,contig#10126,contig#12418,contig#17711,contig#22906,contig#25905,contig#265,contig#27250,contig#29602,contig#37013,contig#49797,contig#5909,contig#6580
GO:0075733	intracellular transport of virus	21	-1.36958	down	0.00013	contig#5776,contig#2003,contig#2089,contig#3204,contig#3647,contig#355,contig#3778,contig#14298,contig#12040,contig#1953,contig#25836,contig#18708,contig#744,contig#292,contig#2988,contig#49271,contig#5059,contig#1260,contig#29365,contig#4334,contig#3479
GO:0006817	phosphate ion transport	22	-1.33905	down	0.000133	contig#14286,contig#22366,contig#25053,contig#32153,contig#33649,contig#38170,contig#49345,contig#22234,contig#24266,contig#31212,contig#41551,contig#51576,contig#25867,contig#5150,contig#5371,contig#51588,contig#13664,contig#18600,contig#31335,contig#49314,contig#56267,contig#57438
GO:0009301	snRNA transcription	2	-3.60458	down	0.00014	contig#4654,contig#5703
GO:0019853	L-ascorbic acid biosynthetic process	8	-2.03307	down	0.000144	contig#16993,contig#22029,contig#39286,contig#6051,contig#11159,contig#23990,contig#16356,contig#21952
GO:0016339	calcium-dependent cell-cell adhesion via plasma membrane cell adhesion molecules	70	-0.755825	down	0.000149	contig#16159,contig#17788,contig#21611,contig#21835,contig#30191,contig#30573,contig#4997,contig#5181,contig#31069,contig#37598,contig#37782,contig#14854,contig#2961,contig#5146,contig#9277,contig#15267,contig#30314,contig#47072,contig#12262,contig#1238,contig#12732,contig#15750,contig#1794,contig#21598,contig#28247,contig#32254,contig#34051,contig#4092,contig#6206,contig#630,contig#17356,contig#…
GO:0006914	autophagy	138	-0.532511	down	0.000151	contig#14503,contig#21780,contig#19078,contig#19946,contig#2002,contig#22433,contig#24622,contig#29006,contig#29680,contig#44285,contig#11657,contig#26555,contig#8782,contig#13167,contig#15036,contig#18598,contig#23279,contig#34402,contig#54708,contig#55900,contig#10132,contig#11103,contig#11138,contig#12838,contig#1468,contig#156,contig#17338,contig#18267,contig#20244,contig#22363,contig#22824,c…
GO:0051603	proteolysis involved in cellular protein catabolic process	60	-0.816397	down	0.000152	contig#29141,contig#9805,contig#1146,contig#24136,contig#25399,contig#26056,contig#5070,contig#10361,contig#20142,contig#36087,contig#5865,contig#58751,contig#10649,contig#37521,contig#1821,contig#3178,contig#56820,contig#10130,contig#23648,contig#24810,contig#2960,contig#3109,contig#39195,contig#55553,contig#6876,contig#7748,contig#18892,contig#22,contig#551,contig#241,contig#38230,contig#36718,…
GO:0048477	oogenesis	213	-0.424405	down	0.000156	contig#14845,contig#43204,contig#4442,contig#47366,contig#47872,contig#13398,contig#20982,contig#43247,contig#17710,contig#30259,contig#519,contig#5661,contig#57188,contig#18598,contig#42964,contig#56370,contig#10032,contig#12360,contig#13097,contig#36568,contig#39012,contig#5895,contig#11001,contig#12559,contig#23641,contig#2630,contig#37104,contig#39561,contig#39644,contig#44601,contig#5943,con…
GO:0000956	nuclear-transcribed mRNA catabolic process	14	-1.61747	down	0.000157	contig#14351,contig#11904,contig#1508,contig#32608,contig#6354,contig#5228,contig#15732,contig#22657,contig#39447,contig#25960,contig#26580,contig#35278,contig#41934,contig#12671
GO:0043065	positive regulation of apoptotic process	163	-0.483996	down	0.000173	contig#9012,contig#11202,contig#11469,contig#14969,contig#15572,contig#17447,contig#17739,contig#20144,contig#23188,contig#6751,contig#18696,contig#19101,contig#28618,contig#8186,contig#9057,contig#9928,contig#2088,contig#23127,contig#28416,contig#58503,contig#12696,contig#16833,contig#17460,contig#18192,contig#24635,contig#2520,contig#31161,contig#34663,contig#7070,contig#7943,contig#10298,conti…
GO:0007077	mitotic nuclear envelope disassembly	19	-1.40436	down	0.000182	contig#2003,contig#3204,contig#3647,contig#5776,contig#355,contig#14298,contig#3778,contig#1953,contig#10862,contig#12040,contig#16662,contig#18708,contig#25836,contig#744,contig#8573,contig#34199,contig#52932,contig#4334,contig#3479
GO:0009950	dorsal/ventral axis specification	56	-0.831515	down	0.000194	contig#13109,contig#20664,contig#11033,contig#11036,contig#11692,contig#13390,contig#17905,contig#19274,contig#20207,contig#23412,contig#2529,contig#30263,contig#32999,contig#34346,contig#44014,contig#508,contig#52595,contig#55685,contig#11806,contig#15004,contig#15259,contig#17694,contig#17950,contig#52437,contig#53805,contig#9220,contig#31778,contig#12756,contig#221,contig#22961,contig#26158,co…
GO:0008045	motor neuron axon guidance	85	-0.671641	down	0.000195	contig#44954,contig#5073,contig#1993,contig#28491,contig#4925,contig#10785,contig#11135,contig#12094,contig#37922,contig#11711,contig#13470,contig#1460,contig#15766,contig#17450,contig#237,contig#34017,contig#36440,contig#3669,contig#44769,contig#25997,contig#4751,contig#2056,contig#24319,contig#48628,contig#576,contig#8006,contig#11978,contig#2725,contig#41526,contig#4671,contig#5175,contig#5370…
GO:0006487	protein N-linked glycosylation	36	-1.02925	down	0.000214	contig#14900,contig#1732,contig#23385,contig#25211,contig#5306,contig#15912,contig#24564,contig#34692,contig#4635,contig#49717,contig#6890,contig#15112,contig#15233,contig#15295,contig#17798,contig#20544,contig#22558,contig#25364,contig#2826,contig#4277,contig#10701,contig#11667,contig#13778,contig#19880,contig#31596,contig#41250,contig#4523,contig#105,contig#614,contig#13998,contig#26312,contig#…
GO:0007612	learning	89	-0.65087	down	0.000218	contig#41032,contig#37449,contig#13231,contig#21273,contig#3451,contig#4869,contig#52102,contig#25996,contig#31255,contig#4656,contig#35225,contig#35562,contig#50017,contig#51110,contig#53159,contig#5546,contig#12040,contig#14635,contig#21070,contig#25836,contig#29445,contig#3361,contig#36660,contig#38745,contig#42433,contig#44569,contig#51497,contig#6092,contig#12810,contig#21067,contig#3151,con…
GO:0045454	cell redox homeostasis	87	-0.657801	down	0.000221	contig#1391,contig#15381,contig#3933,contig#40919,contig#51241,contig#5922,contig#6954,contig#7472,contig#9280,contig#13491,contig#13902,contig#14526,contig#16286,contig#17960,contig#22809,contig#2328,contig#23707,contig#25711,contig#25746,contig#2677,contig#29267,contig#2947,contig#31332,contig#33841,contig#35319,contig#38568,contig#40016,contig#40078,contig#42378,contig#5202,contig#6064,contig#…
GO:0001709	cell fate determination	47	-0.898737	down	0.000226	contig#3681,contig#44549,contig#7652,contig#1424,contig#10273,contig#27123,contig#3356,contig#38072,contig#42660,contig#4340,contig#8238,contig#8756,contig#26007,contig#11530,contig#11739,contig#12179,contig#2130,contig#44627,contig#6798,contig#7339,contig#1524,contig#13704,contig#14007,contig#16802,contig#2305,contig#2573,contig#27199,contig#28755,contig#2892,contig#29052,contig#34101,contig#361…
GO:0008206	bile acid metabolic process	24	-1.23571	down	0.000254	contig#14768,contig#31588,contig#3310,contig#11457,contig#17379,contig#30244,contig#48123,contig#17775,contig#22542,contig#3050,contig#32044,contig#40392,contig#5200,contig#53195,contig#8284,contig#12578,contig#13162,contig#13463,contig#23774,contig#32239,contig#40897,contig#47579,contig#7613,contig#8721
GO:0007605	sensory perception of sound	129	-0.531393	down	0.000255	contig#13467,contig#34421,contig#3538,contig#19998,contig#36479,contig#48596,contig#12297,contig#19338,contig#20573,contig#20851,contig#33159,contig#36826,contig#39654,contig#44092,contig#46642,contig#54559,contig#23680,contig#29487,contig#4137,contig#5504,contig#895,contig#13895,contig#14745,contig#16120,contig#22251,contig#24984,contig#2565,contig#29559,contig#39031,contig#44305,contig#46633,co…
GO:0046718	viral entry into host cell	29	-1.12908	down	0.000257	contig#13544,contig#44616,contig#1026,contig#50096,contig#17752,contig#27481,contig#30577,contig#43658,contig#44568,contig#37156,contig#17983,contig#17775,contig#22542,contig#3050,contig#32044,contig#40392,contig#5200,contig#53195,contig#8284,contig#12578,contig#13162,contig#13463,contig#23774,contig#32239,contig#40897,contig#47579,contig#7613,contig#8721,contig#40044
GO:0046856	phosphatidylinositol dephosphorylation	27	-1.16676	down	0.000262	contig#23893,contig#4759,contig#12086,contig#15549,contig#3443,contig#35819,contig#40525,contig#41368,contig#41683,contig#8167,contig#13032,contig#15010,contig#21048,contig#13401,contig#12135,contig#2546,contig#7871,contig#13585,contig#15139,contig#30755,contig#8315,contig#10464,contig#19543,contig#24448,contig#25508,contig#30901,contig#9216
GO:0046548	retinal rod cell development	4	-2.54366	down	0.000277	contig#19792,contig#29694,contig#30555,contig#40949
GO:0006869	lipid transport	63	-0.757063	down	0.000313	contig#23916,contig#27335,contig#2704,contig#27093,contig#27960,contig#28987,contig#29175,contig#31925,contig#34957,contig#42615,contig#46730,contig#56444,contig#57651,contig#7647,contig#9697,contig#22738,contig#2416,contig#26987,contig#30076,contig#41513,contig#50226,contig#16732,contig#23072,contig#269,contig#36375,contig#40681,contig#41548,contig#47125,contig#51280,contig#9837,contig#1511,cont…
GO:0008285	negative regulation of cell proliferation	258	-0.364074	down	0.000334	contig#10128,contig#17143,contig#25027,contig#4821,contig#58627,contig#960,contig#1084,contig#11023,contig#15930,contig#17997,contig#23565,contig#32681,contig#6736,contig#7798,contig#9230,contig#15987,contig#21351,contig#27821,contig#39219,contig#40036,contig#52292,contig#1097,contig#20701,contig#25060,contig#3499,contig#5635,contig#10104,contig#11010,contig#11190,contig#11231,contig#12563,contig…
GO:0006527	arginine catabolic process	13	-1.59547	down	0.000338	contig#37442,contig#11787,contig#20016,contig#38705,contig#18941,contig#3075,contig#31870,contig#19479,contig#22654,contig#58008,contig#31488,contig#40145,contig#58045
GO:0006493	protein O-linked glycosylation	42	-0.923332	down	0.00034	contig#18760,contig#37298,contig#14935,contig#25654,contig#21682,contig#29955,contig#6890,contig#29110,contig#9323,contig#12324,contig#13667,contig#16919,contig#21252,contig#22157,contig#22280,contig#25798,contig#29097,contig#33093,contig#38850,contig#40843,contig#42481,contig#49047,contig#50566,contig#53020,contig#7378,contig#7970,contig#35861,contig#17074,contig#3655,contig#30144,contig#3832,co…
GO:0006890	retrograde vesicle-mediated transport, Golgi to ER	52	-0.826191	down	0.000358	contig#3240,contig#42627,contig#5889,contig#26964,contig#19163,contig#2487,contig#3182,contig#40007,contig#7958,contig#1397,contig#1810,contig#3113,contig#583,contig#14784,contig#22039,contig#2883,contig#10613,contig#11904,contig#14592,contig#6354,contig#6549,contig#14357,contig#2652,contig#2046,contig#5461,contig#8600,contig#19225,contig#6492,contig#8409,contig#26922,contig#9187,contig#16352,con…
GO:0036071	N-glycan fucosylation	23	-1.23052	down	0.000364	contig#15233,contig#20544,contig#25364,contig#13254,contig#13778,contig#16663,contig#25093,contig#25603,contig#26859,contig#29404,contig#30959,contig#31596,contig#35042,contig#38545,contig#39328,contig#40069,contig#4024,contig#41250,contig#42960,contig#4523,contig#50038,contig#58076,contig#6255
GO:0045475	locomotor rhythm	37	-0.977792	down	0.000368	contig#21264,contig#24839,contig#37057,contig#41295,contig#50368,contig#8916,contig#16506,contig#19792,contig#26935,contig#29694,contig#30555,contig#1122,contig#24056,contig#4386,contig#9665,contig#18636,contig#1465,contig#5569,contig#6313,contig#13820,contig#15579,contig#16274,contig#1788,contig#19360,contig#52675,contig#6346,contig#9097,contig#9098,contig#3001,contig#6938,contig#4839,contig#921…
GO:0034504	protein localization to nucleus	21	-1.27573	down	0.000398	contig#11615,contig#41042,contig#8326,contig#12469,contig#9377,contig#11836,contig#4201,contig#15817,contig#46497,contig#9215,contig#21255,contig#24915,contig#36623,contig#292,contig#1478,contig#1845,contig#37454,contig#12854,contig#34552,contig#22918,contig#16409
GO:0010468	regulation of gene expression	118	-0.537656	down	0.000403	contig#20982,contig#43247,contig#7707,contig#14067,contig#8733,contig#10187,contig#18156,contig#22860,contig#36207,contig#44814,contig#5893,contig#18,contig#32133,contig#6734,contig#13544,contig#3946,contig#44616,contig#10085,contig#1349,contig#16269,contig#16290,contig#12557,contig#2038,contig#2938,contig#29528,contig#35868,contig#4112,contig#4827,contig#57510,contig#1122,contig#17420,contig#239…
GO:0007367	segment polarity determination	44	-0.890357	down	0.000406	contig#6698,contig#11875,contig#15024,contig#7699,contig#24365,contig#44483,contig#51819,contig#178,contig#2858,contig#51480,contig#8417,contig#10298,contig#1198,contig#13330,contig#24431,contig#28689,contig#3343,contig#40744,contig#4288,contig#46620,contig#16333,contig#4329,contig#13483,contig#30933,contig#44536,contig#8217,contig#14215,contig#52966,contig#17132,contig#18071,contig#22788,contig#…
GO:0000733	DNA strand renaturation	6	-2.14439	down	0.000409	contig#23069,contig#16036,contig#16607,contig#34701,contig#9532,contig#39915
GO:0045197	establishment or maintenance of epithelial cell apical/basal polarity	26	-1.14873	down	0.000425	contig#22594,contig#2887,contig#29229,contig#346,contig#5797,contig#10952,contig#12082,contig#1806,contig#28741,contig#3709,contig#6092,contig#3192,contig#7161,contig#10591,contig#32609,contig#3653,contig#636,contig#6789,contig#340,contig#34176,contig#127,contig#5476,contig#17,contig#44337,contig#7060,contig#5456
GO:0006333	chromatin assembly or disassembly	6	-2.13537	down	0.000441	contig#16026,contig#16712,contig#11681,contig#14598,contig#386,contig#57881
GO:0007126	meiotic nuclear division	36	-0.973522	down	0.000468	contig#20920,contig#42964,contig#4142,contig#4419,contig#1741,contig#19599,contig#32967,contig#3340,contig#38635,contig#3968,contig#7435,contig#13351,contig#841,contig#53091,contig#10920,contig#30023,contig#33300,contig#6620,contig#25960,contig#26580,contig#35278,contig#41934,contig#15368,contig#18733,contig#20748,contig#2606,contig#13298,contig#23191,contig#3855,contig#35568,contig#48081,contig#…
GO:0007507	heart development	194	-0.408939	down	0.000497	contig#1827,contig#8034,contig#11838,contig#19447,contig#19941,contig#21461,contig#2164,contig#4833,contig#8694,contig#1132,contig#12282,contig#19945,contig#24582,contig#26557,contig#27565,contig#37328,contig#44389,contig#6898,contig#10362,contig#11831,contig#13614,contig#17285,contig#30116,contig#3332,contig#46332,contig#53605,contig#14215,contig#15475,contig#16385,contig#19240,contig#19818,cont…
GO:0048598	embryonic morphogenesis	12	-1.60646	down	0.000516	contig#10838,contig#18778,contig#5763,contig#8373,contig#8794,contig#9892,contig#1633,contig#41655,contig#41757,contig#49151,contig#7434,contig#32932
GO:0006367	transcription initiation from RNA polymerase II promoter	59	-0.751908	down	0.00053	contig#53266,contig#9202,contig#1371,contig#1520,contig#17072,contig#17468,contig#19853,contig#35220,contig#7355,contig#11201,contig#14948,contig#4614,contig#5334,contig#805,contig#16265,contig#7428,contig#3747,contig#17392,contig#6186,contig#15179,contig#17037,contig#32769,contig#20307,contig#28635,contig#7516,contig#11446,contig#4478,contig#12743,contig#13207,contig#1746,contig#48813,contig#595…
GO:0022416	chaeta development	47	-0.84373	down	0.000531	contig#1084,contig#14049,contig#7550,contig#10534,contig#6557,contig#1631,contig#12526,contig#16654,contig#18025,contig#22794,contig#6484,contig#7188,contig#8279,contig#940,contig#20850,contig#3081,contig#3109,contig#7748,contig#3396,contig#23095,contig#43603,contig#4658,contig#6609,contig#7136,contig#10973,contig#12396,contig#16095,contig#2120,contig#3177,contig#55881,contig#5885,contig#8258,con…
GO:0007220	Notch receptor processing	13	-1.54826	down	0.000538	contig#15020,contig#11558,contig#18073,contig#19682,contig#4329,contig#8477,contig#8159,contig#391,contig#12769,contig#4343,contig#4719,contig#1524,contig#2513
GO:0031053	primary miRNA processing	16	-1.41262	down	0.000544	contig#36478,contig#41466,contig#12043,contig#3995,contig#41148,contig#41149,contig#653,contig#799,contig#38025,contig#51678,contig#35614,contig#5970,contig#6020,contig#7935,contig#14266,contig#14400
GO:0006517	protein deglycosylation	17	-1.37301	down	0.000554	contig#14914,contig#20401,contig#26892,contig#29351,contig#43279,contig#23431,contig#31697,contig#37268,contig#3811,contig#47964,contig#36947,contig#22968,contig#18115,contig#35334,contig#7576,contig#13434,contig#22624
GO:0035108	limb morphogenesis	20	-1.27287	down	0.000566	contig#21832,contig#22771,contig#27956,contig#41099,contig#51619,contig#3374,contig#24009,contig#10522,contig#31869,contig#1317,contig#14803,contig#26939,contig#52214,contig#12521,contig#1318,contig#31824,contig#15798,contig#2122,contig#7911,contig#41720
GO:0060042	retina morphogenesis in camera-type eye	14	-1.49116	down	0.000583	contig#15235,contig#21704,contig#29716,contig#2273,contig#4981,contig#8374,contig#35334,contig#7576,contig#9325,contig#13434,contig#2601,contig#8756,contig#1524,contig#41720
GO:0060316	positive regulation of ryanodine-sensitive calcium-release channel activity	5	-2.24834	down	0.000585	contig#16356,contig#21952,contig#12521,contig#1318,contig#31824
GO:0016579	protein deubiquitination	53	-0.786911	down	0.000594	contig#10347,contig#12824,contig#6867,contig#7181,contig#10374,contig#11386,contig#8654,contig#108,contig#11839,contig#15577,contig#28283,contig#30177,contig#30655,contig#11104,contig#8331,contig#9288,contig#12068,contig#12858,contig#41569,contig#49856,contig#6235,contig#11161,contig#14050,contig#14746,contig#25880,contig#3552,contig#55288,contig#6388,contig#8569,contig#28031,contig#1360,contig#3…
GO:0000209	protein polyubiquitination	117	-0.522879	down	0.000605	contig#10010,contig#26364,contig#30929,contig#5269,contig#1628,contig#34433,contig#41027,contig#8344,contig#21161,contig#24053,contig#54600,contig#24022,contig#24383,contig#24479,contig#29896,contig#4552,contig#4680,contig#6154,contig#7830,contig#85,contig#10421,contig#10140,contig#40493,contig#5947,contig#18091,contig#20209,contig#8909,contig#14322,contig#17596,contig#21118,contig#2113,contig#21…
GO:0031647	regulation of protein stability	54	-0.773405	down	0.000654	contig#10137,contig#1729,contig#15930,contig#23565,contig#32681,contig#4473,contig#8722,contig#55288,contig#2656,contig#9236,contig#23384,contig#24325,contig#27810,contig#36093,contig#6565,contig#5598,contig#6490,contig#990,contig#2338,contig#1374,contig#14441,contig#3374,contig#5813,contig#9014,contig#9027,contig#9939,contig#33974,contig#1317,contig#4840,contig#8102,contig#17193,contig#2799,cont…
GO:0051124	synaptic growth at neuromuscular junction	43	-0.867854	down	0.000655	contig#12743,contig#48813,contig#5955,contig#14273,contig#5171,contig#7081,contig#6589,contig#3190,contig#10030,contig#11632,contig#42023,contig#4917,contig#14117,contig#2176,contig#2323,contig#36132,contig#6169,contig#8829,contig#107,contig#1079,contig#15302,contig#290,contig#46,contig#5896,contig#6685,contig#7173,contig#8311,contig#9756,contig#18074,contig#18976,contig#21698,contig#34893,contig…
GO:0006810	transport	218	-0.37595	down	0.000667	contig#30359,contig#32212,contig#33705,contig#37309,contig#43188,contig#55740,contig#58573,contig#6105,contig#6882,contig#7322,contig#1077,contig#1613,contig#18534,contig#19303,contig#22270,contig#22440,contig#24198,contig#30178,contig#30922,contig#34573,contig#3745,contig#12357,contig#13475,contig#13670,contig#14401,contig#15243,contig#26436,contig#31145,contig#38671,contig#4289,contig#50148,con…
GO:2000303	regulation of ceramide biosynthetic process	3	-2.68948	down	0.000684	contig#38439,contig#19332,contig#29801
GO:0007420	brain development	200	-0.392165	down	0.000685	contig#1169,contig#13541,contig#2529,contig#32011,contig#508,contig#20643,contig#20787,contig#20790,contig#26878,contig#27895,contig#40672,contig#54759,contig#6356,contig#6986,contig#12364,contig#23431,contig#48850,contig#7965,contig#1122,contig#13614,contig#14447,contig#18316,contig#26590,contig#2938,contig#3143,contig#38074,contig#3946,contig#4183,contig#4386,contig#4827,contig#8273,contig#8623…
GO:0008360	regulation of cell shape	145	-0.462842	down	0.00069	contig#1257,contig#10221,contig#11127,contig#24042,contig#47999,contig#50359,contig#10683,contig#28675,contig#3282,contig#10928,contig#11638,contig#26466,contig#31069,contig#37598,contig#37782,contig#1203,contig#18286,contig#23917,contig#25130,contig#44298,contig#8465,contig#13640,contig#16808,contig#17510,contig#26104,contig#8115,contig#58988,contig#248,contig#39341,contig#12321,contig#13020,con…
GO:0000724	double-strand break repair via homologous recombination	67	-0.687149	down	0.000719	contig#16313,contig#4653,contig#25112,contig#659,contig#19279,contig#22798,contig#1171,contig#11958,contig#25270,contig#26049,contig#2905,contig#33562,contig#34545,contig#10489,contig#12286,contig#13739,contig#14402,contig#18053,contig#21906,contig#25631,contig#27642,contig#30967,contig#3277,contig#4193,contig#15875,contig#19816,contig#22751,contig#4191,contig#4660,contig#56639,contig#1231,contig…
GO:0042264	peptidyl-aspartic acid hydroxylation	5	-2.2201	down	0.000723	contig#3374,contig#1317,contig#12521,contig#1318,contig#31824
GO:1901879	regulation of protein depolymerization	5	-2.2201	down	0.000723	contig#3374,contig#1317,contig#12521,contig#1318,contig#31824
GO:0006898	receptor-mediated endocytosis	73	-0.653372	down	0.000775	contig#21141,contig#33124,contig#43717,contig#15435,contig#39858,contig#3286,contig#37418,contig#49013,contig#26131,contig#7068,contig#7069,contig#17595,contig#2007,contig#24242,contig#10425,contig#11620,contig#37037,contig#4672,contig#48757,contig#56326,contig#4091,contig#7616,contig#21617,contig#5305,contig#10434,contig#33319,contig#42827,contig#52013,contig#59095,contig#11536,contig#2457,conti…
GO:0043171	peptide catabolic process	39	-0.898574	down	0.000779	contig#10733,contig#24653,contig#9868,contig#12401,contig#18726,contig#1909,contig#10329,contig#16553,contig#18091,contig#20209,contig#2055,contig#3541,contig#6732,contig#10389,contig#3103,contig#33008,contig#47810,contig#33847,contig#10874,contig#12899,contig#13323,contig#2036,contig#20598,contig#7174,contig#28231,contig#11551,contig#34608,contig#35713,contig#21712,contig#25947,contig#49518,cont…
GO:0043153	entrainment of circadian clock by photoperiod	15	-1.4158	down	0.000788	contig#23256,contig#48513,contig#52700,contig#3569,contig#12558,contig#22649,contig#23024,contig#23788,contig#33024,contig#54268,contig#10880,contig#12060,contig#1828,contig#2111,contig#39915
GO:0001942	hair follicle development	14	-1.45819	down	0.000799	contig#21011,contig#1643,contig#16813,contig#22150,contig#24882,contig#4924,contig#8533,contig#9731,contig#23887,contig#23071,contig#21698,contig#34893,contig#34948,contig#18074
GO:0009953	dorsal/ventral pattern formation	65	-0.691393	down	0.000804	contig#3745,contig#4289,contig#14684,contig#2579,contig#8414,contig#9819,contig#11939,contig#18166,contig#9318,contig#11740,contig#12276,contig#24009,contig#37319,contig#1367,contig#25065,contig#29340,contig#33331,contig#39734,contig#40925,contig#46943,contig#50513,contig#6470,contig#7848,contig#10919,contig#2355,contig#28509,contig#29297,contig#7450,contig#9544,contig#12756,contig#14820,contig#2…
GO:0010827	regulation of glucose transport	15	-1.4103	down	0.00083	contig#2003,contig#3204,contig#3647,contig#355,contig#5776,contig#3778,contig#14298,contig#12040,contig#1953,contig#25836,contig#18708,contig#744,contig#1589,contig#4334,contig#3479
GO:0006325	chromatin organization	22	-1.17785	down	0.000872	contig#1435,contig#4765,contig#9545,contig#32079,contig#13100,contig#17833,contig#1848,contig#19142,contig#2721,contig#56384,contig#24821,contig#10766,contig#18708,contig#744,contig#7955,contig#6199,contig#14740,contig#5291,contig#43064,contig#11681,contig#386,contig#20359
GO:0021987	cerebral cortex development	41	-0.865968	down	0.000898	contig#11702,contig#15341,contig#39967,contig#17741,contig#3112,contig#49574,contig#8242,contig#23989,contig#4892,contig#2623,contig#30043,contig#39205,contig#39374,contig#40552,contig#5078,contig#11225,contig#8915,contig#14977,contig#5085,contig#8450,contig#9148,contig#51688,contig#1304,contig#21076,contig#26710,contig#12268,contig#2751,contig#15553,contig#12431,contig#16129,contig#29509,contig#…
GO:0031585	regulation of inositol 1,4,5-trisphosphate-sensitive calcium-release channel activity	7	-1.92658	down	0.000905	contig#3374,contig#1317,contig#13860,contig#4285,contig#12521,contig#1318,contig#31824
GO:0042176	regulation of protein catabolic process	19	-1.25697	down	0.000915	contig#51703,contig#1052,contig#2833,contig#12444,contig#3728,contig#860,contig#1509,contig#27300,contig#8147,contig#12469,contig#9377,contig#11836,contig#16432,contig#772,contig#292,contig#13753,contig#3762,contig#1020,contig#43131
GO:0007568	aging	82	-0.606189	down	0.000923	contig#9188,contig#10281,contig#21949,contig#23648,contig#23989,contig#37865,contig#12864,contig#37594,contig#42698,contig#7734,contig#20638,contig#52762,contig#5294,contig#1743,contig#5978,contig#10718,contig#39270,contig#46055,contig#48808,contig#18350,contig#18846,contig#22411,contig#25867,contig#2780,contig#41655,contig#41757,contig#46083,contig#49151,contig#5150,contig#51895,contig#5371,cont…
GO:0007279	pole cell formation	28	-1.03969	down	0.000971	contig#19458,contig#36846,contig#49854,contig#10618,contig#29353,contig#9629,contig#1086,contig#14858,contig#32947,contig#58173,contig#18071,contig#22788,contig#5403,contig#15509,contig#3206,contig#610,contig#6633,contig#12663,contig#19939,contig#24487,contig#25153,contig#26799,contig#28244,contig#52108,contig#11736,contig#1177,contig#127,contig#5476
GO:0060325	face morphogenesis	25	-1.0952	down	0.00100654	contig#7282,contig#7763,contig#42569,contig#50947,contig#7740,contig#9463,contig#27017,contig#3374,contig#37518,contig#5099,contig#1317,contig#18236,contig#2312,contig#15436,contig#7372,contig#28010,contig#12521,contig#1318,contig#19715,contig#31824,contig#7051,contig#8085,contig#814,contig#1396,contig#41720
GO:0040007	growth	14	-1.43148	down	0.00102372	contig#11343,contig#16571,contig#15343,contig#32467,contig#41043,contig#4351,contig#9073,contig#1351,contig#16569,contig#35409,contig#13090,contig#30521,contig#16409,contig#21199
GO:0006396	RNA processing	61	-0.699218	down	0.00102898	contig#13748,contig#14549,contig#13560,contig#27609,contig#2976,contig#33660,contig#6528,contig#10370,contig#20453,contig#10293,contig#10001,contig#129,contig#17894,contig#285,contig#33661,contig#4958,contig#5971,contig#12535,contig#1575,contig#17110,contig#31644,contig#42167,contig#46774,contig#7574,contig#14371,contig#1508,contig#16848,contig#32608,contig#8390,contig#11102,contig#11107,contig#1…
GO:0007616	long-term memory	84	-0.592498	down	0.00103845	contig#37449,contig#1653,contig#17890,contig#23464,contig#6245,contig#16221,contig#23318,contig#5339,contig#5431,contig#9498,contig#9605,contig#16506,contig#26935,contig#7853,contig#15037,contig#4072,contig#44,contig#2725,contig#38866,contig#5175,contig#11745,contig#1213,contig#16022,contig#19863,contig#32517,contig#10798,contig#11497,contig#12339,contig#12571,contig#12903,contig#14309,contig#221…
GO:0072553	terminal button organization	23	-1.13574	down	0.00105297	contig#14542,contig#27682,contig#32695,contig#38619,contig#41726,contig#51931,contig#12396,contig#3177,contig#8328,contig#14273,contig#5171,contig#7081,contig#10820,contig#20252,contig#27164,contig#38920,contig#6328,contig#5885,contig#1252,contig#3528,contig#36977,contig#52763,contig#12623
GO:0007095	mitotic G2 DNA damage checkpoint	22	-1.14757	down	0.0011997	contig#11151,contig#11446,contig#22659,contig#1773,contig#20307,contig#28635,contig#3077,contig#5674,contig#2012,contig#17209,contig#549,contig#1946,contig#2531,contig#28918,contig#9629,contig#17833,contig#2721,contig#4178,contig#56384,contig#3195,contig#22515,contig#27425
GO:0007030	Golgi organization	93	-0.554101	down	0.00121858	contig#26964,contig#35398,contig#606,contig#7958,contig#14784,contig#29418,contig#9546,contig#29402,contig#6475,contig#18279,contig#19332,contig#22039,contig#29801,contig#3550,contig#8365,contig#8600,contig#12840,contig#30927,contig#12009,contig#28692,contig#3242,contig#32875,contig#35913,contig#5410,contig#1238,contig#12732,contig#12951,contig#15750,contig#1794,contig#4736,contig#20368,contig#26…
GO:0010524	positive regulation of calcium ion transport into cytosol	18	-1.25825	down	0.00123512	contig#31498,contig#10281,contig#56522,contig#3374,contig#1317,contig#10887,contig#15569,contig#18141,contig#21590,contig#37823,contig#50222,contig#51020,contig#56715,contig#47912,contig#12521,contig#1318,contig#31824,contig#53361
GO:0032091	negative regulation of protein binding	22	-1.14465	down	0.00123636	contig#8662,contig#27505,contig#40223,contig#2139,contig#13539,contig#16842,contig#22947,contig#24148,contig#8102,contig#10839,contig#313,contig#24084,contig#44055,contig#10578,contig#14874,contig#3599,contig#18061,contig#7525,contig#8377,contig#25980,contig#258,contig#22624
GO:0060041	retina development in camera-type eye	29	-1.00106	down	0.00123675	contig#1866,contig#19203,contig#7903,contig#11798,contig#6412,contig#46332,contig#36777,contig#918,contig#2352,contig#27791,contig#58567,contig#10522,contig#31869,contig#5982,contig#37714,contig#10567,contig#26701,contig#20935,contig#1329,contig#31995,contig#40390,contig#15798,contig#2122,contig#9854,contig#19486,contig#28197,contig#8756,contig#1524,contig#10158
GO:0009887	organ morphogenesis	42	-0.831295	down	0.00124816	contig#9070,contig#3597,contig#38363,contig#7120,contig#1722,contig#1993,contig#24984,contig#28195,contig#7095,contig#775,contig#10838,contig#27537,contig#5763,contig#8373,contig#8794,contig#23887,contig#23989,contig#12537,contig#1633,contig#21723,contig#37497,contig#7539,contig#13948,contig#37331,contig#28018,contig#36527,contig#37693,contig#12533,contig#2774,contig#11195,contig#19641,contig#467…
GO:0007062	sister chromatid cohesion	50	-0.76039	down	0.00125633	contig#5203,contig#25112,contig#6415,contig#9545,contig#28730,contig#58533,contig#15875,contig#4191,contig#3647,contig#22754,contig#4297,contig#18887,contig#10021,contig#3778,contig#9496,contig#13986,contig#15116,contig#16163,contig#1076,contig#1586,contig#17638,contig#17678,contig#18008,contig#19316,contig#19646,contig#22426,contig#2269,contig#41079,contig#51186,contig#6687,contig#10266,contig#1…
GO:0030154	cell differentiation	293	-0.305206	down	0.00127039	contig#22253,contig#10956,contig#11511,contig#13347,contig#1869,contig#2114,contig#22054,contig#24401,contig#28699,contig#33944,contig#3442,contig#52333,contig#11343,contig#11487,contig#13925,contig#14969,contig#15473,contig#16048,contig#1622,contig#16499,contig#17494,contig#18383,contig#19685,contig#20144,contig#22884,contig#23893,contig#24173,contig#25316,contig#2588,contig#31200,contig#33048,c…
GO:0007614	short-term memory	35	-0.903244	down	0.00137478	contig#1731,contig#19873,contig#22873,contig#7058,contig#12538,contig#17445,contig#548,contig#1653,contig#17890,contig#23464,contig#11745,contig#1213,contig#16022,contig#19863,contig#32517,contig#16274,contig#1788,contig#19360,contig#52675,contig#9097,contig#9098,contig#17853,contig#9356,contig#13683,contig#2249,contig#9693,contig#1252,contig#3528,contig#36977,contig#16561,contig#32771,contig#524…
GO:0019991	septate junction assembly	56	-0.709621	down	0.00141855	contig#22594,contig#2887,contig#12952,contig#1735,contig#19688,contig#20594,contig#24657,contig#28529,contig#29968,contig#31822,contig#32928,contig#35618,contig#3826,contig#39551,contig#396,contig#43330,contig#47480,contig#5020,contig#6239,contig#9045,contig#1216,contig#23026,contig#6017,contig#17025,contig#18621,contig#21805,contig#23830,contig#33671,contig#47641,contig#10820,contig#20252,contig…
GO:0019083	viral transcription	16	-1.31333	down	0.00141879	contig#19483,contig#2003,contig#3204,contig#355,contig#3647,contig#5776,contig#3778,contig#994,contig#14298,contig#1953,contig#12040,contig#25836,contig#18708,contig#744,contig#4334,contig#3479
GO:0007052	mitotic spindle organization	77	-0.602089	down	0.00142379	contig#9376,contig#2924,contig#2934,contig#681,contig#2197,contig#2569,contig#365,contig#5663,contig#58,contig#655,contig#713,contig#842,contig#1745,contig#2909,contig#3143,contig#4221,contig#4681,contig#120,contig#18203,contig#20597,contig#3128,contig#434,contig#454,contig#520,contig#9951,contig#12794,contig#1491,contig#17876,contig#2012,contig#5719,contig#885,contig#17209,contig#18196,contig#42…
GO:0006978	DNA damage response, signal transduction by p53 class mediator resulting in transcription of p21 class mediator	6	-1.98284	down	0.00142522	contig#5781,contig#6348,contig#13510,contig#8228,contig#39915,contig#3963
GO:0035774	positive regulation of insulin secretion involved in cellular response to glucose stimulus	13	-1.43973	down	0.00144768	contig#27230,contig#33957,contig#37948,contig#48591,contig#13614,contig#19068,contig#27450,contig#44860,contig#476,contig#1977,contig#23638,contig#25818,contig#6667
GO:0016571	histone methylation	27	-1.01585	down	0.00155696	contig#19644,contig#24048,contig#5296,contig#6588,contig#12749,contig#17623,contig#21872,contig#1023,contig#17420,contig#30156,contig#3703,contig#4830,contig#3871,contig#49591,contig#7299,contig#5738,contig#1067,contig#14389,contig#4758,contig#6220,contig#7927,contig#18675,contig#15489,contig#2872,contig#3785,contig#30269,contig#56897
GO:0045989	positive regulation of striated muscle contraction	3	-2.54937	down	0.00156792	contig#11700,contig#24086,contig#43796
GO:0009698	phenylpropanoid metabolic process	14	-1.38303	down	0.00157793	contig#11731,contig#16444,contig#23892,contig#26703,contig#30567,contig#37365,contig#3975,contig#40077,contig#41249,contig#46968,contig#58448,contig#6286,contig#6287,contig#8534
GO:0007295	growth of a germarium-derived egg chamber	8	-1.75602	down	0.00159001	contig#1529,contig#12785,contig#21598,contig#28247,contig#32254,contig#34051,contig#4092,contig#630
GO:0006409	tRNA export from nucleus	20	-1.17184	down	0.00159379	contig#11433,contig#6001,contig#2003,contig#3204,contig#23641,contig#355,contig#3647,contig#39561,contig#39644,contig#44601,contig#5776,contig#3778,contig#14298,contig#1953,contig#12040,contig#25836,contig#18708,contig#744,contig#4334,contig#3479
GO:0048749	compound eye development	114	-0.485456	down	0.00162402	contig#7142,contig#7550,contig#13367,contig#14067,contig#18727,contig#33300,contig#8733,contig#8793,contig#14462,contig#16054,contig#16350,contig#17566,contig#17618,contig#20395,contig#22210,contig#27555,contig#3040,contig#5941,contig#6221,contig#12526,contig#16654,contig#18025,contig#22794,contig#36461,contig#49814,contig#6484,contig#8279,contig#12806,contig#14611,contig#16201,contig#16291,conti…
GO:0006915	apoptotic process	397	-0.255243	down	0.00162658	contig#12844,contig#24441,contig#7968,contig#1010,contig#10175,contig#10176,contig#11320,contig#13268,contig#13884,contig#14252,contig#22056,contig#22190,contig#2704,contig#29339,contig#29879,contig#3554,contig#503,contig#58651,contig#6937,contig#9192,contig#9978,contig#10457,contig#11184,contig#12019,contig#14494,contig#15000,contig#17143,contig#19615,contig#23706,contig#25027,contig#25354,conti…
GO:0000910	cytokinesis	43	-0.800535	down	0.00165127	contig#13304,contig#16758,contig#5991,contig#6638,contig#7896,contig#23279,contig#14249,contig#12063,contig#34468,contig#48544,contig#9553,contig#10721,contig#25707,contig#5695,contig#12793,contig#20706,contig#26936,contig#29188,contig#6403,contig#1137,contig#27603,contig#10089,contig#1951,contig#25922,contig#28628,contig#31850,contig#3575,contig#36424,contig#4408,contig#55428,contig#56683,contig…
GO:0010501	RNA secondary structure unwinding	61	-0.669447	down	0.00165197	contig#14673,contig#6144,contig#1944,contig#23604,contig#24497,contig#3839,contig#56978,contig#57551,contig#11783,contig#13159,contig#3071,contig#10511,contig#1790,contig#2715,contig#5105,contig#13321,contig#17691,contig#18766,contig#18767,contig#4318,contig#6260,contig#6542,contig#10479,contig#17310,contig#1837,contig#18156,contig#5701,contig#6734,contig#10541,contig#18,contig#2096,contig#3946,c…
GO:0006955	immune response	107	-0.499659	down	0.001692	contig#58751,contig#5897,contig#5898,contig#10450,contig#12969,contig#14667,contig#17052,contig#25544,contig#29638,contig#34945,contig#36237,contig#41235,contig#5537,contig#6452,contig#6754,contig#911,contig#9620,contig#15000,contig#15215,contig#19615,contig#23706,contig#31493,contig#37256,contig#42176,contig#44965,contig#56820,contig#57307,contig#57681,contig#20174,contig#31733,contig#4141,conti…
GO:0016256	N-glycan processing to lysosome	4	-2.2773	down	0.00174175	contig#10290,contig#26560,contig#30087,contig#31217
GO:0006954	inflammatory response	92	-0.53598	down	0.00183611	contig#11325,contig#19753,contig#19842,contig#20056,contig#20931,contig#23968,contig#25186,contig#25520,contig#29315,contig#48745,contig#53874,contig#59108,contig#19101,contig#19153,contig#21464,contig#30287,contig#31015,contig#31775,contig#36983,contig#37381,contig#10495,contig#1455,contig#14753,contig#26623,contig#27890,contig#28166,contig#29999,contig#33955,contig#37088,contig#37568,contig#462…
GO:0042711	maternal behavior	5	-2.08712	down	0.00184493	contig#19055,contig#24854,contig#31183,contig#24426,contig#9216
GO:0006429	leucyl-tRNA aminoacylation	8	-1.73607	down	0.00184666	contig#18561,contig#1825,contig#10962,contig#23157,contig#4129,contig#5614,contig#5697,contig#6978
GO:0090630	activation of GTPase activity	69	-0.620938	down	0.001865	contig#10357,contig#18400,contig#14501,contig#23897,contig#4146,contig#12241,contig#15088,contig#16491,contig#17915,contig#20480,contig#21023,contig#2417,contig#3898,contig#39596,contig#40579,contig#49624,contig#5301,contig#58184,contig#10627,contig#11996,contig#13282,contig#14732,contig#16925,contig#18870,contig#27863,contig#29913,contig#30248,contig#41684,contig#43608,contig#47615,contig#6787,c…
GO:0060548	negative regulation of cell death	47	-0.755465	down	0.00188462	contig#14447,contig#9491,contig#13060,contig#2790,contig#10398,contig#1300,contig#23460,contig#26262,contig#42595,contig#46306,contig#53682,contig#48816,contig#8080,contig#10718,contig#39270,contig#16793,contig#9436,contig#14314,contig#31581,contig#2898,contig#6373,contig#24273,contig#17775,contig#21706,contig#22542,contig#3050,contig#32044,contig#40392,contig#5200,contig#53195,contig#8284,contig…
GO:0030574	collagen catabolic process	57	-0.683788	down	0.00190214	contig#1227,contig#2310,contig#23107,contig#5275,contig#11123,contig#1139,contig#11917,contig#12428,contig#14487,contig#14852,contig#16219,contig#19495,contig#2816,contig#37170,contig#37555,contig#3973,contig#50088,contig#977,contig#13743,contig#17371,contig#18666,contig#28544,contig#57150,contig#18075,contig#20861,contig#21085,contig#25091,contig#38156,contig#6196,contig#6716,contig#16484,contig…
GO:0097202	activation of cysteine-type endopeptidase activity	6	-1.94123	down	0.00191264	contig#3374,contig#12887,contig#1317,contig#12521,contig#1318,contig#31824
GO:0048489	synaptic vesicle transport	46	-0.762129	down	0.00192746	contig#561,contig#23485,contig#2484,contig#6410,contig#21524,contig#33327,contig#14698,contig#30873,contig#5119,contig#8731,contig#10095,contig#17595,contig#2007,contig#4659,contig#5942,contig#790,contig#12726,contig#24405,contig#24613,contig#28589,contig#4397,contig#7053,contig#9590,contig#4349,contig#13585,contig#15139,contig#30755,contig#33509,contig#10464,contig#19543,contig#24448,contig#2550…
GO:0046331	lateral inhibition	122	-0.460871	down	0.0019305	contig#546,contig#1186,contig#304,contig#3964,contig#41346,contig#1567,contig#23641,contig#28401,contig#39561,contig#39644,contig#42541,contig#44601,contig#9060,contig#10298,contig#11558,contig#13330,contig#13963,contig#20229,contig#24431,contig#27764,contig#28689,contig#3343,contig#3567,contig#46620,contig#4975,contig#55583,contig#5960,contig#6517,contig#23533,contig#46364,contig#6455,contig#112…
GO:0000245	spliceosomal complex assembly	24	-1.0549	down	0.00193307	contig#7449,contig#4452,contig#23703,contig#23704,contig#35014,contig#7886,contig#10022,contig#189,contig#18610,contig#7692,contig#22043,contig#577,contig#1677,contig#3082,contig#1973,contig#30765,contig#32211,contig#3445,contig#41175,contig#4944,contig#5471,contig#5570,contig#6581,contig#2443
GO:0006490	oligosaccharide-lipid intermediate biosynthetic process	4	-2.26026	down	0.00193844	contig#15912,contig#34692,contig#15112,contig#17798
GO:0019740	nitrogen utilization	10	-1.57524	down	0.00194623	contig#11932,contig#13574,contig#24345,contig#32406,contig#41872,contig#6769,contig#6770,contig#2888,contig#5299,contig#11505
GO:0035019	somatic stem cell maintenance	41	-0.806847	down	0.00195755	contig#30655,contig#18802,contig#8533,contig#19805,contig#8305,contig#3332,contig#14891,contig#4463,contig#558,contig#16026,contig#16712,contig#27150,contig#36930,contig#40888,contig#9575,contig#11425,contig#21382,contig#29985,contig#12764,contig#20531,contig#31491,contig#33477,contig#15436,contig#7372,contig#10766,contig#7955,contig#18716,contig#1935,contig#2691,contig#3940,contig#421,contig#113…
GO:0042058	regulation of epidermal growth factor receptor signaling pathway	22	-1.09664	down	0.00200431	contig#1486,contig#2128,contig#13259,contig#3079,contig#23095,contig#27918,contig#29195,contig#3456,contig#36192,contig#43603,contig#4658,contig#58107,contig#740,contig#8886,contig#11994,contig#24977,contig#9381,contig#29868,contig#32609,contig#3653,contig#6789,contig#17
GO:0030182	neuron differentiation	62	-0.651351	down	0.00200838	contig#22004,contig#4530,contig#6467,contig#4639,contig#4674,contig#48093,contig#1323,contig#22615,contig#2894,contig#1424,contig#30989,contig#8793,contig#9636,contig#23857,contig#2790,contig#47593,contig#21704,contig#29716,contig#8006,contig#14789,contig#16041,contig#2361,contig#52813,contig#9298,contig#24009,contig#12554,contig#1915,contig#48708,contig#8149,contig#12745,contig#22304,contig#8861…
GO:0007041	lysosomal transport	34	-0.880822	down	0.0020981	contig#21238,contig#23542,contig#6783,contig#41043,contig#24294,contig#14527,contig#17141,contig#36311,contig#11457,contig#17379,contig#30244,contig#10115,contig#15456,contig#18249,contig#8159,contig#1646,contig#17775,contig#22542,contig#3050,contig#32044,contig#40392,contig#5200,contig#53195,contig#8284,contig#12578,contig#13162,contig#13463,contig#23774,contig#32239,contig#40897,contig#47579,co…
GO:0052697	xenobiotic glucuronidation	4	-2.24451	down	0.00213729	contig#13211,contig#6791,contig#22278,contig#1029
GO:0055062	phosphate ion homeostasis	11	-1.49652	down	0.00219895	contig#14286,contig#21436,contig#22366,contig#25053,contig#32153,contig#33649,contig#38170,contig#49345,contig#41308,contig#57438,contig#2389
GO:0031065	positive regulation of histone deacetylation	8	-1.70953	down	0.00224345	contig#23095,contig#43603,contig#4658,contig#13510,contig#2799,contig#8085,contig#814,contig#39915
GO:0006468	protein phosphorylation	329	-0.27177	down	0.00228431	contig#1207,contig#57,contig#5765,contig#25617,contig#29280,contig#48702,contig#656,contig#11479,contig#11610,contig#1602,contig#17212,contig#17509,contig#20185,contig#20263,contig#20779,contig#21093,contig#22252,contig#27015,contig#29642,contig#3513,contig#39356,contig#41119,contig#41950,contig#44607,contig#44958,contig#46060,contig#46400,contig#49848,contig#52107,contig#52701,contig#55867,conti…
GO:0097105	presynaptic membrane assembly	18	-1.19152	down	0.00230075	contig#2894,contig#10820,contig#20252,contig#27164,contig#38920,contig#6328,contig#36621,contig#11757,contig#50119,contig#18074,contig#21698,contig#34893,contig#34948,contig#4855,contig#52763,contig#12414,contig#12623,contig#9216
GO:0060441	epithelial tube branching involved in lung morphogenesis	12	-1.43301	down	0.00233323	contig#10130,contig#10952,contig#12082,contig#1806,contig#28741,contig#3709,contig#12276,contig#28203,contig#29527,contig#36259,contig#20935,contig#11462
GO:0070868	heterochromatin organization involved in chromatin silencing	5	-2.04637	down	0.00241004	contig#14032,contig#1849,contig#5183,contig#813,contig#8751
GO:0007608	sensory perception of smell	86	-0.539479	down	0.00243387	contig#18583,contig#18734,contig#22901,contig#12210,contig#21536,contig#22871,contig#33142,contig#8929,contig#41829,contig#42659,contig#47314,contig#55657,contig#58829,contig#10476,contig#12685,contig#13908,contig#21090,contig#24944,contig#33914,contig#36200,contig#37582,contig#4974,contig#2954,contig#2565,contig#29559,contig#39031,contig#56592,contig#8642,contig#817,contig#21100,contig#30610,con…
GO:0007569	cell aging	31	-0.908271	down	0.00245625	contig#4733,contig#5251,contig#4404,contig#5684,contig#3556,contig#25960,contig#26580,contig#35278,contig#41934,contig#35409,contig#1112,contig#12798,contig#2398,contig#2662,contig#31731,contig#7305,contig#22515,contig#11821,contig#41894,contig#4334,contig#999,contig#39915,contig#6667,contig#12125,contig#30041,contig#41180,contig#20580,contig#16066,contig#21199,contig#8162,contig#12053
GO:0010628	positive regulation of gene expression	159	-0.391549	down	0.00249567	contig#37107,contig#14498,contig#27065,contig#3394,contig#3518,contig#13388,contig#4176,contig#4466,contig#56482,contig#12232,contig#19506,contig#22749,contig#32327,contig#34507,contig#38420,contig#11514,contig#16321,contig#32827,contig#40228,contig#41585,contig#16812,contig#10225,contig#11750,contig#41541,contig#4163,contig#52236,contig#10603,contig#2790,contig#5631,contig#65,contig#9863,contig#…
GO:1904380	endoplasmic reticulum mannose trimming	7	-1.78698	down	0.00253787	contig#23806,contig#10712,contig#12076,contig#9778,contig#14378,contig#2817,contig#4254
GO:0007219	Notch signaling pathway	139	-0.418629	down	0.00255919	contig#22006,contig#1040,contig#24850,contig#32653,contig#37531,contig#57739,contig#21263,contig#22004,contig#25502,contig#10817,contig#27939,contig#34889,contig#39539,contig#43031,contig#10881,contig#1534,contig#24534,contig#25579,contig#2758,contig#342,contig#5021,contig#55741,contig#5965,contig#7591,contig#8399,contig#8928,contig#9838,contig#15020,contig#16565,contig#4990,contig#56950,contig#6…
GO:0031338	regulation of vesicle fusion	41	-0.785029	down	0.00257587	contig#12241,contig#16491,contig#20480,contig#21023,contig#49624,contig#5301,contig#58184,contig#16925,contig#17915,contig#18870,contig#27863,contig#29913,contig#30248,contig#41684,contig#6787,contig#7367,contig#786,contig#10607,contig#24351,contig#29888,contig#47615,contig#10627,contig#14732,contig#8453,contig#3016,contig#8610,contig#4344,contig#12269,contig#18295,contig#2428,contig#3225,contig#…
GO:0019886	antigen processing and presentation of exogenous peptide antigen via MHC class II	25	-1.00576	down	0.00257953	contig#12569,contig#20498,contig#13927,contig#2813,contig#14357,contig#9334,contig#18007,contig#22292,contig#28383,contig#4039,contig#11013,contig#1379,contig#16552,contig#23380,contig#11034,contig#35460,contig#21103,contig#48855,contig#9364,contig#11368,contig#26646,contig#5421,contig#881,contig#1842,contig#8839
GO:0006446	regulation of translational initiation	36	-0.837575	down	0.00260451	contig#6606,contig#25967,contig#1089,contig#1339,contig#1545,contig#23,contig#4492,contig#4950,contig#77,contig#781,contig#937,contig#1181,contig#3768,contig#5563,contig#7520,contig#11719,contig#22247,contig#2637,contig#2240,contig#12550,contig#18,contig#7737,contig#1489,contig#4300,contig#28786,contig#49366,contig#552,contig#1373,contig#4834,contig#1086,contig#14858,contig#32947,contig#58173,con…
GO:0061351	neural precursor cell proliferation	8	-1.68809	down	0.00261587	contig#50588,contig#16320,contig#31959,contig#12246,contig#21393,contig#14803,contig#40390,contig#4837
GO:0070050	neuron cellular homeostasis	24	-1.02366	down	0.00264247	contig#6130,contig#22908,contig#36032,contig#47883,contig#10710,contig#5988,contig#6218,contig#26706,contig#23095,contig#43603,contig#4658,contig#54706,contig#10887,contig#15569,contig#18141,contig#21590,contig#37823,contig#46127,contig#50222,contig#51020,contig#56715,contig#8804,contig#405,contig#1679
GO:0006809	nitric oxide biosynthetic process	26	-0.983744	down	0.00265331	contig#49940,contig#18896,contig#19618,contig#28440,contig#33058,contig#38705,contig#51516,contig#58447,contig#27890,contig#28166,contig#37088,contig#51683,contig#55088,contig#42555,contig#48079,contig#57744,contig#33057,contig#39237,contig#19479,contig#22654,contig#58008,contig#2475,contig#25687,contig#31488,contig#58045,contig#40145
GO:0016080	synaptic vesicle targeting	15	-1.27917	down	0.00267686	contig#18306,contig#7085,contig#1614,contig#48544,contig#2852,contig#7244,contig#10820,contig#20252,contig#27164,contig#38920,contig#6328,contig#22667,contig#6413,contig#12623,contig#2513
GO:0043486	histone exchange	11	-1.47034	down	0.00269201	contig#3421,contig#5087,contig#10085,contig#14075,contig#27314,contig#43874,contig#8706,contig#1088,contig#14300,contig#10766,contig#7955
GO:0006518	peptide metabolic process	42	-0.771423	down	0.00270964	contig#1345,contig#13505,contig#15410,contig#17771,contig#36329,contig#5400,contig#5952,contig#15871,contig#18226,contig#2434,contig#7130,contig#8243,contig#10215,contig#43124,contig#30999,contig#7865,contig#10798,contig#11497,contig#12339,contig#12571,contig#12903,contig#14309,contig#22127,contig#25524,contig#2806,contig#29121,contig#32721,contig#34653,contig#36313,contig#42205,contig#43003,cont…
GO:0006607	NLS-bearing protein import into nucleus	17	-1.20339	down	0.00275427	contig#12828,contig#9061,contig#848,contig#2089,contig#3259,contig#52497,contig#18214,contig#2229,contig#2230,contig#14014,contig#1312,contig#3483,contig#3609,contig#2988,contig#49271,contig#5059,contig#11462
GO:0042787	protein ubiquitination involved in ubiquitin-dependent protein catabolic process	185	-0.358309	down	0.00275722	contig#43136,contig#53252,contig#15514,contig#4661,contig#4778,contig#4873,contig#5586,contig#7625,contig#8196,contig#8440,contig#1628,contig#18603,contig#41027,contig#5984,contig#688,contig#17899,contig#18396,contig#291,contig#5565,contig#8344,contig#13645,contig#15778,contig#1645,contig#17007,contig#17426,contig#17741,contig#20711,contig#21161,contig#22690,contig#24053,contig#24874,contig#27544…
GO:0000972	transcription-dependent tethering of RNA polymerase II gene DNA at nuclear periphery	7	-1.77455	down	0.002764	contig#3376,contig#27794,contig#15781,contig#31828,contig#9539,contig#18708,contig#744
GO:0000052	citrulline metabolic process	6	-1.8852	down	0.00279345	contig#38705,contig#18941,contig#3075,contig#31870,contig#16066,contig#8162
GO:0001822	kidney development	78	-0.559126	down	0.00280092	contig#4990,contig#7974,contig#46234,contig#11793,contig#12513,contig#1509,contig#22530,contig#30887,contig#36391,contig#54906,contig#9323,contig#27078,contig#7763,contig#10398,contig#16521,contig#19498,contig#28737,contig#8188,contig#1641,contig#20553,contig#31765,contig#39769,contig#40278,contig#16558,contig#19546,contig#27017,contig#37518,contig#56317,contig#26910,contig#4899,contig#8496,conti…
GO:0071108	protein K48-linked deubiquitination	18	-1.16908	down	0.00280931	contig#3328,contig#39824,contig#12068,contig#41569,contig#11161,contig#14050,contig#14746,contig#25880,contig#3552,contig#12592,contig#19121,contig#31447,contig#21601,contig#19454,contig#19531,contig#8983,contig#5155,contig#22947
GO:0000375	RNA splicing, via transesterification reactions	17	-1.20009	down	0.00283385	contig#9264,contig#11176,contig#17304,contig#18176,contig#2464,contig#11671,contig#20571,contig#23703,contig#23704,contig#1571,contig#20347,contig#21912,contig#8220,contig#5627,contig#189,contig#2096,contig#3841
GO:0009954	proximal/distal pattern formation	10	-1.52556	down	0.00283576	contig#2579,contig#10592,contig#1478,contig#1845,contig#18074,contig#21698,contig#34893,contig#34948,contig#8756,contig#1524
GO:0001975	response to amphetamine	14	-1.31285	down	0.00284483	contig#28780,contig#3483,contig#3609,contig#20558,contig#32069,contig#3737,contig#21516,contig#24426,contig#28066,contig#11924,contig#32336,contig#14995,contig#21724,contig#12053
GO:0030097	hemopoiesis	63	-0.623036	down	0.00285864	contig#7843,contig#1878,contig#31143,contig#44127,contig#47184,contig#5176,contig#6890,contig#10958,contig#12440,contig#19614,contig#19805,contig#23008,contig#47096,contig#54520,contig#558,contig#8052,contig#8305,contig#10569,contig#2881,contig#75,contig#7640,contig#3337,contig#42192,contig#11061,contig#16320,contig#17833,contig#26562,contig#26563,contig#2721,contig#31959,contig#56384,contig#9220…
GO:0042157	lipoprotein metabolic process	25	-0.993074	down	0.00292705	contig#3196,contig#37018,contig#37492,contig#4280,contig#46143,contig#10230,contig#13751,contig#15281,contig#22913,contig#42725,contig#43711,contig#43824,contig#29670,contig#54649,contig#5617,contig#28096,contig#6336,contig#50095,contig#20822,contig#37608,contig#39000,contig#11738,contig#18229,contig#25605,contig#38089
GO:0019985	translesion synthesis	12	-1.40342	down	0.00294137	contig#18584,contig#52833,contig#24918,contig#15714,contig#759,contig#28706,contig#50876,contig#20688,contig#4420,contig#13498,contig#11489,contig#462
GO:0030707	ovarian follicle cell development	121	-0.442846	down	0.00296336	contig#681,contig#16575,contig#52824,contig#12583,contig#40936,contig#41785,contig#42872,contig#14466,contig#16365,contig#18245,contig#18818,contig#25238,contig#27933,contig#38618,contig#38798,contig#42137,contig#51156,contig#56258,contig#57526,contig#4659,contig#5942,contig#790,contig#9629,contig#2852,contig#4072,contig#44,contig#10198,contig#22834,contig#26976,contig#34724,contig#7631,contig#18…
GO:0072001	renal system development	12	-1.39898	down	0.00304374	contig#25348,contig#2581,contig#3955,contig#43276,contig#10456,contig#49191,contig#10522,contig#31869,contig#19319,contig#47235,contig#16220,contig#44471
GO:0000056	ribosomal small subunit export from nucleus	6	-1.87188	down	0.00304792	contig#5776,contig#12469,contig#9377,contig#11836,contig#53316,contig#292
GO:0006364	rRNA processing	101	-0.484413	down	0.00306949	contig#9459,contig#18884,contig#22097,contig#7480,contig#14626,contig#29481,contig#32715,contig#37368,contig#9006,contig#100,contig#1376,contig#25563,contig#380,contig#8254,contig#10370,contig#11288,contig#18019,contig#1944,contig#2257,contig#24497,contig#24568,contig#3839,contig#44050,contig#4626,contig#4739,contig#5544,contig#6575,contig#6837,contig#11783,contig#13091,contig#13159,contig#13608,…
GO:0090197	positive regulation of chemokine secretion	6	-1.86793	down	0.00312711	contig#11926,contig#13537,contig#18856,contig#31536,contig#8759,contig#996
GO:0043966	histone H3 acetylation	31	-0.885708	down	0.00314013	contig#13654,contig#16388,contig#36467,contig#5288,contig#1834,contig#18951,contig#26031,contig#43278,contig#49255,contig#5076,contig#7371,contig#9458,contig#14806,contig#23009,contig#32031,contig#10343,contig#3905,contig#14668,contig#8516,contig#8624,contig#27314,contig#43874,contig#8706,contig#34465,contig#73,contig#41891,contig#15436,contig#7372,contig#17193,contig#3089,contig#46626
GO:0007224	smoothened signaling pathway	78	-0.551973	down	0.0031586	contig#42,contig#55440,contig#1499,contig#8068,contig#14494,contig#1168,contig#28217,contig#35126,contig#22283,contig#31205,contig#35162,contig#38103,contig#18286,contig#25130,contig#44298,contig#24365,contig#13441,contig#193,contig#28195,contig#7095,contig#46332,contig#25285,contig#35760,contig#43689,contig#8925,contig#35617,contig#9401,contig#21034,contig#21290,contig#26092,contig#30729,contig#…
GO:0006283	transcription-coupled nucleotide-excision repair	23	-1.02625	down	0.00316857	contig#41103,contig#40876,contig#22693,contig#5078,contig#20307,contig#28635,contig#28706,contig#20688,contig#13498,contig#23713,contig#11489,contig#547,contig#2135,contig#696,contig#27150,contig#2015,contig#12764,contig#2443,contig#12204,contig#22603,contig#39720,contig#462,contig#8953
GO:1900101	regulation of endoplasmic reticulum unfolded protein response	6	-1.86543	down	0.003178	contig#7473,contig#28093,contig#1515,contig#16133,contig#16675,contig#22358
GO:0032237	activation of store-operated calcium channel activity	6	-1.86543	down	0.00317802	contig#3374,contig#7136,contig#1317,contig#12521,contig#1318,contig#31824
GO:1900745	positive regulation of p38MAPK cascade	11	-1.44829	down	0.00317879	contig#10947,contig#15027,contig#16505,contig#4512,contig#50865,contig#12669,contig#14308,contig#28838,contig#44467,contig#15025,contig#15758
GO:0007269	neurotransmitter secretion	104	-0.475188	down	0.00318723	contig#11679,contig#18306,contig#31292,contig#25041,contig#7085,contig#7266,contig#12885,contig#23485,contig#24619,contig#26000,contig#29534,contig#32952,contig#34665,contig#7961,contig#22104,contig#4142,contig#4419,contig#54562,contig#58880,contig#6410,contig#30500,contig#1100,contig#1734,contig#26363,contig#32586,contig#52102,contig#5632,contig#9038,contig#31138,contig#6347,contig#10981,contig#…
GO:0045585	positive regulation of cytotoxic T cell differentiation	2	-2.80972	down	0.00328425	contig#1757,contig#2475
GO:0007620	copulation	37	-0.801857	down	0.00345539	contig#3230,contig#10648,contig#12328,contig#12375,contig#15096,contig#15974,contig#17347,contig#17865,contig#19762,contig#2221,contig#22648,contig#22989,contig#23497,contig#25977,contig#28206,contig#31887,contig#3342,contig#33728,contig#34364,contig#34873,contig#35664,contig#42868,contig#50452,contig#5407,contig#57912,contig#6928,contig#7044,contig#8957,contig#9055,contig#9072,contig#9891,contig…
GO:0071044	histone mRNA catabolic process	14	-1.28746	down	0.00348496	contig#4324,contig#9489,contig#9830,contig#1541,contig#15732,contig#22657,contig#39447,contig#25960,contig#26580,contig#35278,contig#41934,contig#23445,contig#12671,contig#22704
GO:1904382	mannose trimming involved in glycoprotein ERAD pathway	6	-1.85026	down	0.00350316	contig#12076,contig#14378,contig#2817,contig#4254,contig#10712,contig#9778
GO:0045606	positive regulation of epidermal cell differentiation	4	-2.16089	down	0.00352196	contig#3681,contig#44549,contig#7652,contig#7911
GO:0002548	monocyte chemotaxis	2	-2.78836	down	0.00360245	contig#7434,contig#32932
GO:0036323	vascular endothelial growth factor receptor-1 signaling pathway	2	-2.78836	down	0.00360245	contig#7434,contig#32932
GO:0033522	histone H2A ubiquitination	17	-1.1712	down	0.00362141	contig#16724,contig#20118,contig#22181,contig#22285,contig#22415,contig#23511,contig#2466,contig#2724,contig#28971,contig#38049,contig#49239,contig#56751,contig#56800,contig#3078,contig#7583,contig#9486,contig#14300
GO:0035526	retrograde transport, plasma membrane to Golgi	5	-1.98126	down	0.00362331	contig#20368,contig#2694,contig#30783,contig#32362,contig#33804
GO:0006096	glycolytic process	62	-0.610294	down	0.00372879	contig#10106,contig#11606,contig#1356,contig#19328,contig#2316,contig#39335,contig#46045,contig#6241,contig#83,contig#9595,contig#1011,contig#10275,contig#13605,contig#17663,contig#19356,contig#20905,contig#37820,contig#52178,contig#6525,contig#7934,contig#8504,contig#8934,contig#9859,contig#11442,contig#15363,contig#16111,contig#17864,contig#19940,contig#29754,contig#34429,contig#3455,contig#432…
GO:0045638	negative regulation of myeloid cell differentiation	12	-1.37122	down	0.00375515	contig#6322,contig#6323,contig#6647,contig#28000,contig#11027,contig#9215,contig#11451,contig#6845,contig#33288,contig#115,contig#22918,contig#1524
GO:0007173	epidermal growth factor receptor signaling pathway	50	-0.678172	down	0.00391086	contig#279,contig#6711,contig#13816,contig#11118,contig#5117,contig#13459,contig#2024,contig#7778,contig#3040,contig#6221,contig#1085,contig#19895,contig#33176,contig#5820,contig#23095,contig#43603,contig#4658,contig#5099,contig#15976,contig#5900,contig#11994,contig#18012,contig#24977,contig#9381,contig#2109,contig#53462,contig#27918,contig#29195,contig#3456,contig#36192,contig#58107,contig#740,c…
GO:0045186	zonula adherens assembly	17	-1.16179	down	0.00391658	contig#10952,contig#12082,contig#1806,contig#28741,contig#3709,contig#13,contig#30037,contig#35378,contig#39206,contig#40898,contig#340,contig#636,contig#32609,contig#3653,contig#6789,contig#5215,contig#9032
GO:0006270	DNA replication initiation	36	-0.801873	down	0.00392205	contig#57048,contig#10380,contig#28878,contig#6843,contig#7408,contig#16397,contig#2909,contig#3077,contig#38447,contig#5426,contig#13351,contig#1595,contig#1724,contig#1793,contig#19803,contig#841,contig#11554,contig#19065,contig#2184,contig#33036,contig#24105,contig#25649,contig#8796,contig#2584,contig#33719,contig#36153,contig#54836,contig#17115,contig#17063,contig#22195,contig#40844,contig#63…
GO:0021680	cerebellar Purkinje cell layer development	10	-1.48026	down	0.00393292	contig#19792,contig#29694,contig#30555,contig#24517,contig#25920,contig#1542,contig#19128,contig#757,contig#804,contig#55686
GO:0007281	germ cell development	60	-0.616919	down	0.00393771	contig#3646,contig#21072,contig#18370,contig#29469,contig#32789,contig#24979,contig#28808,contig#29353,contig#8675,contig#882,contig#11035,contig#11120,contig#1946,contig#27004,contig#47063,contig#52710,contig#58039,contig#12804,contig#17098,contig#19325,contig#35169,contig#46166,contig#49642,contig#147,contig#18646,contig#46290,contig#12688,contig#12812,contig#2681,contig#3161,contig#31936,conti…
GO:0043063	intercellular bridge organization	3	-2.37857	down	0.00399845	contig#16842,contig#24148,contig#6633
GO:0000184	nuclear-transcribed mRNA catabolic process, nonsense-mediated decay	41	-0.748869	down	0.00399949	contig#15960,contig#6931,contig#390,contig#8812,contig#25967,contig#2726,contig#1790,contig#25335,contig#358,contig#19483,contig#4318,contig#4616,contig#8680,contig#15401,contig#6309,contig#9760,contig#19052,contig#28786,contig#4061,contig#49366,contig#5484,contig#552,contig#10095,contig#13193,contig#20242,contig#4300,contig#3682,contig#703,contig#9830,contig#994,contig#2024,contig#23886,contig#5…
GO:0046667	compound eye retinal cell programmed cell death	39	-0.766735	down	0.00406899	contig#12806,contig#14611,contig#16201,contig#16291,contig#17870,contig#19900,contig#28365,contig#29493,contig#32507,contig#33064,contig#35725,contig#36271,contig#38019,contig#4170,contig#44801,contig#49594,contig#50572,contig#52745,contig#5884,contig#7546,contig#8625,contig#9320,contig#27918,contig#29195,contig#3456,contig#36192,contig#58107,contig#740,contig#8886,contig#340,contig#16561,contig#…
GO:0007526	larval somatic muscle development	55	-0.642604	down	0.00408177	contig#1243,contig#37434,contig#40446,contig#4715,contig#50062,contig#5636,contig#20850,contig#3081,contig#16724,contig#20118,contig#22181,contig#22285,contig#22415,contig#23511,contig#2466,contig#2724,contig#28971,contig#38049,contig#41526,contig#4671,contig#49239,contig#53708,contig#55279,contig#56751,contig#56800,contig#8876,contig#9349,contig#9616,contig#38905,contig#25014,contig#28469,contig…
GO:0050885	neuromuscular process controlling balance	23	-0.998478	down	0.00410851	contig#8584,contig#2713,contig#13032,contig#15010,contig#18058,contig#28893,contig#40133,contig#6818,contig#43030,contig#7003,contig#4869,contig#7127,contig#10418,contig#15283,contig#679,contig#34510,contig#13062,contig#26221,contig#52763,contig#3195,contig#266,contig#55686,contig#41893
GO:0010906	regulation of glucose metabolic process	138	-0.398361	down	0.00417094	contig#21584,contig#32011,contig#6164,contig#12679,contig#13916,contig#18270,contig#19227,contig#19331,contig#25811,contig#27628,contig#29732,contig#30617,contig#35216,contig#35994,contig#4342,contig#4934,contig#8274,contig#8585,contig#3626,contig#41235,contig#16213,contig#37434,contig#40446,contig#4715,contig#50062,contig#5636,contig#11711,contig#13470,contig#17450,contig#17941,contig#200,contig…
GO:0071907	determination of digestive tract left/right asymmetry	9	-1.53705	down	0.00427923	contig#2391,contig#3490,contig#26939,contig#17967,contig#21180,contig#3854,contig#4563,contig#5215,contig#9032
GO:0010976	positive regulation of neuron projection development	85	-0.50971	down	0.00432747	contig#10735,contig#13938,contig#14829,contig#5992,contig#16583,contig#17327,contig#22111,contig#3952,contig#51486,contig#15516,contig#11080,contig#19101,contig#35211,contig#39111,contig#42596,contig#49223,contig#51991,contig#6028,contig#807,contig#9914,contig#10358,contig#22033,contig#53088,contig#17758,contig#21048,contig#4738,contig#15053,contig#38950,contig#41784,contig#573,contig#16593,conti…
GO:0010632	regulation of epithelial cell migration	30	-0.869131	down	0.00434839	contig#16583,contig#17327,contig#22111,contig#3952,contig#51486,contig#11080,contig#35211,contig#39111,contig#42596,contig#49223,contig#51991,contig#6028,contig#9914,contig#13133,contig#15319,contig#1885,contig#19628,contig#49932,contig#52619,contig#53649,contig#10115,contig#15456,contig#18249,contig#11302,contig#13907,contig#14263,contig#25703,contig#384,contig#42909,contig#7439
GO:0002532	production of molecular mediator involved in inflammatory response	7	-1.70509	down	0.00437089	contig#11926,contig#13537,contig#18856,contig#31536,contig#8759,contig#996,contig#391
GO:0048134	germ-line cyst formation	7	-1.70487	down	0.00437704	contig#405,contig#1057,contig#4445,contig#11736,contig#1177,contig#127,contig#5476
GO:0017014	protein nitrosylation	1	-3.97888	down	0.00442748	contig#38705
GO:0042384	cilium assembly	134	-0.40076	down	0.0045168	contig#53193,contig#14672,contig#16872,contig#17462,contig#19130,contig#23855,contig#6911,contig#25288,contig#47029,contig#47765,contig#14791,contig#2529,contig#28217,contig#29888,contig#30887,contig#36391,contig#37862,contig#49356,contig#508,contig#6412,contig#11795,contig#1817,contig#18426,contig#22283,contig#31205,contig#36461,contig#38103,contig#49814,contig#5069,contig#18632,contig#19424,con…
GO:0048703	embryonic viscerocranium morphogenesis	31	-0.851175	down	0.00452054	contig#19030,contig#52841,contig#15525,contig#42259,contig#4805,contig#1838,contig#10290,contig#21704,contig#26560,contig#29716,contig#30087,contig#31217,contig#10929,contig#17009,contig#15198,contig#18793,contig#25938,contig#29458,contig#48471,contig#48523,contig#9995,contig#1180,contig#24539,contig#35805,contig#36666,contig#26713,contig#7051,contig#8085,contig#814,contig#20130,contig#28849
GO:0015012	heparan sulfate proteoglycan biosynthetic process	25	-0.94777	down	0.00453448	contig#21024,contig#2829,contig#4116,contig#10288,contig#20065,contig#4693,contig#53922,contig#5799,contig#17387,contig#39968,contig#4026,contig#54198,contig#17554,contig#20856,contig#13483,contig#16333,contig#30933,contig#44536,contig#5263,contig#8217,contig#9221,contig#11913,contig#15398,contig#28133,contig#50106
GO:0060052	neurofilament cytoskeleton organization	10	-1.45956	down	0.00454451	contig#41043,contig#16696,contig#18350,contig#1865,contig#36151,contig#38720,contig#50447,contig#51895,contig#58642,contig#12053
GO:0097252	oligodendrocyte apoptotic process	1	-4.62256	down	0.00459666	contig#39915
GO:0000481	maturation of 5S rRNA	1	-4.63962	down	0.00464847	contig#1757
GO:0008355	olfactory learning	64	-0.585275	down	0.00465904	contig#2754,contig#14681,contig#1647,contig#46592,contig#819,contig#12538,contig#31635,contig#4986,contig#548,contig#6958,contig#7227,contig#7853,contig#14273,contig#5171,contig#667,contig#7081,contig#36660,contig#38745,contig#44569,contig#25528,contig#3095,contig#5320,contig#1504,contig#16274,contig#1788,contig#19360,contig#46124,contig#52675,contig#53718,contig#53934,contig#7920,contig#9097,con…
GO:0002682	regulation of immune system process	7	-1.68923	down	0.00483241	contig#17416,contig#32611,contig#35684,contig#38766,contig#47403,contig#36816,contig#39964
GO:1901687	glutathione derivative biosynthetic process	5	-1.93203	down	0.0048565	contig#7575,contig#16356,contig#2033,contig#21952,contig#37704
GO:0006879	cellular iron ion homeostasis	32	-0.830752	down	0.00485913	contig#21839,contig#14351,contig#22645,contig#21736,contig#28275,contig#32750,contig#47637,contig#10163,contig#24348,contig#38412,contig#16986,contig#30403,contig#33127,contig#42386,contig#43866,contig#5715,contig#44869,contig#16667,contig#4114,contig#1714,contig#49293,contig#6556,contig#26748,contig#14350,contig#49354,contig#30659,contig#31241,contig#41952,contig#59232,contig#12053,contig#5064,c…
GO:0006337	nucleosome disassembly	10	-1.44937	down	0.00487428	contig#10937,contig#1199,contig#4662,contig#49805,contig#9970,contig#6446,contig#34492,contig#458,contig#3068,contig#1372
GO:0006805	xenobiotic metabolic process	31	-0.842145	down	0.00496123	contig#16115,contig#18993,contig#11068,contig#14677,contig#16417,contig#20962,contig#24887,contig#38544,contig#25311,contig#36115,contig#10309,contig#40611,contig#16146,contig#3758,contig#39186,contig#271,contig#28643,contig#46595,contig#22948,contig#393,contig#39964,contig#2033,contig#37704,contig#12829,contig#2710,contig#46917,contig#48347,contig#7839,contig#142,contig#49359,contig#25816
GO:0032383	regulation of intracellular cholesterol transport	1	-4.73119	down	0.00496716	contig#21680
GO:0007059	chromosome segregation	56	-0.622013	down	0.00498896	contig#2946,contig#4261,contig#11882,contig#1388,contig#12019,contig#2281,contig#39486,contig#6205,contig#9314,contig#4681,contig#4731,contig#1495,contig#18156,contig#2418,contig#5489,contig#8158,contig#4153,contig#16809,contig#10862,contig#15225,contig#1897,contig#20495,contig#10529,contig#3291,contig#5452,contig#17787,contig#20211,contig#32274,contig#5320,contig#57209,contig#6550,contig#832,con…
GO:0048149	behavioral response to ethanol	59	-0.605267	down	0.00500424	contig#2754,contig#12511,contig#21733,contig#11104,contig#16274,contig#1788,contig#19360,contig#31255,contig#52675,contig#9097,contig#9098,contig#3642,contig#11087,contig#19368,contig#23026,contig#24056,contig#31763,contig#3380,contig#49254,contig#8396,contig#9665,contig#14273,contig#1504,contig#27918,contig#29195,contig#3456,contig#36192,contig#4072,contig#44,contig#46124,contig#5171,contig#5371…
GO:0048266	behavioral response to pain	22	-0.998301	down	0.00501295	contig#10648,contig#12328,contig#15974,contig#17865,contig#19762,contig#2221,contig#25977,contig#34364,contig#34873,contig#6928,contig#7044,contig#9891,contig#30026,contig#36222,contig#20195,contig#16792,contig#34078,contig#38880,contig#43018,contig#55686,contig#19093,contig#19403
GO:0055072	iron ion homeostasis	21	-1.01992	down	0.00507677	contig#13182,contig#16353,contig#2502,contig#8028,contig#29136,contig#31507,contig#4074,contig#6338,contig#6760,contig#825,contig#2432,contig#25893,contig#35747,contig#21736,contig#14240,contig#23039,contig#38412,contig#26821,contig#49293,contig#16066,contig#8162
GO:0007169	transmembrane receptor protein tyrosine kinase signaling pathway	79	-0.518988	down	0.00512262	contig#13782,contig#13783,contig#52291,contig#10003,contig#11438,contig#12472,contig#13426,contig#13871,contig#14031,contig#17035,contig#18609,contig#23527,contig#23966,contig#24143,contig#27089,contig#28054,contig#33776,contig#36430,contig#4052,contig#4226,contig#464,contig#48589,contig#5344,contig#5418,contig#5814,contig#6102,contig#6747,contig#9715,contig#40407,contig#1055,contig#14227,contig#…
GO:0006099	tricarboxylic acid cycle	75	-0.532615	down	0.00516313	contig#10226,contig#10485,contig#1187,contig#11930,contig#42428,contig#1006,contig#11278,contig#1130,contig#1190,contig#12604,contig#13324,contig#159,contig#19743,contig#20624,contig#2316,contig#25646,contig#2593,contig#27526,contig#31246,contig#35036,contig#41141,contig#42480,contig#5340,contig#639,contig#7093,contig#9042,contig#9600,contig#1011,contig#10275,contig#11674,contig#19356,contig#29,c…
GO:0008090	retrograde axon cargo transport	7	-1.6783	down	0.00517381	contig#13250,contig#14363,contig#4481,contig#5816,contig#127,contig#5476,contig#12053
GO:0050769	positive regulation of neurogenesis	18	-1.09682	down	0.00518183	contig#26590,contig#13084,contig#2273,contig#4981,contig#8374,contig#35334,contig#7576,contig#4391,contig#544,contig#7169,contig#13434,contig#18012,contig#21539,contig#24337,contig#49158,contig#24797,contig#12125,contig#30041
GO:2001030	negative regulation of cellular glucuronidation	2	-2.70293	down	0.0051907	contig#22278,contig#1029
GO:0045922	negative regulation of fatty acid metabolic process	2	-2.70293	down	0.0051907	contig#22278,contig#1029
GO:1904224	negative regulation of glucuronosyltransferase activity	2	-2.70293	down	0.0051907	contig#22278,contig#1029
GO:0006004	fucose metabolic process	13	-1.27578	down	0.00530751	contig#18083,contig#4272,contig#49419,contig#22920,contig#7345,contig#32133,contig#55106,contig#31060,contig#34242,contig#12619,contig#13836,contig#18215,contig#3228
GO:0061580	colon epithelial cell migration	22	-0.991395	down	0.00532766	contig#16583,contig#17327,contig#22111,contig#3952,contig#51486,contig#11080,contig#35211,contig#39111,contig#42596,contig#49223,contig#51991,contig#6028,contig#9914,contig#13133,contig#15319,contig#19628,contig#49932,contig#52619,contig#53649,contig#10115,contig#15456,contig#18249
GO:0055085	transmembrane transport	166	-0.351638	down	0.00535515	contig#10321,contig#11516,contig#12026,contig#15417,contig#15529,contig#17088,contig#18092,contig#1815,contig#18235,contig#18505,contig#22725,contig#29334,contig#33083,contig#3873,contig#40491,contig#4724,contig#58464,contig#8318,contig#8413,contig#10909,contig#12906,contig#14281,contig#15680,contig#16843,contig#17927,contig#20047,contig#20682,contig#2483,contig#27281,contig#280,contig#33954,cont…
GO:0009791	post-embryonic development	69	-0.553306	down	0.00538791	contig#194,contig#19419,contig#31884,contig#39858,contig#48280,contig#54906,contig#8203,contig#18036,contig#42569,contig#46290,contig#22929,contig#3047,contig#33955,contig#3881,contig#7175,contig#26407,contig#7763,contig#12542,contig#21768,contig#32136,contig#40657,contig#8595,contig#1714,contig#6556,contig#10929,contig#17009,contig#13659,contig#15198,contig#1641,contig#18793,contig#25938,contig#…
GO:0016584	nucleosome positioning	13	-1.26957	down	0.00555254	contig#219,contig#46242,contig#644,contig#7179,contig#7325,contig#4201,contig#9215,contig#9007,contig#1330,contig#22412,contig#11681,contig#386,contig#2872
GO:0035158	regulation of tube diameter, open tracheal system	15	-1.18698	down	0.0055711	contig#1216,contig#6017,contig#107,contig#1079,contig#15302,contig#290,contig#46,contig#5896,contig#6685,contig#7173,contig#8311,contig#9756,contig#1252,contig#3528,contig#36977
GO:0060736	prostate gland growth	12	-1.31569	down	0.00561773	contig#146,contig#25255,contig#26869,contig#3055,contig#34435,contig#13719,contig#998,contig#25747,contig#8761,contig#1191,contig#25872,contig#9216
GO:0000055	ribosomal large subunit export from nucleus	11	-1.36816	down	0.00564027	contig#21360,contig#21281,contig#2508,contig#12880,contig#157,contig#5776,contig#12469,contig#9377,contig#11836,contig#53316,contig#292
GO:0007584	response to nutrient	98	-0.458732	down	0.00565238	contig#14011,contig#18382,contig#19098,contig#23460,contig#42595,contig#46306,contig#53682,contig#18480,contig#26262,contig#48816,contig#15756,contig#42698,contig#1131,contig#13614,contig#23814,contig#26197,contig#31913,contig#37417,contig#54311,contig#58947,contig#11985,contig#16177,contig#28076,contig#33140,contig#44233,contig#47409,contig#4967,contig#7468,contig#9363,contig#54386,contig#54634,…
GO:0040017	positive regulation of locomotion	20	-1.02969	down	0.00575554	contig#29776,contig#13848,contig#17510,contig#21898,contig#32545,contig#55658,contig#771,contig#12028,contig#21348,contig#35796,contig#39341,contig#943,contig#26495,contig#37714,contig#11632,contig#18976,contig#41105,contig#6792,contig#821,contig#929
GO:0030198	extracellular matrix organization	103	-0.445768	down	0.00578846	contig#34568,contig#38621,contig#46912,contig#11399,contig#16033,contig#25504,contig#41503,contig#42016,contig#43797,contig#47537,contig#54637,contig#54910,contig#58543,contig#9682,contig#10536,contig#13225,contig#15973,contig#19952,contig#20288,contig#23368,contig#25203,contig#25432,contig#3454,contig#36654,contig#37816,contig#40966,contig#48552,contig#5623,contig#21513,contig#29633,contig#38412…
GO:0030866	cortical actin cytoskeleton organization	32	-0.813239	down	0.00582167	contig#1659,contig#4393,contig#14223,contig#24787,contig#8690,contig#23026,contig#1121,contig#6609,contig#7610,contig#9430,contig#19505,contig#944,contig#1501,contig#26444,contig#2735,contig#48883,contig#7022,contig#28486,contig#2236,contig#34176,contig#16561,contig#32771,contig#5247,contig#8701,contig#1285,contig#31551,contig#52460,contig#4563,contig#44337,contig#7060,contig#2329,contig#5456
GO:0007530	sex determination	31	-0.826137	down	0.00583751	contig#4639,contig#48093,contig#20347,contig#21912,contig#8220,contig#12375,contig#15096,contig#17347,contig#22648,contig#22989,contig#23497,contig#28206,contig#31887,contig#3342,contig#33728,contig#35664,contig#42868,contig#50452,contig#5407,contig#57912,contig#8957,contig#9055,contig#9072,contig#16558,contig#18716,contig#1935,contig#19546,contig#2691,contig#3940,contig#421,contig#12058
GO:0061031	endodermal digestive tract morphogenesis	4	-2.06873	down	0.00588402	contig#10838,contig#5763,contig#8373,contig#8794
GO:0085029	extracellular matrix assembly	4	-2.06873	down	0.00588402	contig#10838,contig#5763,contig#8373,contig#8794
GO:0035556	intracellular signal transduction	303	-0.255072	down	0.00590063	contig#10407,contig#23424,contig#26039,contig#2607,contig#3596,contig#55103,contig#10823,contig#14718,contig#20887,contig#26364,contig#32264,contig#34365,contig#3692,contig#51147,contig#54372,contig#10702,contig#1345,contig#14842,contig#17771,contig#20957,contig#22442,contig#3895,contig#4761,contig#4937,contig#5400,contig#5882,contig#5952,contig#11056,contig#11202,contig#16961,contig#18441,contig…
GO:0006346	methylation-dependent chromatin silencing	4	-2.06795	down	0.00590865	contig#1273,contig#19055,contig#24854,contig#31183
GO:0000722	telomere maintenance via recombination	24	-0.937768	down	0.00593022	contig#1171,contig#11958,contig#26049,contig#2905,contig#33562,contig#7408,contig#5426,contig#1231,contig#15875,contig#20688,contig#4191,contig#24765,contig#13498,contig#21911,contig#11489,contig#7759,contig#6317,contig#10756,contig#15578,contig#35409,contig#15467,contig#462,contig#5107,contig#20580
GO:0042766	nucleosome mobilization	10	-1.42017	down	0.0059337	contig#2029,contig#19112,contig#17833,contig#2721,contig#56384,contig#1330,contig#5109,contig#11681,contig#386,contig#2872
GO:0034316	negative regulation of Arp2/3 complex-mediated actin nucleation	9	-1.48519	down	0.00602952	contig#41032,contig#13285,contig#21478,contig#3422,contig#69,contig#31278,contig#44141,contig#48430,contig#43302
GO:0030206	chondroitin sulfate biosynthetic process	38	-0.741704	down	0.00604852	contig#28491,contig#5799,contig#17387,contig#20856,contig#30550,contig#39968,contig#4026,contig#44488,contig#50352,contig#50945,contig#53922,contig#54166,contig#54198,contig#9708,contig#13483,contig#17554,contig#27189,contig#27798,contig#30933,contig#31442,contig#44536,contig#8217,contig#10929,contig#17009,contig#15198,contig#18793,contig#25938,contig#28479,contig#29458,contig#43547,contig#48471,…
GO:0051569	regulation of histone H3-K4 methylation	8	-1.56103	down	0.00609411	contig#31143,contig#47184,contig#42192,contig#11466,contig#26590,contig#15489,contig#14840,contig#7649
GO:0072488	ammonium transmembrane transport	10	-1.41496	down	0.00614209	contig#11932,contig#13574,contig#24345,contig#32406,contig#41872,contig#6769,contig#6770,contig#11505,contig#2888,contig#38808
GO:0001701	in utero embryonic development	157	-0.355855	down	0.00614554	contig#14048,contig#1487,contig#15258,contig#17413,contig#17692,contig#21773,contig#23204,contig#26589,contig#33003,contig#3563,contig#37522,contig#5229,contig#55964,contig#8626,contig#9666,contig#9735,contig#2650,contig#42600,contig#19,contig#43276,contig#6128,contig#1662,contig#19702,contig#30061,contig#6773,contig#6833,contig#7282,contig#10456,contig#30730,contig#33329,contig#49191,contig#5094…
GO:0007480	imaginal disc-derived leg morphogenesis	33	-0.795215	down	0.00615816	contig#13259,contig#3079,contig#12526,contig#16654,contig#18025,contig#22794,contig#6484,contig#7188,contig#8279,contig#940,contig#1284,contig#1573,contig#3984,contig#4332,contig#5821,contig#15531,contig#26660,contig#7926,contig#3001,contig#6938,contig#1478,contig#1845,contig#37590,contig#43979,contig#10810,contig#18680,contig#20741,contig#5523,contig#12262,contig#6206,contig#1285,contig#31551,co…
GO:0045292	mRNA cis splicing, via spliceosome	12	-1.30105	down	0.00622373	contig#13648,contig#7577,contig#9006,contig#10187,contig#22860,contig#44814,contig#5367,contig#43460,contig#8264,contig#10473,contig#1757,contig#2419
GO:0048002	antigen processing and presentation of peptide antigen	2	-2.65955	down	0.00622681	contig#14350,contig#49354
GO:0006876	cellular cadmium ion homeostasis	2	-2.65955	down	0.00622681	contig#14350,contig#49354
GO:0070839	divalent metal ion export	2	-2.65955	down	0.00622681	contig#14350,contig#49354
GO:0032632	interleukin-3 production	2	-2.65955	down	0.00622681	contig#14350,contig#49354
GO:0043091	L-arginine import	2	-2.65955	down	0.00622681	contig#14350,contig#49354
GO:0045342	MHC class II biosynthetic process	2	-2.65955	down	0.00622681	contig#14350,contig#49354
GO:0015707	nitrite transport	2	-2.65955	down	0.00622681	contig#14350,contig#49354
GO:0002606	positive regulation of dendritic cell antigen processing and presentation	2	-2.65955	down	0.00622681	contig#14350,contig#49354
GO:0002827	positive regulation of T-helper 1 type immune response	2	-2.65955	down	0.00622681	contig#14350,contig#49354
GO:0002309	T cell proliferation involved in immune response	2	-2.65955	down	0.00622681	contig#14350,contig#49354
GO:0060070	canonical Wnt signaling pathway	32	-0.806094	down	0.00626087	contig#4568,contig#5069,contig#2801,contig#3764,contig#4532,contig#6445,contig#8972,contig#23857,contig#38692,contig#10963,contig#31677,contig#17132,contig#41183,contig#42072,contig#6013,contig#6535,contig#8168,contig#48372,contig#10938,contig#12252,contig#2819,contig#4551,contig#32114,contig#1283,contig#14302,contig#1396,contig#41720,contig#43131,contig#3336,contig#9216,contig#2513,contig#258
GO:0007435	salivary gland morphogenesis	102	-0.442241	down	0.00642661	contig#10838,contig#5763,contig#8373,contig#8794,contig#9318,contig#16206,contig#21345,contig#21658,contig#41526,contig#4205,contig#4671,contig#53708,contig#55279,contig#11236,contig#11314,contig#11494,contig#11562,contig#11715,contig#12071,contig#13482,contig#13658,contig#13747,contig#14243,contig#15296,contig#16717,contig#17990,contig#18920,contig#19198,contig#19410,contig#20029,contig#21572,co…
GO:0032693	negative regulation of interleukin-10 production	2	-2.64703	down	0.00655922	contig#43017,contig#1524
GO:0045198	establishment of epithelial cell apical/basal polarity	21	-0.989865	down	0.00656227	contig#12262,contig#6206,contig#17356,contig#21114,contig#29003,contig#30225,contig#30230,contig#37468,contig#38011,contig#42501,contig#5115,contig#868,contig#20935,contig#32609,contig#3653,contig#6789,contig#340,contig#636,contig#16143,contig#127,contig#5476
GO:0006623	protein targeting to vacuole	17	-1.09536	down	0.00666556	contig#18059,contig#20852,contig#21292,contig#31608,contig#34748,contig#36247,contig#53984,contig#54338,contig#54884,contig#7634,contig#13167,contig#19494,contig#22023,contig#28427,contig#36149,contig#5827,contig#14276
GO:0060315	negative regulation of ryanodine-sensitive calcium-release channel activity	6	-1.74315	down	0.00670326	contig#16356,contig#21952,contig#12228,contig#39599,contig#48311,contig#44471
GO:1904668	positive regulation of ubiquitin protein ligase activity	8	-1.54533	down	0.00671661	contig#22324,contig#12708,contig#8862,contig#20194,contig#20094,contig#2066,contig#7155,contig#9216
GO:0045616	regulation of keratinocyte differentiation	10	-1.40038	down	0.006758	contig#1643,contig#16813,contig#22150,contig#24882,contig#4924,contig#9731,contig#35594,contig#42991,contig#53123,contig#5613
GO:0033160	positive regulation of protein import into nucleus, translocation	8	-1.54429	down	0.00675977	contig#26905,contig#3154,contig#4048,contig#22515,contig#2475,contig#6764,contig#46626,contig#3953
GO:0006986	response to unfolded protein	31	-0.80962	down	0.00688354	contig#4177,contig#9992,contig#26284,contig#9495,contig#33819,contig#3393,contig#4564,contig#6498,contig#3999,contig#20944,contig#40177,contig#48799,contig#44740,contig#2496,contig#5730,contig#10848,contig#18041,contig#20572,contig#30026,contig#491,contig#5947,contig#22449,contig#27622,contig#7902,contig#10568,contig#5985,contig#36222,contig#20195,contig#20615,contig#20616,contig#2475
GO:0045746	negative regulation of Notch signaling pathway	47	-0.654327	down	0.00689349	contig#1534,contig#27939,contig#34889,contig#43031,contig#44740,contig#19911,contig#23577,contig#4875,contig#9794,contig#32079,contig#35786,contig#19682,contig#12192,contig#38977,contig#31060,contig#34242,contig#14125,contig#16539,contig#1972,contig#20078,contig#21156,contig#24716,contig#26120,contig#3553,contig#42493,contig#48613,contig#17618,contig#8210,contig#1726,contig#3439,contig#9782,conti…
GO:0042135	neurotransmitter catabolic process	21	-0.983404	down	0.0069273	contig#11984,contig#1362,contig#16243,contig#23223,contig#2526,contig#27763,contig#36109,contig#37446,contig#38658,contig#41375,contig#40915,contig#18762,contig#24430,contig#22258,contig#32404,contig#6150,contig#15271,contig#25436,contig#15115,contig#14106,contig#972
GO:0001654	eye development	37	-0.738775	down	0.00696782	contig#18006,contig#31062,contig#32418,contig#46185,contig#6849,contig#7350,contig#9070,contig#10298,contig#1169,contig#13330,contig#13541,contig#24431,contig#28689,contig#3343,contig#46620,contig#11592,contig#16033,contig#2332,contig#44969,contig#6181,contig#625,contig#7586,contig#12364,contig#9291,contig#38717,contig#7143,contig#1478,contig#18080,contig#1845,contig#3265,contig#5571,contig#2801,…
GO:0016199	axon midline choice point recognition	63	-0.561536	down	0.00698652	contig#20251,contig#36936,contig#7790,contig#12375,contig#15096,contig#17347,contig#22648,contig#22989,contig#23497,contig#28206,contig#31887,contig#3342,contig#33728,contig#35664,contig#42868,contig#50452,contig#5407,contig#57912,contig#8957,contig#9055,contig#9072,contig#9349,contig#9616,contig#11978,contig#25014,contig#26504,contig#38263,contig#4072,contig#41193,contig#41312,contig#41526,conti…
GO:0031453	positive regulation of heterochromatin assembly	3	-2.26651	down	0.007017	contig#10225,contig#52236,contig#3479
GO:0007293	germarium-derived egg chamber formation	77	-0.50541	down	0.00706241	contig#3970,contig#12559,contig#21532,contig#15846,contig#7631,contig#147,contig#2290,contig#12597,contig#13571,contig#1473,contig#18685,contig#1922,contig#19350,contig#20948,contig#21261,contig#21732,contig#23906,contig#26295,contig#26296,contig#28194,contig#31299,contig#32464,contig#36359,contig#38194,contig#38265,contig#3842,contig#39169,contig#39621,contig#42889,contig#47808,contig#48652,cont…
GO:0010996	response to auditory stimulus	12	-1.28229	down	0.00708097	contig#10535,contig#21460,contig#41420,contig#18058,contig#28893,contig#40133,contig#37876,contig#7562,contig#18350,contig#51895,contig#58642,contig#38720
GO:0048488	synaptic vesicle endocytosis	52	-0.616487	down	0.00730791	contig#16068,contig#5590,contig#23485,contig#8635,contig#12990,contig#30500,contig#6410,contig#50588,contig#46977,contig#576,contig#6479,contig#17595,contig#2007,contig#41711,contig#13585,contig#15139,contig#30755,contig#1302,contig#6762,contig#10340,contig#13128,contig#19784,contig#21370,contig#3908,contig#15398,contig#28133,contig#50106,contig#2290,contig#10464,contig#19543,contig#24448,contig#…
GO:0009620	response to fungus	32	-0.790268	down	0.00734015	contig#11651,contig#14952,contig#15055,contig#15507,contig#15708,contig#16597,contig#19166,contig#26135,contig#31105,contig#32598,contig#44760,contig#5767,contig#48136,contig#9220,contig#31778,contig#12756,contig#221,contig#22961,contig#26158,contig#27297,contig#30581,contig#33257,contig#3878,contig#52153,contig#5845,contig#9043,contig#25923,contig#39545,contig#40216,contig#4076,contig#4454,conti…
GO:0034501	protein localization to kinetochore	7	-1.62033	down	0.00734173	contig#36557,contig#13824,contig#15683,contig#1062,contig#22515,contig#127,contig#5476
GO:0045433	male courtship behavior, veined wing generated song production	87	-0.472086	down	0.00734379	contig#17647,contig#25505,contig#34571,contig#42211,contig#42312,contig#47303,contig#55613,contig#10791,contig#1212,contig#12957,contig#16317,contig#20064,contig#20422,contig#22626,contig#25122,contig#25566,contig#26090,contig#29290,contig#2999,contig#30843,contig#31945,contig#32273,contig#34039,contig#36779,contig#4901,contig#5156,contig#9212,contig#10328,contig#12780,contig#13476,contig#14307,c…
GO:0038004	epidermal growth factor receptor ligand maturation	7	-1.62006	down	0.00735317	contig#27918,contig#29195,contig#3456,contig#36192,contig#58107,contig#740,contig#8886
GO:0000186	activation of MAPKK activity	33	-0.777255	down	0.00739585	contig#31455,contig#15186,contig#19005,contig#24437,contig#10947,contig#15027,contig#16505,contig#4512,contig#50865,contig#12669,contig#14308,contig#15053,contig#22033,contig#28838,contig#41784,contig#44467,contig#573,contig#10231,contig#19837,contig#41655,contig#41757,contig#49151,contig#41109,contig#10027,contig#13579,contig#18243,contig#32932,contig#8603,contig#7128,contig#3470,contig#58081,co…
GO:0030336	negative regulation of cell migration	61	-0.565496	down	0.00752982	contig#13283,contig#14319,contig#21289,contig#24382,contig#2456,contig#26084,contig#2915,contig#3463,contig#4692,contig#22156,contig#23033,contig#8439,contig#1783,contig#21045,contig#26450,contig#4164,contig#1594,contig#21859,contig#48895,contig#16873,contig#8866,contig#38692,contig#6584,contig#9607,contig#982,contig#16311,contig#21337,contig#14223,contig#16138,contig#3337,contig#4449,contig#7783…
GO:0008152	metabolic process	125	-0.389902	down	0.00756069	contig#10886,contig#15472,contig#15763,contig#17987,contig#18123,contig#2458,contig#31932,contig#32089,contig#32245,contig#5823,contig#6491,contig#10447,contig#14899,contig#16865,contig#19318,contig#20248,contig#20429,contig#20458,contig#21361,contig#23945,contig#24731,contig#25078,contig#27185,contig#27371,contig#28644,contig#30583,contig#31641,contig#32736,contig#34930,contig#37112,contig#37761…
GO:0034721	histone H3-K4 demethylation, trimethyl-H3-K4-specific	13	-1.22572	down	0.00757353	contig#16724,contig#20118,contig#22181,contig#22285,contig#22415,contig#23511,contig#2466,contig#2724,contig#28971,contig#38049,contig#49239,contig#56751,contig#56800
GO:0035924	cellular response to vascular endothelial growth factor stimulus	14	-1.18289	down	0.00762011	contig#24770,contig#33650,contig#9436,contig#7434,contig#20615,contig#20616,contig#32932,contig#5196,contig#18690,contig#3025,contig#7119,contig#21938,contig#10640,contig#293
GO:0001890	placenta development	20	-0.995426	down	0.0076317	contig#2650,contig#42600,contig#1993,contig#10947,contig#15027,contig#16505,contig#4512,contig#50865,contig#46267,contig#26262,contig#12669,contig#14308,contig#28838,contig#44467,contig#7503,contig#18366,contig#903,contig#14920,contig#5196,contig#7439
GO:0001889	liver development	61	-0.562634	down	0.00782814	contig#16540,contig#9112,contig#2581,contig#3955,contig#12107,contig#43276,contig#19746,contig#10456,contig#10897,contig#11985,contig#33140,contig#4061,contig#49191,contig#702,contig#2273,contig#4981,contig#8374,contig#15756,contig#17631,contig#35334,contig#56440,contig#7576,contig#11322,contig#27363,contig#6208,contig#20227,contig#10530,contig#42675,contig#1043,contig#13659,contig#30151,contig#3…
GO:0007391	dorsal closure	85	-0.473552	down	0.00786418	contig#28658,contig#15469,contig#41318,contig#46931,contig#4698,contig#53286,contig#56238,contig#56512,contig#6627,contig#12785,contig#20746,contig#26993,contig#32405,contig#39647,contig#40518,contig#50277,contig#576,contig#10208,contig#10820,contig#20252,contig#27164,contig#38920,contig#6328,contig#11996,contig#13282,contig#5691,contig#14154,contig#44147,contig#5556,contig#10810,contig#18680,con…
GO:0009636	response to toxic substance	74	-0.508298	down	0.00791733	contig#15804,contig#21557,contig#23620,contig#10704,contig#20346,contig#39097,contig#42796,contig#4411,contig#467,contig#47892,contig#53959,contig#10309,contig#4040,contig#40611,contig#7744,contig#26578,contig#32013,contig#35992,contig#3758,contig#39186,contig#42597,contig#4366,contig#57533,contig#9232,contig#14955,contig#52969,contig#208,contig#19225,contig#6492,contig#16695,contig#9223,contig#2…
GO:0031929	TOR signaling	21	-0.967258	down	0.00791825	contig#10438,contig#171,contig#4834,contig#20434,contig#7727,contig#17114,contig#18200,contig#28649,contig#8627,contig#14332,contig#26505,contig#500,contig#17461,contig#3337,contig#6189,contig#640,contig#12125,contig#30041,contig#14840,contig#7649,contig#21199
GO:0045456	ecdysteroid biosynthetic process	2	-2.60013	down	0.00795278	contig#39097,contig#12785
GO:0008306	associative learning	38	-0.715148	down	0.00806889	contig#1246,contig#14789,contig#16274,contig#1788,contig#19360,contig#29159,contig#43710,contig#52675,contig#5515,contig#9097,contig#9098,contig#14273,contig#27180,contig#41536,contig#5171,contig#5454,contig#7081,contig#36660,contig#38745,contig#44569,contig#13683,contig#2249,contig#53359,contig#9693,contig#1915,contig#31553,contig#8149,contig#23757,contig#11397,contig#13877,contig#16427,contig#2…
GO:0072583	clathrin-mediated endocytosis	22	-0.942644	down	0.00808856	contig#28452,contig#14021,contig#4663,contig#23075,contig#576,contig#6656,contig#2244,contig#12635,contig#23982,contig#21617,contig#5305,contig#8756,contig#19938,contig#1302,contig#11445,contig#1524,contig#16561,contig#32771,contig#3309,contig#5247,contig#8701,contig#881
GO:0060305	regulation of cell diameter	3	-2.23533	down	0.00814256	contig#19332,contig#29801,contig#2703
GO:0060992	response to fungicide	6	-1.70859	down	0.00815063	contig#20955,contig#5738,contig#15489,contig#24797,contig#37242,contig#14995
GO:0043525	positive regulation of neuron apoptotic process	47	-0.639811	down	0.00819786	contig#9482,contig#30386,contig#10722,contig#1973,contig#30765,contig#32211,contig#41175,contig#5471,contig#6581,contig#5177,contig#15509,contig#3206,contig#610,contig#13510,contig#41977,contig#17553,contig#18114,contig#26608,contig#41298,contig#52234,contig#13355,contig#28956,contig#32856,contig#3531,contig#5640,contig#3851,contig#20880,contig#12426,contig#12437,contig#35439,contig#5165,contig#6…
GO:0042067	establishment of ommatidial planar polarity	33	-0.76687	down	0.00820831	contig#10298,contig#13330,contig#24431,contig#28689,contig#3343,contig#46620,contig#11592,contig#8210,contig#36685,contig#5923,contig#12262,contig#6206,contig#762,contig#17356,contig#21114,contig#29003,contig#30225,contig#30230,contig#37468,contig#38011,contig#389,contig#42501,contig#5115,contig#868,contig#32609,contig#3653,contig#6789,contig#4563,contig#14128,contig#15064,contig#2436,contig#3392…
GO:0035159	regulation of tube length, open tracheal system	38	-0.712973	down	0.00825838	contig#1216,contig#6017,contig#2596,contig#25843,contig#4320,contig#4647,contig#6122,contig#107,contig#1079,contig#15302,contig#290,contig#46,contig#5896,contig#6685,contig#7173,contig#8311,contig#9756,contig#12262,contig#6206,contig#762,contig#1252,contig#3528,contig#36977,contig#10496,contig#17356,contig#181,contig#21114,contig#29003,contig#30225,contig#30230,contig#37468,contig#38011,contig#42…
GO:0000042	protein targeting to Golgi	17	-1.06612	down	0.00832888	contig#4143,contig#9145,contig#7753,contig#7768,contig#19467,contig#20664,contig#31147,contig#9169,contig#6762,contig#27918,contig#29195,contig#3456,contig#36192,contig#58107,contig#740,contig#8886,contig#10578
GO:0097193	intrinsic apoptotic signaling pathway	18	-1.03499	down	0.0084478	contig#16329,contig#15797,contig#1757,contig#7580,contig#14032,contig#1849,contig#5183,contig#813,contig#8751,contig#20821,contig#27700,contig#3195,contig#24084,contig#44055,contig#36471,contig#8891,contig#2161,contig#6788
GO:0007294	germarium-derived oocyte fate determination	15	-1.13022	down	0.00846181	contig#2024,contig#294,contig#2290,contig#5320,contig#18071,contig#22788,contig#5403,contig#405,contig#1057,contig#4445,contig#11736,contig#1177,contig#340,contig#127,contig#5476
GO:0030421	defecation	6	-1.69967	down	0.00856323	contig#11700,contig#24086,contig#43796,contig#9959,contig#10367,contig#23922
GO:0050982	detection of mechanical stimulus	16	-1.0939	down	0.00857374	contig#10312,contig#10799,contig#54808,contig#40275,contig#53390,contig#2013,contig#44005,contig#46723,contig#9706,contig#4868,contig#16014,contig#44617,contig#12228,contig#39599,contig#48311,contig#44471
GO:0003081	regulation of systemic arterial blood pressure by renin-angiotensin	4	-1.9958	down	0.00859446	contig#18726,contig#1909,contig#14874,contig#3599
GO:0045571	negative regulation of imaginal disc growth	21	-0.956963	down	0.0086128	contig#21598,contig#28247,contig#32254,contig#34051,contig#4092,contig#630,contig#17356,contig#21114,contig#29003,contig#30225,contig#30230,contig#37468,contig#38011,contig#42501,contig#5115,contig#868,contig#32609,contig#3653,contig#6789,contig#11736,contig#1177
GO:0045429	positive regulation of nitric oxide biosynthetic process	26	-0.859889	down	0.00862277	contig#33455,contig#33456,contig#38705,contig#42907,contig#18941,contig#19689,contig#3075,contig#31870,contig#38169,contig#17317,contig#26154,contig#710,contig#6622,contig#26008,contig#1175,contig#53361,contig#14336,contig#2475,contig#12228,contig#39599,contig#48311,contig#12125,contig#30041,contig#21199,contig#3953,contig#44471
GO:0045165	cell fate commitment	41	-0.681687	down	0.00863373	contig#1315,contig#30989,contig#1726,contig#20850,contig#3081,contig#3439,contig#9782,contig#147,contig#2790,contig#47593,contig#16206,contig#20227,contig#544,contig#7169,contig#15976,contig#26007,contig#5900,contig#11195,contig#11530,contig#12537,contig#2130,contig#28579,contig#4923,contig#6798,contig#22265,contig#16075,contig#3629,contig#6367,contig#12533,contig#19617,contig#28755,contig#1210,c…
GO:0006289	nucleotide-excision repair	25	-0.875872	down	0.00871029	contig#656,contig#741,contig#7428,contig#9924,contig#16313,contig#17728,contig#21959,contig#1746,contig#32326,contig#41826,contig#23713,contig#55730,contig#19816,contig#12818,contig#5857,contig#51157,contig#54430,contig#22892,contig#38859,contig#4087,contig#7562,contig#12045,contig#462,contig#8953,contig#39915
GO:0006461	protein complex assembly	55	-0.584807	down	0.00875529	contig#14799,contig#46350,contig#13976,contig#15796,contig#30201,contig#39646,contig#43008,contig#43500,contig#44156,contig#9655,contig#25094,contig#52353,contig#498,contig#16043,contig#19662,contig#14627,contig#22754,contig#4297,contig#7307,contig#32796,contig#33949,contig#1038,contig#10952,contig#11750,contig#12082,contig#1806,contig#2707,contig#28741,contig#3709,contig#4153,contig#17272,contig…
GO:0031667	response to nutrient levels	18	-1.03028	down	0.00875776	contig#5978,contig#1743,contig#10592,contig#17631,contig#37561,contig#28279,contig#12898,contig#4722,contig#40569,contig#52609,contig#17193,contig#24337,contig#49158,contig#21724,contig#31488,contig#58045,contig#12053,contig#6667
GO:0007629	flight behavior	28	-0.826437	down	0.00877221	contig#23485,contig#3426,contig#10362,contig#31255,contig#1326,contig#20251,contig#36936,contig#7790,contig#3190,contig#35225,contig#35562,contig#50017,contig#51110,contig#53159,contig#5546,contig#14603,contig#17860,contig#38936,contig#54706,contig#10078,contig#16839,contig#24962,contig#27490,contig#30224,contig#369,contig#4885,contig#48951,contig#691
GO:0001731	formation of translation preinitiation complex	25	-0.874646	down	0.00880403	contig#1089,contig#1339,contig#1545,contig#23,contig#2489,contig#2591,contig#26767,contig#4492,contig#4950,contig#608,contig#77,contig#781,contig#937,contig#18620,contig#32798,contig#3768,contig#5348,contig#5563,contig#7520,contig#987,contig#2240,contig#4300,contig#1489,contig#4886,contig#1373
GO:0044255	cellular lipid metabolic process	10	-1.35661	down	0.00892971	contig#19949,contig#30640,contig#41492,contig#22359,contig#23120,contig#1977,contig#21209,contig#2751,contig#5578,contig#4483
GO:0006271	DNA strand elongation involved in DNA replication	9	-1.4219	down	0.00894893	contig#9173,contig#11489,contig#20688,contig#6843,contig#13498,contig#7408,contig#5426,contig#9640,contig#15467
GO:0006789	bilirubin conjugation	1	-3.44428	down	0.00896406	contig#22278
GO:0051056	regulation of small GTPase mediated signal transduction	69	-0.518293	down	0.00897043	contig#1856,contig#28571,contig#29456,contig#42759,contig#1275,contig#26738,contig#29966,contig#5638,contig#10357,contig#19044,contig#3658,contig#20720,contig#2346,contig#1783,contig#21045,contig#2182,contig#2417,contig#26450,contig#19471,contig#20901,contig#9832,contig#15572,contig#21530,contig#22383,contig#23897,contig#30876,contig#4146,contig#58503,contig#34663,contig#58747,contig#698,contig#1…
GO:0048024	regulation of mRNA splicing, via spliceosome	19	-0.998515	down	0.00909	contig#13724,contig#14633,contig#20347,contig#21912,contig#8220,contig#12097,contig#32079,contig#7212,contig#9631,contig#12557,contig#15761,contig#2038,contig#2738,contig#29528,contig#35868,contig#4112,contig#57510,contig#11264,contig#4390
GO:0048227	plasma membrane to endosome transport	7	-1.58264	down	0.00912091	contig#1612,contig#20368,contig#2694,contig#30783,contig#32362,contig#33804,contig#12342
GO:0070433	negative regulation of nucleotide-binding oligomerization domain containing 2 signaling pathway	3	-2.21052	down	0.00914385	contig#20392,contig#3258,contig#10591
GO:0016567	protein ubiquitination	265	-0.258023	down	0.009198	contig#12938,contig#14052,contig#21145,contig#25731,contig#8116,contig#11426,contig#13335,contig#14861,contig#17819,contig#28968,contig#3063,contig#35104,contig#3547,contig#40310,contig#49026,contig#5784,contig#8133,contig#10829,contig#12073,contig#13294,contig#15826,contig#23424,contig#2476,contig#2517,contig#25983,contig#25984,contig#29604,contig#32682,contig#3592,contig#3596,contig#3816,contig…
GO:0016139	glycoside catabolic process	6	-1.68634	down	0.0092123	contig#27826,contig#18503,contig#20058,contig#20700,contig#8734,contig#14768
GO:0006306	DNA methylation	15	-1.11676	down	0.00931092	contig#22664,contig#4883,contig#10323,contig#16071,contig#23310,contig#5738,contig#15489,contig#9007,contig#22412,contig#14598,contig#57881,contig#8913,contig#26813,contig#26891,contig#55598
GO:0001958	endochondral ossification	12	-1.23993	down	0.00939363	contig#20000,contig#12201,contig#19765,contig#28048,contig#18955,contig#41739,contig#11112,contig#43359,contig#9404,contig#9759,contig#42562,contig#20603
GO:0046488	phosphatidylinositol metabolic process	33	-0.753228	down	0.00939529	contig#7531,contig#12007,contig#13064,contig#59149,contig#28483,contig#28685,contig#37894,contig#404,contig#21048,contig#33858,contig#30610,contig#36655,contig#41587,contig#4775,contig#6022,contig#7680,contig#13025,contig#35465,contig#13585,contig#15139,contig#30755,contig#12558,contig#22649,contig#23024,contig#23788,contig#33024,contig#4265,contig#54268,contig#10464,contig#19543,contig#24448,con…
GO:0007426	tracheal outgrowth, open tracheal system	99	-0.427083	down	0.00942898	contig#11236,contig#11314,contig#11494,contig#11562,contig#11715,contig#12071,contig#13482,contig#13658,contig#13747,contig#14243,contig#15296,contig#16717,contig#17990,contig#18920,contig#19198,contig#19410,contig#20029,contig#21572,contig#21907,contig#22047,contig#22838,contig#24292,contig#24936,contig#27439,contig#27897,contig#28123,contig#28972,contig#29594,contig#29978,contig#30233,contig#31…
GO:0048592	eye morphogenesis	19	-0.993601	down	0.0094417	contig#10298,contig#13330,contig#24431,contig#28689,contig#3343,contig#46620,contig#40744,contig#40773,contig#4288,contig#20531,contig#31491,contig#33477,contig#2781,contig#35420,contig#12262,contig#26007,contig#6206,contig#8085,contig#814
GO:0035152	regulation of tube architecture, open tracheal system	21	-0.945075	down	0.00948038	contig#25843,contig#4320,contig#4647,contig#6122,contig#107,contig#1079,contig#15302,contig#290,contig#46,contig#5896,contig#6685,contig#7173,contig#8311,contig#9756,contig#1252,contig#3528,contig#36977,contig#16561,contig#32771,contig#5247,contig#8701
GO:0050708	regulation of protein secretion	12	-1.23755	down	0.00954067	contig#1486,contig#2128,contig#10628,contig#24787,contig#8690,contig#14223,contig#25922,contig#48883,contig#7022,contig#10245,contig#44337,contig#7060
GO:0097104	postsynaptic membrane assembly	12	-1.23754	down	0.00954105	contig#6714,contig#50119,contig#18074,contig#21698,contig#34893,contig#34948,contig#13062,contig#26221,contig#4855,contig#52763,contig#12414,contig#12623
GO:0006507	GPI anchor release	8	-1.48616	down	0.00956136	contig#12222,contig#14188,contig#19314,contig#25109,contig#3471,contig#46193,contig#23638,contig#25818
GO:0006816	calcium ion transport	167	-0.3251	down	0.00961087	contig#398,contig#4905,contig#25398,contig#5198,contig#913,contig#11227,contig#12448,contig#12541,contig#16349,contig#16909,contig#21365,contig#22024,contig#25190,contig#27321,contig#29387,contig#30820,contig#32046,contig#32677,contig#3372,contig#34511,contig#35487,contig#38065,contig#6866,contig#7654,contig#11518,contig#1206,contig#15267,contig#22668,contig#23186,contig#24543,contig#25515,contig…
GO:0007414	axonal defasciculation	21	-0.942377	down	0.00968753	contig#13848,contig#21898,contig#32545,contig#55658,contig#771,contig#11711,contig#13470,contig#17450,contig#20251,contig#237,contig#3669,contig#36936,contig#7790,contig#3027,contig#31929,contig#2608,contig#579,contig#12274,contig#18486,contig#21756,contig#3520
GO:0042733	embryonic digit morphogenesis	40	-0.679622	down	0.00969826	contig#6340,contig#23855,contig#5251,contig#46332,contig#4183,contig#10929,contig#17009,contig#15198,contig#18793,contig#25285,contig#25938,contig#29458,contig#48471,contig#48523,contig#9995,contig#37319,contig#4899,contig#12181,contig#24539,contig#28509,contig#29820,contig#30482,contig#35805,contig#36666,contig#54437,contig#21698,contig#34893,contig#34948,contig#18074,contig#47838,contig#22918,c…
GO:0008608	attachment of spindle microtubules to kinetochore	5	-1.80536	down	0.00973856	contig#16809,contig#16163,contig#16842,contig#25202,contig#24148
GO:0071638	negative regulation of monocyte chemotactic protein-1 production	3	-2.19571	down	0.00978937	contig#20392,contig#2780,contig#10591
GO:0070831	basement membrane assembly	6	-1.67304	down	0.00989928	contig#29776,contig#10838,contig#5763,contig#8373,contig#8794,contig#1633
GO:0032508	DNA duplex unwinding	22	-0.918015	down	0.00990878	contig#57048,contig#28878,contig#6843,contig#822,contig#13269,contig#23069,contig#24420,contig#11238,contig#27606,contig#4713,contig#16036,contig#16607,contig#24194,contig#34701,contig#47451,contig#56024,contig#58502,contig#9532,contig#3195,contig#27425,contig#5107,contig#20580
GO:0006275	regulation of DNA replication	18	-1.01374	down	0.00992348	contig#17829,contig#27852,contig#357,contig#37207,contig#5509,contig#3377,contig#57630,contig#57858,contig#3213,contig#5452,contig#6353,contig#24626,contig#29373,contig#8627,contig#14332,contig#26505,contig#500,contig#15489
GO:0031507	heterochromatin assembly	16	-1.07171	down	0.0100654	contig#16364,contig#22798,contig#27136,contig#33701,contig#34688,contig#39247,contig#51007,contig#6968,contig#11444,contig#12973,contig#24938,contig#32330,contig#36252,contig#1907,contig#11736,contig#1177
GO:0050848	regulation of calcium-mediated signaling	2	-2.54055	down	0.0101017	contig#1289,contig#11159
GO:0007389	pattern specification process	31	-0.769794	down	0.0101184	contig#38737,contig#18381,contig#22757,contig#42635,contig#42636,contig#15766,contig#2938,contig#34017,contig#44769,contig#47954,contig#4827,contig#3374,contig#1225,contig#28469,contig#29947,contig#33471,contig#9571,contig#9821,contig#1317,contig#21180,contig#12521,contig#1318,contig#31824,contig#11195,contig#23807,contig#32980,contig#26713,contig#2404,contig#7051,contig#16409,contig#7911
GO:0010606	positive regulation of cytoplasmic mRNA processing body assembly	11	-1.27907	down	0.0101259	contig#10762,contig#28534,contig#39540,contig#42753,contig#9541,contig#24330,contig#2214,contig#37888,contig#51939,contig#2104,contig#3395
GO:0016485	protein processing	105	-0.410107	down	0.0101442	contig#23929,contig#40799,contig#7689,contig#8403,contig#27989,contig#28823,contig#29130,contig#919,contig#11137,contig#11666,contig#12679,contig#13916,contig#16618,contig#17218,contig#19365,contig#21280,contig#21458,contig#27628,contig#34114,contig#4342,contig#13505,contig#5482,contig#8456,contig#18226,contig#21146,contig#2134,contig#22090,contig#30815,contig#7130,contig#12577,contig#13206,conti…
GO:0010225	response to UV-C	14	-1.14032	down	0.0102387	contig#9012,contig#21742,contig#50876,contig#10947,contig#15027,contig#16505,contig#4512,contig#50865,contig#12669,contig#14308,contig#28838,contig#44467,contig#11093,contig#20580
GO:0090316	positive regulation of intracellular protein transport	19	-0.982733	down	0.0102617	contig#16191,contig#24932,contig#26838,contig#27048,contig#9613,contig#6712,contig#7397,contig#2419,contig#3374,contig#1317,contig#49250,contig#14803,contig#6598,contig#12521,contig#1318,contig#31824,contig#18945,contig#3479,contig#43131
GO:0071028	nuclear mRNA surveillance	15	-1.10261	down	0.0102812	contig#6147,contig#17511,contig#993,contig#37544,contig#5052,contig#15732,contig#19394,contig#22657,contig#39447,contig#9489,contig#25960,contig#26580,contig#35278,contig#41934,contig#12671
GO:0003151	outflow tract morphogenesis	13	-1.18003	down	0.0103172	contig#8168,contig#11302,contig#13907,contig#14263,contig#25703,contig#384,contig#42909,contig#11195,contig#8085,contig#814,contig#7051,contig#5215,contig#9032
GO:0008049	male courtship behavior	58	-0.55583	down	0.0103778	contig#5504,contig#37104,contig#5014,contig#5943,contig#7046,contig#21273,contig#14273,contig#5171,contig#7081,contig#12375,contig#15096,contig#17347,contig#22648,contig#22989,contig#23497,contig#28206,contig#31887,contig#3342,contig#33728,contig#35664,contig#42868,contig#50452,contig#5407,contig#57912,contig#6188,contig#8957,contig#9055,contig#9072,contig#31255,contig#147,contig#36621,contig#174…
GO:0006622	protein targeting to lysosome	22	-0.911123	down	0.010478	contig#15006,contig#15445,contig#19503,contig#23052,contig#31035,contig#32401,contig#844,contig#10378,contig#14156,contig#27497,contig#27722,contig#29245,contig#41185,contig#50401,contig#4466,contig#7768,contig#16649,contig#30985,contig#26474,contig#35624,contig#1635,contig#10578
GO:0007509	mesoderm migration involved in gastrulation	17	-1.03493	down	0.0104865	contig#11967,contig#13360,contig#20271,contig#21009,contig#26688,contig#18166,contig#13483,contig#30933,contig#44536,contig#8217,contig#11302,contig#11913,contig#13907,contig#14263,contig#25703,contig#384,contig#42909
GO:0035988	chondrocyte proliferation	6	-1.66011	down	0.010607	contig#50588,contig#19765,contig#28048,contig#1914,contig#23985,contig#20603
GO:0051568	histone H3-K4 methylation	34	-0.729194	down	0.0106469	contig#6663,contig#6824,contig#31851,contig#7493,contig#29058,contig#13963,contig#16565,contig#44603,contig#56950,contig#16113,contig#17190,contig#30058,contig#31142,contig#7271,contig#17420,contig#28918,contig#30156,contig#3703,contig#16423,contig#22460,contig#38921,contig#8624,contig#3632,contig#5467,contig#6013,contig#6535,contig#16071,contig#23310,contig#13045,contig#19902,contig#25422,contig…
GO:0035011	melanotic encapsulation of foreign target	30	-0.776897	down	0.0106824	contig#10136,contig#10267,contig#12297,contig#26441,contig#30490,contig#33159,contig#36826,contig#39654,contig#46642,contig#47264,contig#54559,contig#6901,contig#52954,contig#54841,contig#42491,contig#11996,contig#13282,contig#2109,contig#53462,contig#12663,contig#19939,contig#24487,contig#25153,contig#26799,contig#28244,contig#52108,contig#340,contig#127,contig#5476,contig#4563
GO:0001700	embryonic development via the syncytial blastoderm	106	-0.404709	down	0.0107644	contig#10318,contig#21703,contig#7201,contig#8997,contig#8916,contig#15846,contig#2938,contig#4827,contig#28469,contig#29947,contig#33471,contig#3514,contig#9571,contig#9821,contig#11236,contig#11314,contig#11494,contig#11562,contig#11715,contig#12071,contig#13482,contig#13658,contig#13747,contig#14243,contig#15296,contig#16717,contig#17851,contig#17990,contig#18920,contig#19198,contig#19410,cont…
GO:0006836	neurotransmitter transport	45	-0.63003	down	0.0108129	contig#808,contig#986,contig#29917,contig#15929,contig#22310,contig#32224,contig#34634,contig#12072,contig#13154,contig#8966,contig#13678,contig#15818,contig#18386,contig#19409,contig#20926,contig#26944,contig#29455,contig#29606,contig#31496,contig#31550,contig#32151,contig#33222,contig#33769,contig#41572,contig#52210,contig#54643,contig#20070,contig#28679,contig#859,contig#4656,contig#7741,conti…
GO:0010975	regulation of neuron projection development	15	-1.09508	down	0.0108319	contig#10908,contig#26776,contig#1897,contig#33033,contig#5411,contig#8627,contig#14332,contig#26505,contig#500,contig#40390,contig#46179,contig#14840,contig#7649,contig#258,contig#9216
GO:0035151	regulation of tube size, open tracheal system	47	-0.615501	down	0.0108819	contig#29220,contig#9559,contig#12952,contig#1735,contig#19688,contig#20594,contig#24657,contig#28529,contig#29968,contig#31822,contig#32928,contig#35618,contig#3826,contig#39551,contig#396,contig#43330,contig#47480,contig#5020,contig#6239,contig#9045,contig#1216,contig#6017,contig#10820,contig#20252,contig#27164,contig#38920,contig#6328,contig#2109,contig#53462,contig#13704,contig#14007,contig#1…
GO:0007259	JAK-STAT cascade	16	-1.05952	down	0.0109752	contig#1518,contig#37302,contig#28279,contig#3844,contig#39170,contig#52511,contig#4839,contig#9213,contig#20603,contig#27788,contig#8586,contig#12228,contig#39599,contig#48311,contig#3953,contig#44471
GO:0042149	cellular response to glucose starvation	29	-0.786924	down	0.0110247	contig#5434,contig#5101,contig#1300,contig#19669,contig#23302,contig#21303,contig#15888,contig#31278,contig#7871,contig#25922,contig#44141,contig#51688,contig#17832,contig#1542,contig#19128,contig#28427,contig#36149,contig#757,contig#804,contig#12431,contig#16129,contig#35958,contig#7811,contig#32589,contig#810,contig#856,contig#613,contig#48430,contig#43302
GO:0032223	negative regulation of synaptic transmission, cholinergic	1	-3.33741	down	0.0110968	contig#9854
GO:0010694	positive regulation of alkaline phosphatase activity	5	-1.7792	down	0.0111316	contig#23638,contig#25818,contig#2505,contig#1283,contig#14302
GO:0016458	gene silencing	76	-0.478393	down	0.0111394	contig#20726,contig#3561,contig#3871,contig#49591,contig#7299,contig#2149,contig#23608,contig#56308,contig#11236,contig#11314,contig#11494,contig#11562,contig#11715,contig#12071,contig#13482,contig#13658,contig#13747,contig#14243,contig#15296,contig#16717,contig#17990,contig#18920,contig#19198,contig#19410,contig#20029,contig#21572,contig#21907,contig#22047,contig#22838,contig#24292,contig#24936,…
GO:0042472	inner ear morphogenesis	34	-0.723673	down	0.0112381	contig#11600,contig#23893,contig#13032,contig#15010,contig#18381,contig#22757,contig#22311,contig#4137,contig#37454,contig#47593,contig#854,contig#13787,contig#40085,contig#22516,contig#624,contig#18350,contig#51895,contig#58642,contig#38720,contig#38000,contig#406,contig#11195,contig#1329,contig#2510,contig#26764,contig#3094,contig#3691,contig#7051,contig#19486,contig#39567,contig#16220,contig#2…
GO:0034418	urate biosynthetic process	8	-1.45775	down	0.0112461	contig#14217,contig#14802,contig#15091,contig#21183,contig#5963,contig#24047,contig#16546,contig#8419
GO:0016121	carotene catabolic process	3	-2.16271	down	0.0113647	contig#4117,contig#33339,contig#28074
GO:0015865	purine nucleotide transport	1	-3.32542	down	0.0113783	contig#50898
GO:0007263	nitric oxide mediated signal transduction	20	-0.944637	down	0.011387	contig#31629,contig#18941,contig#3075,contig#31870,contig#27890,contig#28166,contig#37088,contig#51683,contig#55088,contig#42555,contig#48079,contig#57744,contig#33057,contig#19479,contig#22654,contig#58008,contig#25687,contig#31488,contig#58045,contig#40145
GO:0002369	T cell cytokine production	3	-2.16181	down	0.0114103	contig#14350,contig#49354,contig#5456
GO:0045595	regulation of cell differentiation	25	-0.843041	down	0.0115461	contig#14017,contig#13767,contig#26357,contig#33955,contig#16956,contig#26407,contig#7986,contig#3510,contig#10810,contig#18680,contig#20741,contig#5523,contig#14920,contig#2404,contig#2510,contig#26764,contig#3094,contig#3691,contig#2389,contig#39567,contig#14128,contig#15064,contig#2436,contig#33920,contig#6929
GO:0061077	chaperone-mediated protein folding	29	-0.780897	down	0.0116426	contig#38314,contig#38772,contig#43383,contig#50820,contig#8156,contig#13972,contig#1777,contig#473,contig#12845,contig#22112,contig#26620,contig#33326,contig#49823,contig#5009,contig#16194,contig#2224,contig#4367,contig#554,contig#52729,contig#10920,contig#13554,contig#16314,contig#23537,contig#2318,contig#32551,contig#8101,contig#485,contig#6012,contig#881
GO:0033198	response to ATP	14	-1.12114	down	0.0116478	contig#31498,contig#56522,contig#16882,contig#8700,contig#3374,contig#1317,contig#35365,contig#41820,contig#53361,contig#12521,contig#1318,contig#31824,contig#19666,contig#9216
GO:0006750	glutathione biosynthetic process	17	-1.01949	down	0.0117221	contig#11212,contig#18275,contig#34537,contig#7537,contig#7887,contig#9417,contig#22021,contig#19349,contig#35678,contig#4942,contig#12864,contig#37594,contig#5978,contig#1743,contig#36816,contig#39964,contig#26480
GO:0046360	2-oxobutyrate biosynthetic process	3	-2.15552	down	0.0117343	contig#28712,contig#27515,contig#50446
GO:0009071	serine family amino acid catabolic process	3	-2.15552	down	0.0117343	contig#28712,contig#27515,contig#50446
GO:0031047	gene silencing by RNA	78	-0.468322	down	0.0117627	contig#11665,contig#21443,contig#7366,contig#9749,contig#1816,contig#32331,contig#3870,contig#5367,contig#5776,contig#1450,contig#2003,contig#2214,contig#27004,contig#3204,contig#3647,contig#42390,contig#43460,contig#47063,contig#5111,contig#5112,contig#52710,contig#57114,contig#58039,contig#8264,contig#2550,contig#28065,contig#355,contig#35998,contig#55408,contig#5926,contig#6967,contig#26055,co…
GO:0046244	salicylic acid catabolic process	1	-3.30954	down	0.0117657	contig#49918
GO:0060718	chorionic trophoblast cell differentiation	10	-1.3104	down	0.0118282	contig#10947,contig#15027,contig#16505,contig#4512,contig#50865,contig#12669,contig#14308,contig#28838,contig#44467,contig#7503
GO:0051973	positive regulation of telomerase activity	16	-1.0477	down	0.0119241	contig#6305,contig#41166,contig#9553,contig#10947,contig#15027,contig#16505,contig#4512,contig#50865,contig#15546,contig#12669,contig#14308,contig#28838,contig#44467,contig#10722,contig#1471,contig#20804
GO:0030245	cellulose catabolic process	26	-0.822677	down	0.0119293	contig#10072,contig#20352,contig#26593,contig#56341,contig#10711,contig#12687,contig#15821,contig#20306,contig#21109,contig#23122,contig#3308,contig#33601,contig#36226,contig#46924,contig#5252,contig#56230,contig#59084,contig#8553,contig#13299,contig#16378,contig#29974,contig#31184,contig#36054,contig#51726,contig#54128,contig#58613
GO:0045887	positive regulation of synaptic growth at neuromuscular junction	31	-0.751435	down	0.012016	contig#11895,contig#34016,contig#34821,contig#35459,contig#12743,contig#48813,contig#5955,contig#12396,contig#3177,contig#8328,contig#667,contig#2014,contig#16064,contig#16755,contig#48695,contig#5885,contig#10887,contig#15569,contig#18141,contig#21590,contig#37823,contig#50222,contig#51020,contig#56715,contig#10810,contig#18680,contig#20741,contig#4264,contig#5523,contig#5165,contig#17
GO:0032515	negative regulation of phosphoprotein phosphatase activity	4	-1.92621	down	0.0120715	contig#4133,contig#17660,contig#12060,contig#1828
GO:0051090	regulation of sequence-specific DNA binding transcription factor activity	12	-1.20004	down	0.0121249	contig#3747,contig#49856,contig#22929,contig#29625,contig#43448,contig#7175,contig#35572,contig#2135,contig#547,contig#696,contig#5196,contig#20804
GO:0000059	protein import into nucleus, docking	10	-1.30544	down	0.012181	contig#52497,contig#18214,contig#2229,contig#2230,contig#1953,contig#1312,contig#9442,contig#2988,contig#49271,contig#5059
GO:0042769	DNA damage response, detection of DNA damage	5	-1.76117	down	0.0121832	contig#11489,contig#13498,contig#20688,contig#15546,contig#462
GO:0030431	sleep	75	-0.475215	down	0.0122304	contig#22131,contig#24309,contig#24858,contig#32199,contig#4464,contig#53154,contig#15915,contig#2995,contig#13438,contig#31482,contig#10476,contig#12685,contig#12885,contig#19832,contig#21090,contig#26995,contig#28237,contig#41646,contig#44819,contig#4974,contig#51685,contig#54435,contig#54999,contig#56285,contig#6471,contig#7773,contig#31999,contig#5425,contig#1741,contig#4142,contig#4419,conti…
GO:0045212	neurotransmitter receptor biosynthetic process	2	-2.49121	down	0.0122522	contig#22487,contig#9854
GO:0072579	glycine receptor clustering	4	-1.91948	down	0.0124609	contig#20610,contig#18840,contig#34968,contig#11866
GO:0018315	molybdenum incorporation into molybdenum-molybdopterin complex	4	-1.91948	down	0.0124609	contig#20610,contig#18840,contig#34968,contig#11866
GO:0035063	nuclear speck organization	8	-1.4382	down	0.012541	contig#1973,contig#30765,contig#32211,contig#41175,contig#5471,contig#6581,contig#11681,contig#386
GO:0048665	neuron fate specification	7	-1.52332	down	0.0126314	contig#4674,contig#11321,contig#10961,contig#11195,contig#8756,contig#15489,contig#1524
GO:0072070	loop of Henle development	1	-3.27614	down	0.0126384	contig#1524
GO:0072014	proximal tubule development	1	-3.27614	down	0.0126384	contig#1524
GO:0001757	somite specification	1	-3.27614	down	0.0126384	contig#1524
GO:0014003	oligodendrocyte development	12	-1.19305	down	0.0126668	contig#7947,contig#8019,contig#13640,contig#16808,contig#1831,contig#12550,contig#6055,contig#7734,contig#30304,contig#5673,contig#12661,contig#32114
GO:0046513	ceramide biosynthetic process	23	-0.86766	down	0.0126748	contig#38439,contig#19332,contig#29801,contig#38777,contig#10063,contig#16090,contig#20131,contig#20380,contig#27188,contig#43551,contig#55129,contig#5631,contig#18509,contig#38189,contig#39580,contig#44341,contig#6494,contig#21925,contig#26252,contig#20927,contig#28578,contig#11712,contig#41820
GO:0043524	negative regulation of neuron apoptotic process	73	-0.479203	down	0.0127069	contig#19338,contig#20851,contig#12315,contig#655,contig#10085,contig#4738,contig#14789,contig#18366,contig#2957,contig#23095,contig#34492,contig#43603,contig#458,contig#4658,contig#10340,contig#13128,contig#16696,contig#1865,contig#19784,contig#21370,contig#36151,contig#3908,contig#50447,contig#37454,contig#8355,contig#26480,contig#39304,contig#49898,contig#17553,contig#18114,contig#26608,contig…
GO:0001764	neuron migration	74	-0.475111	down	0.0128397	contig#12214,contig#2543,contig#28030,contig#3043,contig#7861,contig#13848,contig#21898,contig#32545,contig#48850,contig#55658,contig#771,contig#10285,contig#19338,contig#20851,contig#51610,contig#5176,contig#4674,contig#1424,contig#8021,contig#36203,contig#37066,contig#49252,contig#22573,contig#5040,contig#10034,contig#2881,contig#75,contig#7640,contig#854,contig#9572,contig#18366,contig#24452,c…
GO:0001843	neural tube closure	43	-0.62916	down	0.0128412	contig#19130,contig#19153,contig#7859,contig#47954,contig#4527,contig#7989,contig#1225,contig#21034,contig#21290,contig#35617,contig#55683,contig#9401,contig#30461,contig#57379,contig#55397,contig#6013,contig#6535,contig#46055,contig#48808,contig#7980,contig#1180,contig#5539,contig#8168,contig#29820,contig#30482,contig#41183,contig#54437,contig#43399,contig#5910,contig#14450,contig#8619,contig#65…
GO:0060429	epithelium development	36	-0.689384	down	0.0128422	contig#3970,contig#2784,contig#21598,contig#26660,contig#28247,contig#32254,contig#34051,contig#4092,contig#630,contig#7926,contig#37714,contig#4839,contig#9213,contig#1329,contig#31677,contig#46216,contig#47417,contig#4788,contig#50235,contig#5356,contig#9398,contig#1057,contig#4445,contig#26713,contig#19486,contig#16561,contig#32771,contig#5247,contig#8701,contig#44337,contig#7060,contig#14128,…
GO:0044030	regulation of DNA methylation	9	-1.35917	down	0.0129221	contig#31969,contig#30144,contig#141,contig#6424,contig#15489,contig#3785,contig#30269,contig#56897,contig#6764
GO:0032786	positive regulation of DNA-templated transcription, elongation	11	-1.23874	down	0.0129774	contig#13217,contig#24447,contig#1199,contig#2012,contig#37537,contig#22043,contig#577,contig#10274,contig#12204,contig#22603,contig#39720
GO:0006335	DNA replication-dependent nucleosome assembly	6	-1.62108	down	0.0129976	contig#2229,contig#2230,contig#14075,contig#1088,contig#7101,contig#2872
GO:0009952	anterior/posterior pattern specification	60	-0.528683	down	0.0129999	contig#14789,contig#15851,contig#17144,contig#19314,contig#25109,contig#28195,contig#3471,contig#46193,contig#5211,contig#7095,contig#20724,contig#11384,contig#13155,contig#14688,contig#17914,contig#2711,contig#34135,contig#7554,contig#20130,contig#2054,contig#23324,contig#28849,contig#6188,contig#9305,contig#3561,contig#7041,contig#7051,contig#9874,contig#21180,contig#28755,contig#26713,contig#5…
GO:0006310	DNA recombination	72	-0.48052	down	0.0130883	contig#12733,contig#26087,contig#9317,contig#949,contig#10557,contig#18164,contig#11976,contig#19552,contig#22798,contig#37967,contig#44918,contig#48779,contig#5227,contig#56048,contig#56822,contig#57104,contig#6376,contig#27629,contig#37825,contig#4159,contig#42089,contig#12165,contig#13899,contig#16092,contig#17209,contig#18639,contig#19240,contig#21543,contig#549,contig#6041,contig#14903,conti…
GO:0000462	maturation of SSU-rRNA from tricistronic rRNA transcript SSU-rRNA, 5.8S rRNA, LSU-rRNA	30	-0.754302	down	0.013133	contig#24825,contig#2775,contig#11288,contig#17830,contig#21153,contig#22354,contig#31647,contig#38646,contig#4251,contig#8000,contig#13608,contig#25738,contig#4157,contig#4770,contig#6178,contig#14230,contig#2752,contig#7965,contig#890,contig#14231,contig#34755,contig#17795,contig#5779,contig#2592,contig#124,contig#12855,contig#16170,contig#4156,contig#5957,contig#2879
GO:0046855	inositol phosphate dephosphorylation	15	-1.06586	down	0.0132129	contig#30593,contig#21048,contig#19815,contig#25,contig#41194,contig#13585,contig#15139,contig#30755,contig#11832,contig#10464,contig#19543,contig#24448,contig#25508,contig#30901,contig#9216
GO:0016042	lipid catabolic process	128	-0.356048	down	0.0132905	contig#58568,contig#11490,contig#12576,contig#13427,contig#19434,contig#20026,contig#22464,contig#23651,contig#26167,contig#27177,contig#30358,contig#31367,contig#33267,contig#35061,contig#35951,contig#38876,contig#40801,contig#41770,contig#42268,contig#43715,contig#4373,contig#47242,contig#51787,contig#56411,contig#8485,contig#8548,contig#9443,contig#12338,contig#15493,contig#16203,contig#17130,…
GO:0045478	fusome organization	10	-1.28962	down	0.013366	contig#405,contig#1057,contig#4445,contig#2919,contig#7100,contig#12387,contig#2984,contig#48577,contig#127,contig#5476
GO:0008104	protein localization	108	-0.38808	down	0.0134356	contig#7538,contig#34786,contig#10081,contig#8096,contig#10077,contig#30259,contig#5661,contig#57188,contig#13167,contig#19142,contig#5701,contig#8251,contig#9679,contig#12538,contig#28905,contig#548,contig#7127,contig#1071,contig#49315,contig#41194,contig#12688,contig#12812,contig#3161,contig#42429,contig#4912,contig#51986,contig#9959,contig#10820,contig#20252,contig#27164,contig#38920,contig#63…
GO:0043066	negative regulation of apoptotic process	279	-0.238066	down	0.0134737	contig#12471,contig#10175,contig#10176,contig#29339,contig#1084,contig#15394,contig#15430,contig#18857,contig#21500,contig#21864,contig#30943,contig#3393,contig#3914,contig#4063,contig#4350,contig#6238,contig#8588,contig#1289,contig#32616,contig#11399,contig#15694,contig#18396,contig#18713,contig#19101,contig#23944,contig#28669,contig#34994,contig#38063,contig#44127,contig#54637,contig#6212,conti…
GO:0033627	cell adhesion mediated by integrin	29	-0.76278	down	0.0136866	contig#10838,contig#26854,contig#5763,contig#8373,contig#8794,contig#18722,contig#6609,contig#7610,contig#9430,contig#1633,contig#29361,contig#44677,contig#44715,contig#2608,contig#579,contig#12274,contig#18486,contig#21756,contig#3520,contig#391,contig#10078,contig#16839,contig#24962,contig#27490,contig#30224,contig#369,contig#4885,contig#48951,contig#691
GO:0050884	neuromuscular process controlling posture	27	-0.790913	down	0.0137144	contig#7003,contig#12180,contig#13113,contig#15350,contig#17725,contig#23621,contig#26715,contig#29789,contig#31014,contig#35304,contig#40460,contig#40697,contig#51292,contig#53130,contig#18350,contig#34510,contig#38720,contig#51895,contig#58642,contig#42795,contig#26217,contig#4127,contig#13157,contig#31958,contig#57710,contig#30269,contig#56897
GO:0007421	stomatogastric nervous system development	9	-1.34849	down	0.0137255	contig#27918,contig#29195,contig#3456,contig#36192,contig#58107,contig#740,contig#8886,contig#18012,contig#28755
GO:0018401	peptidyl-proline hydroxylation to 4-hydroxy-L-proline	12	-1.18007	down	0.0137265	contig#49246,contig#10574,contig#12738,contig#17261,contig#30411,contig#31614,contig#32312,contig#47239,contig#523,contig#38046,contig#25592,contig#37187
GO:1900087	positive regulation of G1/S transition of mitotic cell cycle	20	-0.919805	down	0.0137439	contig#1016,contig#8326,contig#1921,contig#3213,contig#11554,contig#17063,contig#11739,contig#12179,contig#44627,contig#7339,contig#2781,contig#35420,contig#4483,contig#2161,contig#6788,contig#14128,contig#15064,contig#2436,contig#33920,contig#6929
GO:0046272	stilbene catabolic process	2	-2.45851	down	0.0138859	contig#46917,contig#48347
GO:0036099	female germ-line stem cell maintenance	24	-0.837891	down	0.0139018	contig#4473,contig#28401,contig#42541,contig#1946,contig#19042,contig#24578,contig#20138,contig#21027,contig#25484,contig#3205,contig#7233,contig#2606,contig#4178,contig#12619,contig#13836,contig#18215,contig#3228,contig#5215,contig#9032,contig#14128,contig#15064,contig#2436,contig#33920,contig#6929
GO:0008340	determination of adult lifespan	131	-0.34936	down	0.0139253	contig#4562,contig#19781,contig#5126,contig#11514,contig#15367,contig#16133,contig#16321,contig#16675,contig#19379,contig#32827,contig#33816,contig#36105,contig#3733,contig#40228,contig#41585,contig#44369,contig#46386,contig#50431,contig#7778,contig#8871,contig#11967,contig#13360,contig#1631,contig#19560,contig#20271,contig#20673,contig#21009,contig#24645,contig#26688,contig#27678,contig#30056,co…
GO:0002262	myeloid cell homeostasis	3	-2.11436	down	0.0140445	contig#11027,contig#8477,contig#12053
GO:0035511	oxidative DNA demethylation	3	-2.11402	down	0.014065	contig#43851,contig#30144,contig#313
GO:0022011	myelination in peripheral nervous system	10	-1.27912	down	0.0142038	contig#15088,contig#3898,contig#8155,contig#5338,contig#7161,contig#23420,contig#12268,contig#21076,contig#26710,contig#11462
GO:0006024	glycosaminoglycan biosynthetic process	40	-0.643069	down	0.0142351	contig#21024,contig#36934,contig#51674,contig#1311,contig#35019,contig#49475,contig#10288,contig#20065,contig#4693,contig#5799,contig#6294,contig#11088,contig#13483,contig#26312,contig#30933,contig#44079,contig#44536,contig#8217,contig#16333,contig#7441,contig#36125,contig#43938,contig#11913,contig#9221,contig#15398,contig#28133,contig#50106,contig#10230,contig#13751,contig#15281,contig#22913,con…
GO:0007585	respiratory gaseous exchange	31	-0.732768	down	0.0142593	contig#51709,contig#24834,contig#4674,contig#5681,contig#2273,contig#4981,contig#5465,contig#8374,contig#16873,contig#8866,contig#10929,contig#17009,contig#35334,contig#47436,contig#7576,contig#14022,contig#15198,contig#18793,contig#25938,contig#29458,contig#48471,contig#48523,contig#9995,contig#11050,contig#13434,contig#24539,contig#35805,contig#36666,contig#3785,contig#30269,contig#56897
GO:0015908	fatty acid transport	34	-0.698494	down	0.0143172	contig#26918,contig#30278,contig#36119,contig#4940,contig#49621,contig#7564,contig#36694,contig#42357,contig#58205,contig#16177,contig#44233,contig#47409,contig#54634,contig#10620,contig#12240,contig#14778,contig#24362,contig#2501,contig#33368,contig#39670,contig#50174,contig#59182,contig#8520,contig#19272,contig#19273,contig#2119,contig#22802,contig#37266,contig#39803,contig#46860,contig#29908,c…
GO:0035794	positive regulation of mitochondrial membrane permeability	7	-1.49899	down	0.014358	contig#11784,contig#13340,contig#24315,contig#30529,contig#652,contig#798,contig#43694
GO:0060439	trachea morphogenesis	16	-1.02063	down	0.0143641	contig#1713,contig#842,contig#33977,contig#7522,contig#107,contig#1079,contig#15302,contig#290,contig#46,contig#5896,contig#6685,contig#7173,contig#7778,contig#8311,contig#9756,contig#32472
GO:0070542	response to fatty acid	12	-1.17209	down	0.0144138	contig#30151,contig#16302,contig#2761,contig#46899,contig#5235,contig#40569,contig#28486,contig#353,contig#4066,contig#35923,contig#5855,contig#46626
GO:0019068	virion assembly	6	-1.59973	down	0.0144787	contig#20368,contig#2694,contig#30783,contig#32362,contig#33804,contig#9227
GO:0023014	signal transduction by phosphorylation	2	-2.44694	down	0.0145072	contig#35569,contig#3058
GO:0007057	spindle assembly involved in female meiosis I	3	-2.10517	down	0.0146083	contig#33087,contig#18061,contig#7525
GO:0010950	positive regulation of endopeptidase activity	7	-1.49561	down	0.014612	contig#13848,contig#21898,contig#32545,contig#55658,contig#771,contig#17641,contig#5161
GO:0001934	positive regulation of protein phosphorylation	55	-0.543262	down	0.0146302	contig#2311,contig#39044,contig#42223,contig#16142,contig#27793,contig#2287,contig#7282,contig#9302,contig#12052,contig#23675,contig#23718,contig#24770,contig#20916,contig#27363,contig#6208,contig#26461,contig#29116,contig#38752,contig#52605,contig#10912,contig#17542,contig#26338,contig#13261,contig#19068,contig#5177,contig#17832,contig#6886,contig#24866,contig#58435,contig#6643,contig#3507,conti…
GO:0000731	DNA synthesis involved in DNA repair	17	-0.987948	down	0.0146379	contig#11489,contig#19538,contig#20688,contig#21742,contig#51543,contig#50876,contig#22350,contig#17003,contig#6317,contig#35409,contig#16036,contig#16607,contig#34701,contig#9532,contig#14087,contig#20580,contig#6667
GO:0036294	cellular response to decreased oxygen levels	5	-1.7225	down	0.0147087	contig#31278,contig#44141,contig#48430,contig#43302,contig#9216
GO:0048666	neuron development	93	-0.413077	down	0.0148217	contig#23634,contig#46317,contig#4639,contig#46827,contig#48093,contig#13767,contig#3969,contig#11321,contig#13183,contig#21351,contig#27821,contig#39219,contig#40036,contig#52292,contig#10961,contig#6265,contig#11673,contig#1311,contig#28780,contig#8421,contig#10225,contig#52236,contig#54628,contig#16613,contig#20654,contig#21552,contig#23714,contig#24630,contig#27777,contig#312,contig#3461,cont…
GO:0006370	7-methylguanosine mRNA capping	10	-1.27169	down	0.0148229	contig#13400,contig#5367,contig#43460,contig#7157,contig#8264,contig#8428,contig#10314,contig#12764,contig#7714,contig#27150
GO:0032781	positive regulation of ATPase activity	9	-1.33379	down	0.0148979	contig#7797,contig#9799,contig#1857,contig#18739,contig#11159,contig#41069,contig#54811,contig#30320,contig#34552
GO:0051262	protein tetramerization	34	-0.693909	down	0.0149514	contig#10206,contig#11156,contig#12300,contig#30274,contig#36217,contig#37759,contig#38065,contig#38286,contig#48833,contig#5958,contig#11270,contig#27321,contig#30010,contig#4786,contig#14211,contig#19098,contig#22267,contig#24676,contig#25659,contig#31516,contig#56577,contig#17484,contig#1268,contig#8614,contig#30151,contig#11445,contig#12898,contig#13510,contig#9854,contig#353,contig#4066,cont…
GO:0048047	mating behavior, sex discrimination	22	-0.865166	down	0.015054	contig#31255,contig#14603,contig#17860,contig#38936,contig#12375,contig#15096,contig#17347,contig#22648,contig#22989,contig#23497,contig#28206,contig#31887,contig#3342,contig#33728,contig#35664,contig#42868,contig#50452,contig#5407,contig#57912,contig#8957,contig#9055,contig#9072
GO:0060179	male mating behavior	26	-0.794546	down	0.0151177	contig#34161,contig#50588,contig#2013,contig#44005,contig#46723,contig#38771,contig#12375,contig#15096,contig#17347,contig#22648,contig#22989,contig#23497,contig#28206,contig#31887,contig#3342,contig#33728,contig#35664,contig#42868,contig#50452,contig#5407,contig#57912,contig#8957,contig#9055,contig#9072,contig#2751,contig#9216
GO:0050665	hydrogen peroxide biosynthetic process	1	-3.19503	down	0.0151187	contig#12053
GO:0032930	positive regulation of superoxide anion generation	1	-3.19503	down	0.0151187	contig#12053
GO:0097332	response to antipsychotic drug	1	-3.19503	down	0.0151187	contig#12053
GO:0034465	response to carbon monoxide	1	-3.19503	down	0.0151187	contig#12053
GO:0043392	negative regulation of DNA binding	11	-1.21149	down	0.0152608	contig#8662,contig#219,contig#46242,contig#644,contig#7179,contig#7325,contig#10398,contig#6348,contig#8377,contig#6667,contig#3953
GO:0010649	regulation of cell communication by electrical coupling	4	-1.87467	down	0.0153192	contig#12521,contig#1318,contig#31824,contig#19666
GO:0021682	nerve maturation	10	-1.2656	down	0.0153469	contig#22594,contig#2887,contig#10820,contig#20252,contig#27164,contig#38920,contig#6328,contig#2109,contig#53462,contig#11462
GO:0050965	detection of temperature stimulus involved in sensory perception of pain	25	-0.808358	down	0.0153866	contig#13960,contig#13504,contig#14083,contig#14708,contig#1547,contig#18702,contig#10648,contig#12328,contig#12599,contig#13236,contig#15974,contig#17865,contig#19762,contig#2221,contig#25977,contig#2653,contig#34364,contig#34873,contig#47586,contig#6928,contig#7044,contig#9891,contig#27450,contig#44860,contig#476
GO:0070372	regulation of ERK1 and ERK2 cascade	11	-1.20931	down	0.0154575	contig#40229,contig#50272,contig#35569,contig#47033,contig#8363,contig#5177,contig#3314,contig#10458,contig#11468,contig#1760,contig#29868
GO:0071401	cellular response to triglyceride	2	-2.42802	down	0.0155732	contig#23638,contig#25818
GO:0002430	complement receptor mediated signaling pathway	2	-2.42802	down	0.0155732	contig#23638,contig#25818
GO:0010897	negative regulation of triglyceride catabolic process	2	-2.42802	down	0.0155732	contig#23638,contig#25818
GO:0045919	positive regulation of cytolysis	2	-2.42802	down	0.0155732	contig#23638,contig#25818
GO:0010983	positive regulation of high-density lipoprotein particle clearance	2	-2.42802	down	0.0155732	contig#23638,contig#25818
GO:1900076	regulation of cellular response to insulin stimulus	2	-2.42802	down	0.0155732	contig#23638,contig#25818
GO:0070633	transepithelial transport	2	-2.42802	down	0.0155732	contig#23638,contig#25818
GO:1903431	positive regulation of cell maturation	1	-3.17916	down	0.0156704	contig#19403
GO:0071336	regulation of hair follicle cell proliferation	1	-3.17916	down	0.0156704	contig#19403
GO:0002667	regulation of T cell anergy	1	-3.17916	down	0.0156704	contig#19403
GO:0052695	cellular glucuronidation	3	-2.08833	down	0.0156876	contig#16146,contig#22278,contig#1029
GO:0006302	double-strand break repair	50	-0.564548	down	0.0156958	contig#3212,contig#43204,contig#47366,contig#47872,contig#12733,contig#39012,contig#2784,contig#17738,contig#4515,contig#263,contig#31188,contig#30023,contig#14836,contig#4420,contig#51157,contig#54430,contig#12411,contig#14300,contig#5452,contig#27606,contig#33736,contig#37852,contig#4713,contig#11195,contig#12190,contig#17003,contig#47432,contig#7274,contig#23069,contig#8953,contig#3195,contig#…
GO:0050803	regulation of synapse structure or activity	30	-0.732765	down	0.0159138	contig#5590,contig#30500,contig#28780,contig#17538,contig#3061,contig#811,contig#7244,contig#14166,contig#18723,contig#2034,contig#21071,contig#25472,contig#3026,contig#31242,contig#42849,contig#10810,contig#18680,contig#20741,contig#5523,contig#1252,contig#3528,contig#36977,contig#35009,contig#16561,contig#32771,contig#5247,contig#8701,contig#32609,contig#3653,contig#6789
GO:0016246	RNA interference	15	-1.03703	down	0.0159846	contig#36478,contig#41466,contig#32971,contig#200,contig#331,contig#8265,contig#12480,contig#18071,contig#22788,contig#5403,contig#1086,contig#14858,contig#32947,contig#58173,contig#485
GO:0048208	COPII vesicle coating	19	-0.922669	down	0.0159943	contig#4238,contig#22955,contig#17062,contig#23011,contig#50567,contig#9472,contig#11822,contig#13222,contig#26467,contig#5959,contig#17756,contig#2813,contig#3506,contig#28203,contig#29527,contig#36259,contig#48708,contig#1379,contig#24397
GO:0030889	negative regulation of B cell proliferation	6	-1.57878	down	0.0160616	contig#28579,contig#4923,contig#16075,contig#3629,contig#6367,contig#22704
GO:0034097	response to cytokine	21	-0.876216	down	0.0161565	contig#13602,contig#48604,contig#5532,contig#22911,contig#10346,contig#6454,contig#3499,contig#3361,contig#4578,contig#33650,contig#14154,contig#44147,contig#13479,contig#14659,contig#15275,contig#16247,contig#18784,contig#22972,contig#33735,contig#44699,contig#14995
GO:0007596	blood coagulation	53	-0.544917	down	0.0162299	contig#36983,contig#37381,contig#38101,contig#26623,contig#37568,contig#10077,contig#13280,contig#14658,contig#15667,contig#47657,contig#6465,contig#10560,contig#29241,contig#29544,contig#36737,contig#43324,contig#55330,contig#5668,contig#6474,contig#7102,contig#11352,contig#11885,contig#16062,contig#16652,contig#22836,contig#48096,contig#24577,contig#40174,contig#47340,contig#52797,contig#87,con…
GO:0042048	olfactory behavior	70	-0.471543	down	0.0162764	contig#4099,contig#10476,contig#12685,contig#21090,contig#4974,contig#2166,contig#26195,contig#2968,contig#43998,contig#817,contig#220,contig#12597,contig#13571,contig#1473,contig#18685,contig#1922,contig#19350,contig#20948,contig#21261,contig#21732,contig#23906,contig#26295,contig#26296,contig#28194,contig#31299,contig#32464,contig#36359,contig#38194,contig#38265,contig#3842,contig#39169,contig#…
GO:0042247	establishment of planar polarity of follicular epithelium	6	-1.57559	down	0.0163139	contig#21598,contig#28247,contig#32254,contig#34051,contig#4092,contig#630
GO:0032496	response to lipopolysaccharide	70	-0.47096	down	0.0164044	contig#3328,contig#10459,contig#19153,contig#6465,contig#31109,contig#34074,contig#6225,contig#12864,contig#37594,contig#702,contig#36981,contig#4801,contig#48993,contig#20392,contig#20553,contig#40278,contig#7986,contig#18955,contig#41739,contig#48744,contig#10423,contig#11297,contig#17092,contig#2033,contig#30829,contig#33987,contig#37704,contig#39485,contig#7097,contig#34461,contig#39530,conti…
GO:0034644	cellular response to UV	24	-0.816638	down	0.0164762	contig#29209,contig#29934,contig#19819,contig#5598,contig#17438,contig#21927,contig#186,contig#41345,contig#44565,contig#12850,contig#13510,contig#22148,contig#50246,contig#28114,contig#343,contig#11093,contig#18515,contig#39915,contig#3963,contig#24375,contig#9828,contig#4483,contig#8377,contig#46626
GO:0071397	cellular response to cholesterol	12	-1.1497	down	0.0164978	contig#15756,contig#1043,contig#23638,contig#25818,contig#3958,contig#18229,contig#38089,contig#11738,contig#25605,contig#7911,contig#1396,contig#41720
GO:0051276	chromosome organization	19	-0.917117	down	0.0166412	contig#1374,contig#14441,contig#5813,contig#9014,contig#9027,contig#9801,contig#9939,contig#12411,contig#14032,contig#16986,contig#1849,contig#42386,contig#5183,contig#813,contig#8751,contig#5109,contig#27425,contig#5107,contig#9077
GO:0045909	positive regulation of vasodilation	15	-1.02977	down	0.0167555	contig#27890,contig#28166,contig#37088,contig#51683,contig#55088,contig#46917,contig#48347,contig#19068,contig#58008,contig#3089,contig#25687,contig#31488,contig#58045,contig#40145,contig#6667
GO:0032967	positive regulation of collagen biosynthetic process	10	-1.24999	down	0.016759	contig#12421,contig#21454,contig#34026,contig#41319,contig#9863,contig#10912,contig#17542,contig#26338,contig#6886,contig#46626
GO:0008089	anterograde axon cargo transport	18	-0.940809	down	0.0167989	contig#19164,contig#3119,contig#5954,contig#31645,contig#10723,contig#26474,contig#35624,contig#1125,contig#33509,contig#6071,contig#10348,contig#20939,contig#29867,contig#16552,contig#23380,contig#14051,contig#8552,contig#12053
GO:2000463	positive regulation of excitatory postsynaptic membrane potential	16	-0.996945	down	0.016836	contig#20500,contig#900,contig#30025,contig#1927,contig#4065,contig#50119,contig#13062,contig#26221,contig#52763,contig#4855,contig#5231,contig#12414,contig#12623,contig#37242,contig#258,contig#9216
GO:0060333	interferon-gamma-mediated signaling pathway	4	-1.85347	down	0.0168432	contig#15215,contig#42176,contig#21938,contig#3953
GO:0048190	wing disc dorsal/ventral pattern formation	32	-0.702532	down	0.0168683	contig#57739,contig#12222,contig#14188,contig#14462,contig#16350,contig#17566,contig#27555,contig#5941,contig#19225,contig#20850,contig#3081,contig#6492,contig#2968,contig#3553,contig#3984,contig#5821,contig#13259,contig#3079,contig#11739,contig#12179,contig#44627,contig#7339,contig#12619,contig#13836,contig#18215,contig#3228,contig#7778,contig#14128,contig#15064,contig#2436,contig#33920,contig#6…
GO:0006777	Mo-molybdopterin cofactor biosynthetic process	14	-1.06344	down	0.0169189	contig#10757,contig#3279,contig#37364,contig#5641,contig#23508,contig#28360,contig#29586,contig#16986,contig#20610,contig#42386,contig#3573,contig#18840,contig#34968,contig#11866
GO:0007539	primary sex determination, soma	4	-1.85197	down	0.0169555	contig#17304,contig#20347,contig#21912,contig#8220
GO:0016051	carbohydrate biosynthetic process	32	-0.701743	down	0.0169887	contig#12937,contig#1952,contig#21787,contig#25156,contig#2536,contig#28491,contig#30109,contig#37360,contig#37449,contig#3761,contig#41534,contig#47126,contig#4825,contig#30550,contig#39772,contig#44488,contig#50352,contig#50945,contig#10929,contig#17009,contig#27189,contig#4245,contig#15198,contig#18793,contig#25938,contig#29458,contig#48471,contig#48523,contig#9995,contig#24539,contig#35805,co…
GO:0043270	positive regulation of ion transport	1	-3.14372	down	0.0169894	contig#41820
GO:0003056	regulation of vascular smooth muscle contraction	1	-3.14372	down	0.0169894	contig#41820
GO:0002554	serotonin secretion by platelet	1	-3.14372	down	0.0169894	contig#41820
GO:0006646	phosphatidylethanolamine biosynthetic process	30	-0.724975	down	0.0170393	contig#11685,contig#15744,contig#11267,contig#22840,contig#32310,contig#42486,contig#19377,contig#25591,contig#27426,contig#32807,contig#41834,contig#56067,contig#11388,contig#39040,contig#43274,contig#10688,contig#15229,contig#26582,contig#28553,contig#29318,contig#31802,contig#32619,contig#4097,contig#4746,contig#6907,contig#8947,contig#29049,contig#5460,contig#16662,contig#3571
GO:0097094	craniofacial suture morphogenesis	5	-1.6909	down	0.0170701	contig#26939,contig#19765,contig#28048,contig#6213,contig#6642
GO:0030968	endoplasmic reticulum unfolded protein response	35	-0.669618	down	0.0170809	contig#1527,contig#3114,contig#25746,contig#15918,contig#20877,contig#5430,contig#12738,contig#21601,contig#523,contig#21904,contig#23302,contig#5101,contig#10712,contig#12076,contig#15247,contig#9778,contig#14378,contig#2020,contig#2531,contig#26169,contig#48085,contig#6246,contig#44527,contig#8080,contig#7411,contig#8102,contig#10351,contig#1666,contig#22148,contig#33890,contig#50246,contig#557…
GO:0006999	nuclear pore organization	7	-1.46474	down	0.0171074	contig#11398,contig#12828,contig#9061,contig#3259,contig#18708,contig#744,contig#3479
GO:0050829	defense response to Gram-negative bacterium	48	-0.568657	down	0.0171352	contig#2085,contig#20382,contig#27521,contig#38676,contig#21464,contig#40430,contig#1243,contig#5441,contig#6510,contig#36871,contig#6001,contig#33847,contig#6627,contig#17025,contig#18621,contig#21805,contig#23830,contig#33671,contig#38169,contig#47641,contig#54676,contig#1086,contig#14858,contig#32947,contig#58173,contig#7986,contig#1633,contig#21598,contig#28247,contig#32254,contig#34051,conti…
GO:0060999	positive regulation of dendritic spine development	16	-0.994253	down	0.0171386	contig#50588,contig#14910,contig#7012,contig#9526,contig#50119,contig#39275,contig#196,contig#52763,contig#4855,contig#5231,contig#12623,contig#25980,contig#12125,contig#30041,contig#21199,contig#2513
GO:0014044	Schwann cell development	11	-1.19135	down	0.0171545	contig#27791,contig#32114,contig#2510,contig#26764,contig#3094,contig#3691,contig#11462,contig#12268,contig#21076,contig#26710,contig#2329
GO:0006812	cation transport	69	-0.471001	down	0.0171796	contig#10692,contig#31841,contig#52149,contig#1216,contig#12448,contig#16349,contig#16640,contig#16909,contig#18013,contig#1933,contig#21365,contig#22024,contig#22944,contig#25190,contig#29387,contig#30820,contig#32046,contig#32677,contig#34220,contig#34511,contig#35487,contig#36273,contig#37958,contig#50673,contig#6017,contig#6866,contig#7654,contig#9897,contig#12868,contig#12599,contig#13236,co…
GO:0009312	oligosaccharide biosynthetic process	24	-0.810251	down	0.0173262	contig#32039,contig#49717,contig#1528,contig#25325,contig#6395,contig#6440,contig#7987,contig#12295,contig#15610,contig#176,contig#19645,contig#21893,contig#25423,contig#29575,contig#29576,contig#30680,contig#35235,contig#43103,contig#7381,contig#7382,contig#7862,contig#9167,contig#24940,contig#28743
GO:0048286	lung alveolus development	23	-0.827737	down	0.0173495	contig#10128,contig#1673,contig#4920,contig#25203,contig#1311,contig#5681,contig#2273,contig#47436,contig#4981,contig#8374,contig#35334,contig#7576,contig#4471,contig#16558,contig#19546,contig#12058,contig#13434,contig#43976,contig#24337,contig#49158,contig#24146,contig#3504,contig#35842
GO:0051091	positive regulation of sequence-specific DNA binding transcription factor activity	36	-0.657665	down	0.0174627	contig#4902,contig#32853,contig#46231,contig#15833,contig#25936,contig#7215,contig#7530,contig#4639,contig#48093,contig#20009,contig#40773,contig#21011,contig#47593,contig#44809,contig#9607,contig#3361,contig#2444,contig#3807,contig#1914,contig#23985,contig#48372,contig#11968,contig#8168,contig#24375,contig#8228,contig#9828,contig#18048,contig#8377,contig#1396,contig#33524,contig#28536,contig#395…
GO:0007549	dosage compensation	4	-1.84492	down	0.0174909	contig#20347,contig#21912,contig#8220,contig#2012
GO:0035904	aorta development	26	-0.776005	down	0.0176031	contig#4468,contig#7376,contig#12569,contig#19486,contig#28579,contig#4923,contig#11095,contig#15134,contig#16075,contig#3629,contig#6367,contig#8830,contig#5910,contig#11536,contig#2457,contig#24700,contig#25817,contig#27647,contig#29823,contig#3783,contig#8076,contig#9826,contig#12228,contig#39599,contig#48311,contig#44471
GO:0006509	membrane protein ectodomain proteolysis	20	-0.88465	down	0.0177922	contig#1387,contig#5186,contig#11558,contig#2324,contig#25020,contig#27337,contig#35033,contig#704,contig#12976,contig#8477,contig#35713,contig#32355,contig#39230,contig#44911,contig#391,contig#12769,contig#4343,contig#4719,contig#11462,contig#2513
GO:1902033	regulation of hematopoietic stem cell proliferation	4	-1.84059	down	0.0178256	contig#31343,contig#49771,contig#14874,contig#3599
GO:0034436	glycoprotein transport	6	-1.55693	down	0.0178567	contig#32092,contig#12431,contig#16129,contig#35958,contig#20822,contig#37608
GO:0032933	SREBP signaling pathway	14	-1.05416	down	0.0179297	contig#1485,contig#1696,contig#21040,contig#39354,contig#5129,contig#51447,contig#226,contig#24332,contig#24889,contig#39928,contig#20638,contig#52762,contig#1160,contig#36619
GO:0035222	wing disc pattern formation	16	-0.98739	down	0.0179306	contig#3969,contig#14668,contig#27314,contig#43874,contig#8706,contig#3040,contig#6221,contig#12262,contig#6206,contig#10766,contig#7955,contig#14128,contig#15064,contig#2436,contig#33920,contig#6929
GO:0007221	positive regulation of transcription of Notch receptor target	12	-1.13474	down	0.0180258	contig#3747,contig#36850,contig#47633,contig#6322,contig#6323,contig#6647,contig#17684,contig#18719,contig#37230,contig#8581,contig#10640,contig#293
GO:0001745	compound eye morphogenesis	91	-0.404896	down	0.0180621	contig#10705,contig#10742,contig#12384,contig#1712,contig#22582,contig#19381,contig#3984,contig#5117,contig#5821,contig#9823,contig#33300,contig#1374,contig#14441,contig#5813,contig#9014,contig#9027,contig#9939,contig#12806,contig#14611,contig#16201,contig#16291,contig#17870,contig#19900,contig#28365,contig#29493,contig#32507,contig#33064,contig#35725,contig#36271,contig#38019,contig#4170,contig#…
GO:0008065	establishment of blood-nerve barrier	6	-1.55421	down	0.0180914	contig#10820,contig#20252,contig#27164,contig#38920,contig#6328,contig#7575
GO:0060152	microtubule-based peroxisome localization	2	-2.38677	down	0.0181294	contig#5040,contig#36070
GO:0070940	dephosphorylation of RNA polymerase II C-terminal domain	4	-1.83654	down	0.0181439	contig#13271,contig#4654,contig#7105,contig#14532
GO:0035001	dorsal trunk growth, open tracheal system	27	-0.757255	down	0.0181888	contig#13704,contig#14007,contig#16802,contig#2305,contig#2573,contig#27199,contig#2892,contig#29052,contig#34101,contig#36161,contig#41281,contig#4206,contig#4339,contig#4497,contig#4561,contig#5058,contig#7910,contig#8987,contig#10078,contig#16839,contig#24962,contig#27490,contig#30224,contig#369,contig#4885,contig#48951,contig#691
GO:0043412	macromolecule modification	10	-1.23491	down	0.0182231	contig#10667,contig#12738,contig#14821,contig#15338,contig#21448,contig#22499,contig#28175,contig#35030,contig#523,contig#31877
GO:2000378	negative regulation of reactive oxygen species metabolic process	16	-0.984566	down	0.0182653	contig#780,contig#787,contig#9981,contig#21177,contig#19837,contig#2510,contig#26764,contig#3094,contig#3691,contig#12362,contig#26982,contig#6764,contig#33524,contig#28536,contig#16220,contig#1679
GO:0050731	positive regulation of peptidyl-tyrosine phosphorylation	31	-0.70435	down	0.0183774	contig#20434,contig#7727,contig#27427,contig#52868,contig#55231,contig#9736,contig#33467,contig#6061,contig#3810,contig#29361,contig#34089,contig#36222,contig#44677,contig#44715,contig#20195,contig#48372,contig#18074,contig#21698,contig#34893,contig#34948,contig#14095,contig#17993,contig#2259,contig#14934,contig#18469,contig#4551,contig#40044,contig#12125,contig#30041,contig#21199,contig#3953
GO:0043981	histone H4-K5 acetylation	17	-0.95329	down	0.0185341	contig#10946,contig#13567,contig#14711,contig#26112,contig#8787,contig#23502,contig#18951,contig#9458,contig#3905,contig#2453,contig#10037,contig#8624,contig#23987,contig#8268,contig#40859,contig#2063,contig#21706
GO:0043982	histone H4-K8 acetylation	17	-0.95329	down	0.0185341	contig#10946,contig#13567,contig#14711,contig#26112,contig#8787,contig#23502,contig#18951,contig#9458,contig#3905,contig#2453,contig#10037,contig#8624,contig#23987,contig#8268,contig#40859,contig#2063,contig#21706
GO:0014810	positive regulation of skeletal muscle contraction by regulation of release of sequestered calcium ion	2	-2.38016	down	0.0185697	contig#16356,contig#21952
GO:0016180	snRNA processing	14	-1.04796	down	0.0186333	contig#12229,contig#8087,contig#4664,contig#19466,contig#24031,contig#7196,contig#10,contig#24,contig#15551,contig#2693,contig#24930,contig#37180,contig#41994,contig#50515
GO:0042167	heme catabolic process	2	-2.37853	down	0.0186792	contig#21489,contig#22278
GO:0000070	mitotic sister chromatid segregation	16	-0.980966	down	0.0186997	contig#36557,contig#20781,contig#16809,contig#56963,contig#16163,contig#11547,contig#2149,contig#25202,contig#11099,contig#25072,contig#2606,contig#15683,contig#1137,contig#35568,contig#16218,contig#7155
GO:0031017	exocrine pancreas development	5	-1.66996	down	0.0187938	contig#33955,contig#26407,contig#10961,contig#3946,contig#7886
GO:0010875	positive regulation of cholesterol efflux	16	-0.979753	down	0.0188481	contig#21275,contig#39232,contig#49510,contig#57734,contig#34552,contig#21209,contig#28096,contig#6336,contig#20822,contig#37608,contig#18229,contig#38089,contig#11738,contig#25605,contig#7911,contig#6667
GO:0016191	synaptic vesicle uncoating	9	-1.28924	down	0.0189607	contig#6218,contig#13585,contig#15139,contig#30755,contig#10464,contig#19543,contig#24448,contig#25508,contig#30901
GO:0009408	response to heat	128	-0.336716	down	0.018986	contig#15395,contig#23269,contig#29295,contig#6034,contig#9534,contig#16908,contig#11116,contig#11890,contig#16557,contig#1934,contig#21803,contig#23447,contig#23964,contig#25542,contig#42056,contig#50459,contig#6623,contig#7073,contig#7537,contig#15196,contig#25535,contig#15367,contig#43383,contig#50820,contig#11467,contig#12448,contig#16349,contig#16909,contig#21365,contig#22024,contig#25190,co…
GO:0045669	positive regulation of osteoblast differentiation	24	-0.798104	down	0.0190479	contig#12421,contig#21454,contig#34026,contig#41319,contig#16269,contig#16290,contig#21832,contig#22771,contig#27956,contig#41099,contig#51619,contig#19701,contig#30009,contig#28284,contig#1914,contig#23985,contig#9305,contig#9436,contig#7041,contig#15798,contig#2122,contig#2505,contig#35222,contig#16409
GO:0009693	ethylene biosynthetic process	2	-2.37173	down	0.0191442	contig#31100,contig#3754
GO:0009813	flavonoid biosynthetic process	9	-1.28704	down	0.0191825	contig#13211,contig#6791,contig#30653,contig#32820,contig#48536,contig#16146,contig#54688,contig#22278,contig#1029
GO:0052696	flavonoid glucuronidation	9	-1.28704	down	0.0191825	contig#13211,contig#6791,contig#30653,contig#32820,contig#48536,contig#16146,contig#54688,contig#22278,contig#1029
GO:0043691	reverse cholesterol transport	11	-1.17161	down	0.019196	contig#3237,contig#10289,contig#35552,contig#4856,contig#39000,contig#20822,contig#37608,contig#18229,contig#38089,contig#11738,contig#25605
GO:0070741	response to interleukin-6	3	-2.0385	down	0.0192628	contig#11893,contig#16318,contig#22682
GO:0007369	gastrulation	31	-0.698494	down	0.019344	contig#7042,contig#830,contig#11967,contig#13360,contig#20271,contig#21009,contig#26688,contig#36461,contig#44079,contig#49814,contig#2703,contig#33176,contig#41788,contig#13479,contig#14659,contig#15275,contig#16247,contig#18784,contig#22972,contig#33735,contig#35009,contig#44699,contig#35222,contig#1285,contig#31551,contig#52460,contig#16066,contig#28755,contig#8162,contig#5064,contig#8816
GO:0008258	head involution	14	-1.04093	down	0.0194577	contig#20746,contig#39647,contig#12785,contig#32405,contig#40518,contig#5691,contig#19413,contig#23755,contig#5462,contig#10496,contig#181,contig#4563,contig#5215,contig#9032
GO:0097112	gamma-aminobutyric acid receptor clustering	7	-1.43878	down	0.0194619	contig#20610,contig#16841,contig#2409,contig#18840,contig#34968,contig#11866,contig#12414
GO:1904355		14	-1.04073	down	0.0194825	contig#9553,contig#10947,contig#15027,contig#16505,contig#4512,contig#50865,contig#15546,contig#12669,contig#14308,contig#28838,contig#44467,contig#10722,contig#1471,contig#20804
GO:0007165	signal transduction	405	-0.185829	down	0.0195119	contig#11409,contig#1939,contig#26934,contig#36074,contig#54120,contig#9503,contig#10181,contig#13232,contig#14877,contig#19574,contig#19692,contig#28036,contig#29595,contig#34791,contig#34869,contig#35810,contig#37410,contig#42352,contig#43708,contig#43930,contig#4396,contig#663,contig#722,contig#8658,contig#9564,contig#1250,contig#13082,contig#2245,contig#37397,contig#4919,contig#7725,contig#90…
GO:0045541	negative regulation of cholesterol biosynthetic process	5	-1.66167	down	0.0195138	contig#24889,contig#39928,contig#1160,contig#36619,contig#12053
GO:0071314	cellular response to cocaine	2	-2.36419	down	0.0196698	contig#15489,contig#6853
GO:0035212	cell competition in a multicellular organism	8	-1.35217	down	0.0197754	contig#28669,contig#21030,contig#9146,contig#4563,contig#44337,contig#7060,contig#5215,contig#9032
GO:0051216	cartilage development	39	-0.618236	down	0.0198128	contig#6340,contig#11343,contig#22170,contig#19030,contig#52841,contig#2529,contig#508,contig#8235,contig#11312,contig#16833,contig#17460,contig#22311,contig#44189,contig#10290,contig#26560,contig#26562,contig#26563,contig#30087,contig#31217,contig#624,contig#16569,contig#20942,contig#24539,contig#35805,contig#36666,contig#10592,contig#28284,contig#14977,contig#30009,contig#5085,contig#16409,cont…
GO:0007419	ventral cord development	69	-0.460023	down	0.0198453	contig#5148,contig#12222,contig#14188,contig#17095,contig#819,contig#2026,contig#23026,contig#20726,contig#23641,contig#3881,contig#39561,contig#39644,contig#44601,contig#17285,contig#18887,contig#2938,contig#40744,contig#4288,contig#4827,contig#12351,contig#49867,contig#40826,contig#55061,contig#16041,contig#2361,contig#25843,contig#4320,contig#4647,contig#52813,contig#6122,contig#9298,contig#28…
GO:0030324	lung development	30	-0.70658	down	0.0199753	contig#12192,contig#38977,contig#4834,contig#8188,contig#16283,contig#11893,contig#16318,contig#22682,contig#26910,contig#8496,contig#17967,contig#21180,contig#41355,contig#42025,contig#4811,contig#11095,contig#34810,contig#36810,contig#53290,contig#6600,contig#725,contig#24337,contig#49158,contig#2799,contig#2111,contig#25980,contig#4837,contig#46626,contig#10640,contig#293
GO:0046784	viral mRNA export from host cell nucleus	9	-1.27869	down	0.0200449	contig#12586,contig#30260,contig#11673,contig#8421,contig#7281,contig#22043,contig#577,contig#37537,contig#10274
GO:0006272	leading strand elongation	3	-2.02845	down	0.0200568	contig#8135,contig#9640,contig#15467
GO:0070734	histone H3-K27 methylation	10	-1.21295	down	0.0205423	contig#3871,contig#49591,contig#7299,contig#1067,contig#14389,contig#4758,contig#6220,contig#7927,contig#15489,contig#2872
GO:0060173	limb development	24	-0.78721	down	0.0207154	contig#6340,contig#9877,contig#6128,contig#16033,contig#23855,contig#30061,contig#4751,contig#21345,contig#21658,contig#4205,contig#9874,contig#4471,contig#36527,contig#1196,contig#18080,contig#21698,contig#34893,contig#34948,contig#43399,contig#1329,contig#10245,contig#47838,contig#19486,contig#4837
GO:0007292	female gamete generation	6	-1.52316	down	0.0209422	contig#57068,contig#18053,contig#17564,contig#2155,contig#48081,contig#22704
GO:1902177	positive regulation of oxidative stress-induced intrinsic apoptotic signaling pathway	2	-2.34656	down	0.0209469	contig#12053,contig#22624
GO:0007442	hindgut morphogenesis	12	-1.10681	down	0.021175	contig#1573,contig#4332,contig#8417,contig#37497,contig#4839,contig#9213,contig#21598,contig#28247,contig#32254,contig#34051,contig#4092,contig#630
GO:0000712	resolution of meiotic recombination intermediates	15	-0.992252	down	0.0212562	contig#13351,contig#17825,contig#21807,contig#34334,contig#39523,contig#48556,contig#841,contig#4087,contig#2222,contig#444,contig#57374,contig#28930,contig#52878,contig#30112,contig#46273
GO:0007416	synapse assembly	78	-0.426625	down	0.0213048	contig#40828,contig#934,contig#2094,contig#25041,contig#26000,contig#29534,contig#17557,contig#24064,contig#33626,contig#6508,contig#8021,contig#47072,contig#31635,contig#3527,contig#4986,contig#54689,contig#6958,contig#7227,contig#17183,contig#17184,contig#19063,contig#34638,contig#36203,contig#37066,contig#52102,contig#12265,contig#27178,contig#51325,contig#10034,contig#1818,contig#2881,contig#…
GO:1904980	positive regulation of endosome organization	8	-1.3344	down	0.0216237	contig#13585,contig#15139,contig#30755,contig#10464,contig#19543,contig#24448,contig#25508,contig#30901
GO:0038180	nerve growth factor signaling pathway	12	-1.1029	down	0.0216528	contig#37388,contig#4494,contig#48188,contig#22033,contig#15053,contig#41784,contig#573,contig#19005,contig#15535,contig#3636,contig#20204,contig#8531
GO:0007385	specification of segmental identity, abdomen	5	-1.63813	down	0.0216743	contig#21387,contig#37655,contig#1515,contig#2054,contig#32472
GO:0009263	deoxyribonucleotide biosynthetic process	6	-1.5152	down	0.0217279	contig#3590,contig#7762,contig#18629,contig#4073,contig#26291,contig#39769
GO:0002118	aggressive behavior	19	-0.878301	down	0.0218213	contig#12375,contig#15096,contig#17347,contig#22648,contig#22989,contig#23497,contig#28206,contig#31255,contig#31887,contig#3342,contig#33728,contig#35664,contig#42868,contig#50452,contig#5407,contig#57912,contig#8957,contig#9055,contig#9072
GO:0010966	regulation of phosphate transport	1	-3.0338	down	0.0219442	contig#35569
GO:0007617	mating behavior	38	-0.615618	down	0.0219971	contig#5014,contig#9833,contig#2013,contig#44005,contig#46723,contig#9959,contig#1465,contig#5569,contig#6313,contig#16274,contig#1788,contig#19360,contig#52675,contig#9097,contig#9098,contig#12375,contig#15096,contig#17347,contig#22648,contig#22989,contig#23497,contig#28206,contig#31887,contig#3342,contig#33728,contig#35664,contig#42868,contig#50452,contig#5407,contig#57912,contig#8957,contig#90…
GO:0042593	glucose homeostasis	76	-0.430005	down	0.0220063	contig#1549,contig#19287,contig#30736,contig#5829,contig#14260,contig#17426,contig#24874,contig#35744,contig#40399,contig#4315,contig#48717,contig#53157,contig#54712,contig#14214,contig#20418,contig#38895,contig#38990,contig#46036,contig#12668,contig#14752,contig#29411,contig#6717,contig#12919,contig#20138,contig#21027,contig#25484,contig#3205,contig#7233,contig#23302,contig#23561,contig#12372,co…
GO:0030155	regulation of cell adhesion	21	-0.833524	down	0.0220675	contig#36331,contig#7925,contig#9332,contig#5378,contig#6587,contig#42298,contig#8155,contig#12754,contig#36214,contig#5338,contig#48794,contig#12316,contig#6043,contig#16432,contig#772,contig#20935,contig#1518,contig#37302,contig#28197,contig#1524,contig#8586
GO:0036166	phenotypic switching	1	-3.02804	down	0.0222443	contig#15489
GO:0048699	generation of neurons	8	-1.32582	down	0.022565	contig#11673,contig#3881,contig#8421,contig#19002,contig#37454,contig#34468,contig#1137,contig#41720
GO:0007035	vacuolar acidification	10	-1.19315	down	0.0228348	contig#20559,contig#5427,contig#19192,contig#42485,contig#1690,contig#618,contig#13131,contig#1423,contig#14350,contig#49354
GO:0098779	activation of mitophagy in response to mitochondrial depolarization	63	-0.470774	down	0.0228664	contig#9740,contig#17459,contig#49306,contig#4937,contig#5839,contig#6989,contig#8591,contig#23577,contig#4875,contig#5829,contig#19395,contig#20953,contig#35786,contig#27798,contig#31442,contig#38847,contig#44886,contig#6572,contig#20139,contig#9905,contig#10343,contig#2957,contig#35261,contig#5040,contig#13198,contig#39443,contig#4656,contig#5246,contig#56522,contig#10022,contig#10082,contig#11…
GO:0031062	positive regulation of histone methylation	3	-1.99494	down	0.0228914	contig#14998,contig#30144,contig#9215
GO:0071910	determination of liver left/right asymmetry	6	-1.5034	down	0.0229344	contig#17967,contig#21180,contig#12228,contig#39599,contig#48311,contig#44471
GO:0007158	neuron cell-cell adhesion	22	-0.808567	down	0.0229769	contig#21513,contig#29633,contig#27178,contig#51325,contig#6714,contig#21070,contig#2268,contig#36621,contig#50119,contig#31995,contig#13062,contig#26221,contig#11757,contig#2109,contig#49622,contig#52763,contig#53462,contig#4855,contig#28197,contig#12414,contig#12623,contig#13726
GO:0044719	regulation of imaginal disc-derived wing size	59	-0.486522	down	0.0230074	contig#11651,contig#14952,contig#15055,contig#15507,contig#15708,contig#16597,contig#19166,contig#26135,contig#31105,contig#32598,contig#44760,contig#5767,contig#8243,contig#16613,contig#20654,contig#21552,contig#23714,contig#24630,contig#27777,contig#3461,contig#34875,contig#36388,contig#36670,contig#41146,contig#42837,contig#49648,contig#54387,contig#9770,contig#3984,contig#5821,contig#10198,co…
GO:0010907	positive regulation of glucose metabolic process	3	-1.99271	down	0.0230909	contig#5755,contig#23638,contig#25818
GO:0006307	DNA dealkylation involved in DNA repair	7	-1.40324	down	0.0230964	contig#6462,contig#13269,contig#18366,contig#43851,contig#24420,contig#21015,contig#40911
GO:0060088	auditory receptor cell stereocilium organization	7	-1.40298	down	0.0231249	contig#6431,contig#38000,contig#406,contig#16143,contig#266,contig#6413,contig#12053
GO:0051138	positive regulation of NK T cell differentiation	3	-1.99177	down	0.0231752	contig#26474,contig#35624,contig#22918
GO:0007611	learning or memory	64	-0.465581	down	0.0232545	contig#2754,contig#31697,contig#47964,contig#1653,contig#17890,contig#23464,contig#16506,contig#26935,contig#17313,contig#2968,contig#667,contig#35225,contig#35562,contig#50017,contig#51110,contig#53159,contig#5546,contig#14603,contig#17488,contig#17860,contig#25355,contig#3480,contig#38936,contig#16274,contig#1788,contig#19360,contig#52675,contig#5320,contig#9097,contig#9098,contig#10718,contig#…
GO:0016573	histone acetylation	37	-0.617227	down	0.0234618	contig#23418,contig#21745,contig#44736,contig#5087,contig#19112,contig#20229,contig#6517,contig#828,contig#10085,contig#28766,contig#28918,contig#6490,contig#8516,contig#10037,contig#27314,contig#3928,contig#43874,contig#8706,contig#10523,contig#12464,contig#13646,contig#13679,contig#41635,contig#46814,contig#52990,contig#10766,contig#3735,contig#7955,contig#15436,contig#7372,contig#2872,contig#2…
GO:0019827	stem cell maintenance	34	-0.64372	down	0.0236719	contig#10494,contig#53635,contig#47970,contig#56146,contig#7542,contig#8110,contig#15635,contig#4244,contig#26686,contig#30144,contig#14266,contig#36930,contig#40888,contig#9575,contig#2047,contig#37693,contig#9215,contig#15368,contig#18733,contig#20748,contig#36001,contig#55397,contig#4811,contig#11451,contig#6845,contig#725,contig#19641,contig#46752,contig#16218,contig#52609,contig#32114,contig…
GO:0033120	positive regulation of RNA splicing	12	-1.08534	down	0.0239103	contig#21086,contig#2618,contig#32983,contig#2419,contig#10420,contig#25438,contig#23691,contig#28223,contig#18690,contig#3025,contig#7119,contig#25980
GO:0008377	light-induced release of internally sequestered calcium ion	11	-1.13167	down	0.0239389	contig#12558,contig#22649,contig#23024,contig#23788,contig#33024,contig#54268,contig#10531,contig#25952,contig#30503,contig#43421,contig#9724
GO:0005513	detection of calcium ion	5	-1.6152	down	0.0239548	contig#128,contig#7136,contig#12521,contig#1318,contig#31824
GO:0060976	coronary vasculature development	29	-0.69692	down	0.0239886	contig#26939,contig#4468,contig#7376,contig#12569,contig#6504,contig#11095,contig#15134,contig#28579,contig#4923,contig#52214,contig#5910,contig#6210,contig#8830,contig#16075,contig#3629,contig#6367,contig#11536,contig#21275,contig#2457,contig#24700,contig#25817,contig#27647,contig#29823,contig#3783,contig#39232,contig#49510,contig#57734,contig#8076,contig#9826
GO:0032876	negative regulation of DNA endoreduplication	6	-1.49221	down	0.0241267	contig#19819,contig#10021,contig#15368,contig#18733,contig#20748,contig#27425
GO:0097155	fasciculation of sensory neuron axon	4	-1.76863	down	0.0241768	contig#2391,contig#3027,contig#31929,contig#26939
GO:0045730	respiratory burst	3	-1.98007	down	0.0242452	contig#29143,contig#14350,contig#49354
GO:0010917	negative regulation of mitochondrial membrane potential	7	-1.39171	down	0.0243856	contig#11784,contig#13340,contig#24315,contig#30529,contig#652,contig#798,contig#12348
GO:0050909	sensory perception of taste	10	-1.1803	down	0.0244307	contig#14603,contig#17860,contig#38936,contig#1326,contig#46899,contig#5235,contig#38946,contig#1210,contig#35923,contig#5855
GO:0071838	cell proliferation in bone marrow	2	-2.30177	down	0.0244975	contig#14874,contig#3599
GO:1903597	negative regulation of gap junction assembly	2	-2.30177	down	0.0244975	contig#14874,contig#3599
GO:2000170	positive regulation of peptidyl-cysteine S-nitrosylation	2	-2.30177	down	0.0244975	contig#14874,contig#3599
GO:1900086	positive regulation of peptidyl-tyrosine autophosphorylation	2	-2.30177	down	0.0244975	contig#14874,contig#3599
GO:0030518	intracellular steroid hormone receptor signaling pathway	11	-1.12706	down	0.0245445	contig#17072,contig#17468,contig#35220,contig#8165,contig#4351,contig#9073,contig#17749,contig#31119,contig#6927,contig#26686,contig#32114
GO:0008347	glial cell migration	33	-0.649054	down	0.0246496	contig#10285,contig#4528,contig#4705,contig#5688,contig#14117,contig#36132,contig#6169,contig#14032,contig#1849,contig#5183,contig#813,contig#8751,contig#3810,contig#11530,contig#1196,contig#2130,contig#6798,contig#11302,contig#13907,contig#14263,contig#25703,contig#384,contig#42909,contig#19093,contig#4563,contig#1285,contig#31551,contig#52460,contig#14128,contig#15064,contig#2436,contig#33920,c…
GO:0048803	imaginal disc-derived male genitalia morphogenesis	19	-0.859671	down	0.0247581	contig#3490,contig#1252,contig#3528,contig#36977,contig#3854,contig#10078,contig#16839,contig#24962,contig#27490,contig#30224,contig#369,contig#4885,contig#48951,contig#691,contig#14128,contig#15064,contig#2436,contig#33920,contig#6929
GO:0042395	ecdysis, collagen and cuticulin-based cuticle	2	-2.29815	down	0.0248046	contig#21348,contig#35796
GO:0030163	protein catabolic process	25	-0.74707	down	0.0249126	contig#977,contig#291,contig#4358,contig#18892,contig#22,contig#14322,contig#21118,contig#38687,contig#12316,contig#6043,contig#410,contig#4751,contig#31060,contig#34242,contig#7174,contig#51319,contig#7952,contig#21712,contig#25947,contig#49518,contig#10310,contig#10730,contig#55971,contig#394,contig#21199
GO:0070207	protein homotrimerization	15	-0.966257	down	0.0249364	contig#13688,contig#4163,contig#2033,contig#37704,contig#10434,contig#33319,contig#52013,contig#59095,contig#4868,contig#16014,contig#44617,contig#28045,contig#28255,contig#29868,contig#21706
GO:0097061	dendritic spine organization	4	-1.76061	down	0.0249817	contig#31278,contig#44141,contig#48430,contig#43302
GO:0035721	intraciliary retrograde transport	13	-1.03634	down	0.0249871	contig#14112,contig#41979,contig#6574,contig#11795,contig#18426,contig#4028,contig#35760,contig#43689,contig#8925,contig#10522,contig#31869,contig#10442,contig#47838
GO:0051306	mitotic sister chromatid separation	10	-1.17583	down	0.0250069	contig#13348,contig#2320,contig#4337,contig#46362,contig#57231,contig#4153,contig#2047,contig#4972,contig#16842,contig#24148
GO:2000323	negative regulation of glucocorticoid receptor signaling pathway	4	-1.75953	down	0.0250916	contig#3569,contig#10880,contig#12060,contig#1828
GO:2000850	negative regulation of glucocorticoid secretion	4	-1.75953	down	0.0250916	contig#3569,contig#10880,contig#12060,contig#1828
GO:0060996	dendritic spine development	21	-0.81452	down	0.025241	contig#6092,contig#10620,contig#12240,contig#14778,contig#21291,contig#24362,contig#2501,contig#33368,contig#39670,contig#50174,contig#3031,contig#59182,contig#8520,contig#13897,contig#19272,contig#19273,contig#2119,contig#22802,contig#37266,contig#39803,contig#46860
GO:0042594	response to starvation	65	-0.455049	down	0.0252887	contig#824,contig#17124,contig#29378,contig#44369,contig#50431,contig#8871,contig#1934,contig#5014,contig#5425,contig#15196,contig#17196,contig#29732,contig#11967,contig#13360,contig#20271,contig#21009,contig#26688,contig#33208,contig#38259,contig#50924,contig#56536,contig#11024,contig#19098,contig#25163,contig#48930,contig#2681,contig#3332,contig#5997,contig#10028,contig#11781,contig#13614,conti…
GO:0042276	error-prone translesion synthesis	16	-0.933482	down	0.025297	contig#2944,contig#13813,contig#28706,contig#11489,contig#13498,contig#23054,contig#24918,contig#28080,contig#37182,contig#50465,contig#700,contig#48535,contig#51157,contig#54430,contig#56025,contig#462
GO:0030578	PML body organization	1	-2.97317	down	0.0253242	contig#41345
GO:0035235	ionotropic glutamate receptor signaling pathway	14	-0.996768	down	0.0253737	contig#7853,contig#53223,contig#27596,contig#37986,contig#58855,contig#7445,contig#16792,contig#34078,contig#38880,contig#17853,contig#13726,contig#14995,contig#37242,contig#41893
GO:0034197	triglyceride transport	5	-1.60165	down	0.0253878	contig#22301,contig#46899,contig#5235,contig#35923,contig#5855
GO:0032147	activation of protein kinase activity	18	-0.879376	down	0.0254132	contig#20450,contig#22378,contig#9117,contig#10650,contig#15997,contig#16592,contig#18067,contig#14350,contig#49354,contig#3192,contig#4551,contig#6360,contig#3944,contig#4563,contig#20478,contig#3336,contig#40044,contig#5456
GO:0048007	antigen processing and presentation, exogenous lipid antigen via MHC class Ib	2	-2.28904	down	0.0255905	contig#26474,contig#35624
GO:0006021	inositol biosynthetic process	8	-1.29787	down	0.0258589	contig#3846,contig#2747,contig#9596,contig#19815,contig#25,contig#41194,contig#26222,contig#11832
GO:0000902	cell morphogenesis	54	-0.498674	down	0.0259255	contig#16789,contig#22753,contig#12225,contig#30061,contig#4550,contig#54712,contig#17317,contig#18778,contig#26104,contig#26154,contig#30989,contig#4215,contig#46036,contig#710,contig#9892,contig#19225,contig#26008,contig#6492,contig#12773,contig#14398,contig#18113,contig#2801,contig#2802,contig#34106,contig#3803,contig#47954,contig#6609,contig#7610,contig#9430,contig#294,contig#37537,contig#104…
GO:0032212	positive regulation of telomere maintenance via telomerase	19	-0.852608	down	0.0259557	contig#14111,contig#6305,contig#9553,contig#10947,contig#15027,contig#16505,contig#4512,contig#50865,contig#363,contig#15546,contig#12669,contig#14308,contig#28838,contig#44467,contig#10722,contig#12850,contig#1471,contig#22704,contig#20804
GO:1903358	regulation of Golgi organization	10	-1.16852	down	0.0259728	contig#7753,contig#20368,contig#2694,contig#30783,contig#32362,contig#33804,contig#9187,contig#8309,contig#24864,contig#25234
GO:0010004	gastrulation involving germ band extension	17	-0.901096	down	0.0260419	contig#3426,contig#37497,contig#13706,contig#18166,contig#13479,contig#14659,contig#15275,contig#16247,contig#18784,contig#22972,contig#33735,contig#44699,contig#5215,contig#9032,contig#1285,contig#31551,contig#52460
GO:0042755	eating behavior	10	-1.16745	down	0.0261155	contig#35659,contig#18350,contig#51895,contig#58642,contig#38720,contig#24337,contig#49158,contig#35923,contig#5855,contig#21724
GO:0033227	dsRNA transport	26	-0.726041	down	0.0261337	contig#12651,contig#13935,contig#16992,contig#17871,contig#18777,contig#21797,contig#25148,contig#37722,contig#39098,contig#40057,contig#51823,contig#16461,contig#21329,contig#28435,contig#29402,contig#47108,contig#48320,contig#54712,contig#46036,contig#3115,contig#147,contig#6762,contig#18071,contig#22788,contig#5403,contig#33114
GO:0030643	cellular phosphate ion homeostasis	22	-0.790475	down	0.0261647	contig#16327,contig#40456,contig#51206,contig#54257,contig#17666,contig#5274,contig#22856,contig#24266,contig#31212,contig#41551,contig#51576,contig#51588,contig#25867,contig#5150,contig#5371,contig#13664,contig#18600,contig#31335,contig#49314,contig#56267,contig#57438,contig#16143
GO:0048589	developmental growth	31	-0.662619	down	0.0262858	contig#18036,contig#18366,contig#26562,contig#26563,contig#4404,contig#4892,contig#10929,contig#17009,contig#25747,contig#8761,contig#15198,contig#18793,contig#25938,contig#29458,contig#4489,contig#48471,contig#48523,contig#9995,contig#24539,contig#35805,contig#36666,contig#4578,contig#8085,contig#814,contig#50868,contig#1283,contig#14302,contig#14840,contig#7649,contig#5064,contig#8816
GO:0006427	histidyl-tRNA aminoacylation	3	-1.95749	down	0.0264196	contig#18672,contig#24099,contig#3300
GO:0002315	marginal zone B cell differentiation	4	-1.7445	down	0.0266588	contig#8756,contig#19641,contig#46752,contig#1524
GO:0030010	establishment of cell polarity	23	-0.769884	down	0.0267223	contig#59038,contig#27332,contig#31649,contig#49264,contig#53068,contig#20419,contig#9679,contig#10721,contig#11541,contig#25707,contig#5695,contig#12262,contig#12835,contig#5854,contig#6206,contig#7150,contig#3192,contig#2801,contig#8861,contig#4551,contig#7439,contig#43131,contig#258
GO:0007131	reciprocal meiotic recombination	23	-0.769803	down	0.026738	contig#43204,contig#47366,contig#47872,contig#39012,contig#23166,contig#4660,contig#30023,contig#35219,contig#4201,contig#54451,contig#48081,contig#16036,contig#16607,contig#34701,contig#9532,contig#20821,contig#27700,contig#5107,contig#30112,contig#46273,contig#36471,contig#8891,contig#16411
GO:0048678	response to axon injury	19	-0.847875	down	0.0267855	contig#25989,contig#3892,contig#44004,contig#53344,contig#6529,contig#10908,contig#26776,contig#10285,contig#1653,contig#17890,contig#23464,contig#5783,contig#38866,contig#10266,contig#9191,contig#40569,contig#2780,contig#22515,contig#12053
GO:0060674	placenta blood vessel development	9	-1.22174	down	0.0267946	contig#6322,contig#6323,contig#6647,contig#3361,contig#9874,contig#12228,contig#39599,contig#48311,contig#44471
GO:0016319	mushroom body development	50	-0.515739	down	0.0268267	contig#4333,contig#14160,contig#2154,contig#25487,contig#3011,contig#12538,contig#1653,contig#17890,contig#23464,contig#548,contig#3881,contig#16613,contig#20654,contig#21552,contig#23714,contig#24630,contig#27777,contig#3461,contig#34875,contig#36388,contig#36670,contig#41146,contig#42837,contig#49648,contig#54387,contig#9770,contig#1326,contig#41582,contig#671,contig#13483,contig#13886,contig#3…
GO:0009225	nucleotide-sugar metabolic process	2	-2.2751	down	0.0268315	contig#1553,contig#37651
GO:0072675	osteoclast fusion	6	-1.4665	down	0.0270501	contig#1643,contig#16813,contig#22150,contig#24882,contig#4924,contig#9731
GO:0036228	protein targeting to nuclear inner membrane	6	-1.46628	down	0.0270772	contig#27794,contig#15781,contig#31828,contig#9539,contig#12828,contig#9061
GO:0000082	G1/S transition of mitotic cell cycle	54	-0.494345	down	0.0271972	contig#5565,contig#10631,contig#22955,contig#27505,contig#10710,contig#10897,contig#5988,contig#7116,contig#18328,contig#30426,contig#4834,contig#51543,contig#7408,contig#2763,contig#4527,contig#5426,contig#7580,contig#7989,contig#17564,contig#2176,contig#2323,contig#26291,contig#57379,contig#8829,contig#10142,contig#2184,contig#25649,contig#632,contig#16834,contig#17787,contig#20211,contig#6550,…
GO:0009308	amine metabolic process	1	-2.94198	down	0.0272677	contig#21938
GO:0022614	membrane to membrane docking	1	-2.94198	down	0.0272677	contig#21938
GO:0003011	involuntary skeletal muscle contraction	4	-1.73837	down	0.0273191	contig#18350,contig#51895,contig#58642,contig#38720
GO:0015991	ATP hydrolysis coupled proton transport	39	-0.584417	down	0.0273501	contig#14204,contig#2473,contig#3730,contig#252,contig#3544,contig#20559,contig#2105,contig#25550,contig#3115,contig#5427,contig#835,contig#8678,contig#1241,contig#1713,contig#3712,contig#795,contig#11232,contig#19192,contig#42485,contig#1351,contig#46696,contig#57163,contig#37086,contig#48022,contig#107,contig#1079,contig#15302,contig#290,contig#46,contig#5896,contig#6685,contig#7173,contig#8311…
GO:0010800	positive regulation of peptidyl-threonine phosphorylation	11	-1.1053	down	0.0275683	contig#41445,contig#11893,contig#16318,contig#22682,contig#4769,contig#574,contig#6360,contig#7155,contig#3336,contig#16409,contig#258
GO:0009816	defense response to bacterium, incompatible interaction	3	-1.94474	down	0.0277115	contig#3199,contig#34601,contig#48085
GO:0043161	proteasome-mediated ubiquitin-dependent protein catabolic process	165	-0.276254	down	0.0279287	contig#1034,contig#13046,contig#13197,contig#1628,contig#18131,contig#190,contig#24528,contig#27880,contig#36177,contig#37338,contig#4190,contig#4661,contig#5160,contig#51854,contig#9028,contig#9448,contig#1143,contig#18603,contig#2069,contig#3628,contig#1052,contig#17899,contig#2463,contig#741,contig#10140,contig#10344,contig#10917,contig#11920,contig#13645,contig#15778,contig#1645,contig#17741,…
GO:0007033	vacuole organization	10	-1.15433	down	0.0279338	contig#5470,contig#14678,contig#17501,contig#22905,contig#2273,contig#4981,contig#8374,contig#35334,contig#7576,contig#13434
GO:0042147	retrograde transport, endosome to Golgi	48	-0.522654	down	0.0279923	contig#24078,contig#39982,contig#24403,contig#2744,contig#31854,contig#16845,contig#24603,contig#16815,contig#28287,contig#830,contig#14194,contig#19081,contig#50626,contig#27359,contig#27561,contig#2313,contig#10615,contig#9706,contig#20494,contig#24294,contig#7358,contig#41043,contig#12887,contig#20446,contig#10901,contig#11781,contig#12823,contig#17759,contig#18697,contig#42082,contig#990,cont…
GO:0071277	cellular response to calcium ion	33	-0.633564	down	0.0281747	contig#25446,contig#27921,contig#33158,contig#11027,contig#41802,contig#53792,contig#11952,contig#53261,contig#23638,contig#25818,contig#3374,contig#6688,contig#924,contig#39277,contig#1317,contig#18883,contig#11164,contig#23602,contig#3420,contig#51537,contig#6853,contig#12829,contig#2710,contig#3944,contig#7839,contig#20478,contig#12521,contig#1318,contig#31824,contig#21449,contig#12702,contig#…
GO:0040008	regulation of growth	54	-0.491117	down	0.0281802	contig#12227,contig#16865,contig#16150,contig#21745,contig#44736,contig#12100,contig#2607,contig#15364,contig#23976,contig#4653,contig#46973,contig#18620,contig#9754,contig#9928,contig#18315,contig#34534,contig#13459,contig#2088,contig#12286,contig#14842,contig#21906,contig#2784,contig#4193,contig#11470,contig#32179,contig#10424,contig#15846,contig#8606,contig#16312,contig#7176,contig#54807,conti…
GO:0045579	positive regulation of B cell differentiation	19	-0.839932	down	0.0282281	contig#12471,contig#19911,contig#9794,contig#15997,contig#12192,contig#38977,contig#44856,contig#47917,contig#51053,contig#1518,contig#37302,contig#28579,contig#4923,contig#16075,contig#3629,contig#6367,contig#810,contig#27788,contig#8586
GO:0043507	positive regulation of JUN kinase activity	16	-0.915676	down	0.0282285	contig#423,contig#10947,contig#15027,contig#16505,contig#4512,contig#50865,contig#12669,contig#14308,contig#28838,contig#44467,contig#49211,contig#19837,contig#10027,contig#13579,contig#18243,contig#8168
GO:0034244	negative regulation of transcription elongation from RNA polymerase II promoter	13	-1.01415	down	0.0283331	contig#1102,contig#37023,contig#16586,contig#5176,contig#13344,contig#10376,contig#1835,contig#26183,contig#12312,contig#30368,contig#14300,contig#27871,contig#3336
GO:0045862	positive regulation of proteolysis	16	-0.913887	down	0.028538	contig#12887,contig#39021,contig#41926,contig#51319,contig#7952,contig#2453,contig#18744,contig#1951,contig#10281,contig#1317,contig#12521,contig#1318,contig#31824,contig#7155,contig#21706,contig#46626
GO:0016075	rRNA catabolic process	18	-0.861011	down	0.0286186	contig#18163,contig#4852,contig#6147,contig#15732,contig#22657,contig#39447,contig#637,contig#5052,contig#25960,contig#26580,contig#35278,contig#41934,contig#9489,contig#2047,contig#14400,contig#25528,contig#3095,contig#7935
GO:0000060	protein import into nucleus, translocation	33	-0.631241	down	0.0287392	contig#24203,contig#15864,contig#18960,contig#19423,contig#2332,contig#32853,contig#33161,contig#36763,contig#4033,contig#46231,contig#5993,contig#6181,contig#625,contig#7586,contig#40693,contig#25936,contig#52497,contig#5426,contig#18214,contig#2229,contig#2230,contig#41345,contig#3265,contig#1312,contig#2444,contig#53316,contig#1478,contig#1845,contig#2988,contig#49271,contig#5059,contig#14350,…
GO:0030177	positive regulation of Wnt signaling pathway	22	-0.776887	down	0.0287997	contig#11698,contig#4568,contig#28183,contig#5475,contig#51480,contig#20850,contig#3081,contig#1198,contig#1594,contig#1885,contig#48895,contig#3040,contig#6221,contig#12506,contig#823,contig#2139,contig#11451,contig#6845,contig#19055,contig#24854,contig#31183,contig#762
GO:0034375	high-density lipoprotein particle remodeling	7	-1.35501	down	0.0288692	contig#3237,contig#10289,contig#35552,contig#4856,contig#20822,contig#37608,contig#39000
GO:0009615	response to virus	27	-0.69878	down	0.0289942	contig#58088,contig#767,contig#12535,contig#1575,contig#17110,contig#17984,contig#42167,contig#46774,contig#5445,contig#6186,contig#22856,contig#42373,contig#1509,contig#11561,contig#14567,contig#26332,contig#11737,contig#29421,contig#10605,contig#115,contig#20615,contig#20616,contig#28486,contig#2161,contig#6788,contig#14840,contig#7649
GO:0009266	response to temperature stimulus	10	-1.14689	down	0.0290079	contig#107,contig#1079,contig#15302,contig#290,contig#46,contig#5896,contig#6685,contig#7173,contig#8311,contig#9756
GO:0046959	habituation	10	-1.1466	down	0.0290509	contig#11745,contig#1213,contig#16022,contig#19863,contig#32517,contig#9629,contig#17853,contig#31285,contig#11736,contig#1177
GO:0009100	glycoprotein metabolic process	6	-1.44957	down	0.0291218	contig#3811,contig#3764,contig#10848,contig#491,contig#5681,contig#57438
GO:0048638	regulation of developmental growth	5	-1.56642	down	0.0294245	contig#4351,contig#9073,contig#33847,contig#8085,contig#814
GO:0045856	positive regulation of pole plasm oskar mRNA localization	1	-6.63189	down	0.0295149	contig#10618
GO:0014881	regulation of myofibril size	1	-6.63189	down	0.0295149	contig#10618
GO:0032006	regulation of TOR signaling	15	-0.937962	down	0.0295322	contig#15826,contig#20689,contig#8376,contig#6412,contig#19140,contig#40229,contig#50272,contig#16133,contig#16675,contig#19376,contig#51575,contig#35569,contig#9150,contig#8363,contig#3337
GO:0010887	negative regulation of cholesterol storage	5	-1.56441	down	0.029669	contig#21209,contig#20822,contig#37608,contig#11738,contig#25605
GO:0048667	cell morphogenesis involved in neuron differentiation	6	-1.44501	down	0.0297007	contig#8006,contig#2056,contig#24319,contig#1252,contig#3528,contig#36977
GO:0006368	transcription elongation from RNA polymerase II promoter	37	-0.591124	down	0.0297753	contig#8784,contig#37023,contig#5524,contig#7246,contig#9258,contig#15179,contig#47970,contig#56146,contig#7542,contig#1199,contig#36404,contig#5176,contig#11853,contig#16565,contig#23336,contig#56950,contig#13443,contig#26622,contig#1036,contig#25094,contig#4833,contig#21731,contig#12312,contig#2012,contig#3928,contig#24452,contig#7396,contig#27150,contig#34465,contig#9215,contig#12764,contig#11…
GO:0097466	misfolded or incompletely synthesized glycoprotein catabolic process	5	-1.56307	down	0.0298325	contig#10712,contig#12076,contig#2817,contig#4254,contig#9778
GO:0006887	exocytosis	81	-0.393874	down	0.0298349	contig#29856,contig#30321,contig#30322,contig#34888,contig#35126,contig#36834,contig#52641,contig#14049,contig#29888,contig#1614,contig#3242,contig#12919,contig#17307,contig#6218,contig#1071,contig#10981,contig#14223,contig#22551,contig#34374,contig#44579,contig#4659,contig#5942,contig#790,contig#10628,contig#21042,contig#21524,contig#23156,contig#33327,contig#40129,contig#40200,contig#5178,conti…
GO:0001893	maternal placenta development	9	-1.19944	down	0.0298895	contig#9874,contig#28579,contig#4923,contig#13572,contig#16075,contig#3629,contig#6367,contig#35923,contig#5855
GO:0071344	diphosphate metabolic process	1	-2.90215	down	0.0299686	contig#15002
GO:0032224	positive regulation of synaptic transmission, cholinergic	3	-1.92324	down	0.029998	contig#8155,contig#5338,contig#9959
GO:0006297	nucleotide-excision repair, DNA gap filling	8	-1.26649	down	0.0300031	contig#20688,contig#28706,contig#11489,contig#13498,contig#8135,contig#46088,contig#6317,contig#462
GO:0045747	positive regulation of Notch signaling pathway	53	-0.489867	down	0.03008	contig#4070,contig#13983,contig#4366,contig#57533,contig#16754,contig#11430,contig#16565,contig#56950,contig#2029,contig#7188,contig#940,contig#19682,contig#9152,contig#18719,contig#31060,contig#34242,contig#37230,contig#27314,contig#43874,contig#8706,contig#17833,contig#2721,contig#56384,contig#23095,contig#27422,contig#43603,contig#4658,contig#5885,contig#7346,contig#10766,contig#7955,contig#12…
GO:0006888	ER to Golgi vesicle-mediated transport	103	-0.347049	down	0.0302206	contig#19163,contig#13117,contig#18414,contig#2189,contig#28472,contig#28909,contig#29471,contig#40007,contig#4402,contig#11469,contig#12555,contig#1397,contig#15800,contig#21772,contig#2364,contig#25974,contig#3113,contig#3683,contig#38312,contig#41169,contig#44578,contig#583,contig#8365,contig#10501,contig#11847,contig#13892,contig#2883,contig#6549,contig#7578,contig#1116,contig#11312,contig#32…
GO:0043488	regulation of mRNA stability	37	-0.589331	down	0.0302583	contig#10292,contig#12471,contig#31202,contig#16403,contig#32917,contig#6850,contig#4657,contig#560,contig#19805,contig#28786,contig#49366,contig#552,contig#8305,contig#15732,contig#18214,contig#22657,contig#39447,contig#637,contig#558,contig#19394,contig#44872,contig#50788,contig#52539,contig#44574,contig#14298,contig#34492,contig#458,contig#10605,contig#1411,contig#1915,contig#23007,contig#3073…
GO:0040003	chitin-based cuticle development	64	-0.44312	down	0.0304968	contig#1070,contig#15590,contig#20454,contig#211,contig#40382,contig#42885,contig#46613,contig#47382,contig#5096,contig#6141,contig#15112,contig#25843,contig#4320,contig#4647,contig#6122,contig#18166,contig#11684,contig#33272,contig#58360,contig#10798,contig#11497,contig#12339,contig#12571,contig#12903,contig#14309,contig#22127,contig#25524,contig#2806,contig#29121,contig#32721,contig#34653,conti…
GO:2000623	negative regulation of nuclear-transcribed mRNA catabolic process, nonsense-mediated decay	6	-1.43856	down	0.0305331	contig#11904,contig#1508,contig#32608,contig#6354,contig#703,contig#51465
GO:0001708	cell fate specification	38	-0.580134	down	0.0305707	contig#4674,contig#15851,contig#29258,contig#8907,contig#12526,contig#16654,contig#17144,contig#18025,contig#22794,contig#6484,contig#8279,contig#25024,contig#26357,contig#12619,contig#13554,contig#13836,contig#16314,contig#18215,contig#23537,contig#28991,contig#3228,contig#7051,contig#20130,contig#28849,contig#32609,contig#3653,contig#6789,contig#1210,contig#2404,contig#14128,contig#15064,contig…
GO:0048010	vascular endothelial growth factor receptor signaling pathway	16	-0.90207	down	0.0306551	contig#25119,contig#24770,contig#59216,contig#2162,contig#33028,contig#6887,contig#31855,contig#46796,contig#33650,contig#7434,contig#41655,contig#41757,contig#49151,contig#32932,contig#5196,contig#7439
GO:0030031	cell projection assembly	7	-1.34086	down	0.0307613	contig#14755,contig#6609,contig#7610,contig#9430,contig#28755,contig#5215,contig#9032
GO:0008586	imaginal disc-derived wing vein morphogenesis	28	-0.678078	down	0.0307901	contig#34340,contig#17618,contig#13259,contig#3079,contig#3553,contig#7176,contig#3040,contig#5447,contig#6221,contig#12835,contig#5854,contig#7150,contig#33176,contig#11739,contig#12179,contig#44627,contig#7339,contig#11994,contig#24977,contig#9381,contig#10810,contig#18680,contig#20741,contig#5523,contig#35009,contig#50756,contig#7721,contig#28755
GO:0072593	reactive oxygen species metabolic process	22	-0.767107	down	0.0308328	contig#4387,contig#6366,contig#17954,contig#22723,contig#50287,contig#28355,contig#9744,contig#29411,contig#1000,contig#1060,contig#22625,contig#707,contig#13888,contig#19797,contig#30904,contig#6962,contig#7884,contig#46917,contig#48347,contig#13261,contig#12053,contig#16220
GO:0060349	bone morphogenesis	13	-0.998937	down	0.0308337	contig#21390,contig#30100,contig#26092,contig#30729,contig#34548,contig#10592,contig#12376,contig#42562,contig#20603,contig#2510,contig#26764,contig#3094,contig#3691
GO:0007163	establishment or maintenance of cell polarity	44	-0.535971	down	0.0311117	contig#12773,contig#248,contig#2802,contig#37181,contig#3803,contig#13706,contig#39780,contig#43445,contig#51139,contig#8210,contig#10820,contig#20252,contig#27164,contig#28991,contig#38920,contig#6328,contig#2358,contig#4349,contig#20644,contig#38297,contig#3988,contig#40933,contig#41213,contig#46216,contig#47417,contig#4788,contig#50235,contig#5356,contig#9398,contig#13,contig#2801,contig#30037…
GO:0042683	negative regulation of compound eye cone cell fate specification	4	-1.70483	down	0.0311567	contig#11739,contig#12179,contig#44627,contig#7339
GO:0001932	regulation of protein phosphorylation	19	-0.824529	down	0.0312131	contig#19669,contig#6132,contig#26486,contig#6490,contig#5372,contig#11027,contig#12045,contig#20434,contig#7727,contig#17114,contig#18200,contig#28649,contig#8627,contig#14332,contig#26505,contig#500,contig#17832,contig#3337,contig#7439
GO:0009395	phospholipid catabolic process	11	-1.08121	down	0.0312629	contig#34117,contig#24251,contig#27061,contig#30504,contig#31513,contig#28815,contig#59091,contig#5294,contig#6538,contig#31054,contig#8603
GO:0031665	negative regulation of lipopolysaccharide-mediated signaling pathway	5	-1.55143	down	0.0312848	contig#28579,contig#4923,contig#16075,contig#3629,contig#6367
GO:0033082	regulation of extrathymic T cell differentiation	5	-1.55143	down	0.0312848	contig#28579,contig#4923,contig#16075,contig#3629,contig#6367
GO:0032823	regulation of natural killer cell differentiation	5	-1.55143	down	0.0312848	contig#28579,contig#4923,contig#16075,contig#3629,contig#6367
GO:0051136	regulation of NK T cell differentiation	5	-1.55143	down	0.0312848	contig#28579,contig#4923,contig#16075,contig#3629,contig#6367
GO:1990654	sebum secreting cell proliferation	5	-1.55143	down	0.0312848	contig#28579,contig#4923,contig#16075,contig#3629,contig#6367
GO:0071168	protein localization to chromatin	10	-1.13177	down	0.0312949	contig#12019,contig#3291,contig#5452,contig#16026,contig#16712,contig#33719,contig#36153,contig#54836,contig#2066,contig#7155
GO:0007382	specification of segmental identity, maxillary segment	3	-1.91045	down	0.0314257	contig#21584,contig#4528,contig#4705
GO:0010508	positive regulation of autophagy	18	-0.845958	down	0.0314932	contig#10590,contig#37451,contig#22449,contig#27505,contig#27593,contig#27622,contig#33868,contig#7902,contig#23767,contig#7304,contig#11781,contig#18697,contig#10310,contig#17832,contig#3337,contig#4551,contig#7811,contig#3854
GO:0051294	establishment of spindle orientation	6	-1.4308	down	0.0315594	contig#14223,contig#24787,contig#8690,contig#48883,contig#7022,contig#17
GO:0035225	determination of genital disc primordium	17	-0.870283	down	0.0315696	contig#32472,contig#7778,contig#2054,contig#11994,contig#18012,contig#24977,contig#9381,contig#27918,contig#29195,contig#3456,contig#36192,contig#49867,contig#58107,contig#740,contig#8886,contig#3919,contig#28755
GO:0007610	behavior	4	-1.70103	down	0.0316165	contig#3230,contig#18381,contig#22757,contig#6853
GO:0006807	nitrogen compound metabolic process	9	-1.18617	down	0.0318629	contig#12134,contig#12187,contig#55451,contig#2581,contig#3955,contig#43276,contig#7763,contig#10456,contig#49191
GO:0042596	fear response	1	-2.87611	down	0.0318751	contig#24426
GO:0042309	homoiothermy	1	-2.87611	down	0.0318751	contig#24426
GO:0002443	leukocyte mediated immunity	1	-2.87611	down	0.0318751	contig#24426
GO:0001894	tissue homeostasis	22	-0.761843	down	0.0319764	contig#8235,contig#50947,contig#54906,contig#9463,contig#23389,contig#29670,contig#54649,contig#5617,contig#2190,contig#14087,contig#107,contig#1079,contig#15302,contig#290,contig#46,contig#5896,contig#6685,contig#7173,contig#8311,contig#9756,contig#53361,contig#4551
GO:0007381	specification of segmental identity, labial segment	2	-2.22055	down	0.0321553	contig#21584,contig#7749
GO:0042403	thyroid hormone metabolic process	15	-0.922932	down	0.0322466	contig#11068,contig#14677,contig#16417,contig#20962,contig#24887,contig#38544,contig#18522,contig#11298,contig#13847,contig#271,contig#28643,contig#21252,contig#42481,contig#46595,contig#53020
GO:0007415	defasciculation of motor neuron axon	10	-1.12503	down	0.0323607	contig#2154,contig#25487,contig#3011,contig#11711,contig#13470,contig#17450,contig#237,contig#3669,contig#3027,contig#31929
GO:0034088	maintenance of mitotic sister chromatid cohesion	7	-1.32938	down	0.032368	contig#18484,contig#28052,contig#37756,contig#8131,contig#5509,contig#8085,contig#814
GO:0042770	signal transduction in response to DNA damage	13	-0.988776	down	0.0326031	contig#38324,contig#19599,contig#32967,contig#3340,contig#38635,contig#3968,contig#7435,contig#15368,contig#18733,contig#20748,contig#3195,contig#3762,contig#5196
GO:0010288	response to lead ion	35	-0.597611	down	0.0326785	contig#25053,contig#33649,contig#38170,contig#49345,contig#54386,contig#16986,contig#21716,contig#42386,contig#4656,contig#141,contig#6424,contig#12810,contig#21067,contig#3151,contig#5801,contig#9467,contig#11072,contig#4722,contig#10718,contig#39270,contig#24410,contig#40196,contig#44114,contig#6373,contig#1304,contig#57438,contig#353,contig#4066,contig#24797,contig#31488,contig#3785,contig#580…
GO:0016338	calcium-independent cell-cell adhesion via plasma membrane cell-adhesion molecules	5	-1.53989	down	0.0327763	contig#21513,contig#29633,contig#10718,contig#39270,contig#17409
GO:0006506	GPI anchor biosynthetic process	24	-0.725	down	0.0328397	contig#11421,contig#11502,contig#13930,contig#2504,contig#28476,contig#32467,contig#39290,contig#43910,contig#55027,contig#13915,contig#24202,contig#27465,contig#30333,contig#11002,contig#2017,contig#38324,contig#8976,contig#9048,contig#15718,contig#634,contig#614,contig#21588,contig#47271,contig#18166
GO:0006749	glutathione metabolic process	43	-0.5366	down	0.0328885	contig#28588,contig#32137,contig#34088,contig#44987,contig#4960,contig#14759,contig#15520,contig#42178,contig#16898,contig#26426,contig#39097,contig#6645,contig#13642,contig#16298,contig#7167,contig#12481,contig#13124,contig#17959,contig#33643,contig#3915,contig#4942,contig#41541,contig#11797,contig#24642,contig#3852,contig#40732,contig#36816,contig#39964,contig#7575,contig#16356,contig#2033,cont…
GO:0036289	peptidyl-serine autophosphorylation	6	-1.42056	down	0.032954	contig#18690,contig#3025,contig#7119,contig#22704,contig#33524,contig#28536
GO:1901998	toxin transport	24	-0.724327	down	0.0329983	contig#4469,contig#42627,contig#5889,contig#25795,contig#1397,contig#583,contig#8011,contig#56,contig#1277,contig#1892,contig#6717,contig#11008,contig#1690,contig#22125,contig#618,contig#363,contig#14398,contig#11445,contig#1542,contig#19128,contig#757,contig#804,contig#4840,contig#41720
GO:0060707	trophoblast giant cell differentiation	8	-1.24569	down	0.0330269	contig#34407,contig#7503,contig#9874,contig#28579,contig#4923,contig#16075,contig#3629,contig#6367
GO:0003084	positive regulation of systemic arterial blood pressure	4	-1.68892	down	0.0331148	contig#24337,contig#49158,contig#14874,contig#3599
GO:0006672	ceramide metabolic process	18	-0.83706	down	0.0333036	contig#33569,contig#54229,contig#14290,contig#11878,contig#30353,contig#39525,contig#9481,contig#18790,contig#27017,contig#31161,contig#37518,contig#53692,contig#10661,contig#15331,contig#28663,contig#36227,contig#12399,contig#41893
GO:0008585	female gonad development	15	-0.916718	down	0.0334276	contig#328,contig#3305,contig#29625,contig#43448,contig#52353,contig#7763,contig#1726,contig#3439,contig#9782,contig#10028,contig#19253,contig#7617,contig#389,contig#5064,contig#8816
GO:0019376	galactolipid catabolic process	3	-1.89235	down	0.0335328	contig#28815,contig#31513,contig#59091
GO:0032878	regulation of establishment or maintenance of cell polarity	7	-1.32102	down	0.0335765	contig#24787,contig#8690,contig#14223,contig#48883,contig#7022,contig#44337,contig#7060
GO:0019915	lipid storage	39	-0.561932	down	0.0336354	contig#10010,contig#30929,contig#5269,contig#12746,contig#14798,contig#17241,contig#21854,contig#20026,contig#33267,contig#12450,contig#24608,contig#32082,contig#12200,contig#16133,contig#16675,contig#25163,contig#48930,contig#15297,contig#22922,contig#33977,contig#7522,contig#1518,contig#18636,contig#3553,contig#37302,contig#1351,contig#26717,contig#3569,contig#2452,contig#39544,contig#30734,con…
GO:0070574	cadmium ion transmembrane transport	3	-1.89059	down	0.0337425	contig#4584,contig#14350,contig#49354
GO:0042178	xenobiotic catabolic process	13	-0.981227	down	0.0339707	contig#20608,contig#24848,contig#17959,contig#24642,contig#3852,contig#40732,contig#7575,contig#54311,contig#58947,contig#54634,contig#9451,contig#16356,contig#21952
GO:0035690	cellular response to drug	35	-0.592868	down	0.0340387	contig#13080,contig#50398,contig#6605,contig#21100,contig#7734,contig#23638,contig#2419,contig#25818,contig#40390,contig#15489,contig#23602,contig#3420,contig#3762,contig#19351,contig#24165,contig#5036,contig#5336,contig#9046,contig#20707,contig#21516,contig#24960,contig#28771,contig#10168,contig#12378,contig#4835,contig#7811,contig#12829,contig#2710,contig#7839,contig#58008,contig#6853,contig#37…
GO:0030509	BMP signaling pathway	36	-0.584051	down	0.0341131	contig#2391,contig#13921,contig#21286,contig#26939,contig#3030,contig#5866,contig#6569,contig#15192,contig#16569,contig#28284,contig#32822,contig#3388,contig#41738,contig#6170,contig#30009,contig#7176,contig#2962,contig#38866,contig#16409,contig#2155,contig#8830,contig#21698,contig#34893,contig#34948,contig#13105,contig#18074,contig#12682,contig#15798,contig#2122,contig#2505,contig#9826,contig#35…
GO:0035176	social behavior	32	-0.62023	down	0.034234	contig#19321,contig#19830,contig#611,contig#9799,contig#13167,contig#52102,contig#21070,contig#6714,contig#9526,contig#36621,contig#11757,contig#13062,contig#14977,contig#26221,contig#38946,contig#50119,contig#5231,contig#52763,contig#12414,contig#4855,contig#7051,contig#40949,contig#3785,contig#21724,contig#16066,contig#8162,contig#30269,contig#56897,contig#12125,contig#30041,contig#21199,contig…
GO:0035269	protein O-linked mannosylation	9	-1.17045	down	0.0343334	contig#7473,contig#12884,contig#14279,contig#31948,contig#1515,contig#23995,contig#614,contig#3832,contig#18166
GO:0043433	negative regulation of sequence-specific DNA binding transcription factor activity	29	-0.65171	down	0.0344412	contig#12183,contig#15179,contig#11615,contig#23284,contig#6763,contig#8629,contig#5729,contig#12525,contig#13623,contig#15581,contig#18744,contig#31343,contig#4532,contig#49771,contig#13903,contig#2444,contig#27957,contig#32542,contig#3068,contig#5910,contig#15436,contig#7372,contig#25249,contig#25816,contig#18048,contig#8377,contig#130,contig#7911,contig#2978
GO:0035186	syncytial blastoderm mitotic cell cycle	13	-0.978436	down	0.0344881	contig#13304,contig#2149,contig#3356,contig#8238,contig#1067,contig#14389,contig#4758,contig#6220,contig#7927,contig#16561,contig#32771,contig#5247,contig#8701
GO:0006633	fatty acid biosynthetic process	88	-0.366874	down	0.034518	contig#7661,contig#9567,contig#11109,contig#1779,contig#23737,contig#2411,contig#24485,contig#27612,contig#28108,contig#28845,contig#39916,contig#41999,contig#42399,contig#47530,contig#5159,contig#57755,contig#5842,contig#9703,contig#12587,contig#15157,contig#1782,contig#21895,contig#23467,contig#25932,contig#29648,contig#30713,contig#34728,contig#38714,contig#39510,contig#3982,contig#8834,contig…
GO:0045089	positive regulation of innate immune response	26	-0.68892	down	0.034571	contig#2085,contig#20382,contig#8435,contig#11149,contig#1243,contig#766,contig#54676,contig#33847,contig#40146,contig#43941,contig#1633,contig#1086,contig#14858,contig#32947,contig#58173,contig#28010,contig#21598,contig#28247,contig#32254,contig#34051,contig#4092,contig#630,contig#19715,contig#24084,contig#44055,contig#20359
GO:0042952	beta-ketoadipate pathway	1	-2.83994	down	0.0347182	contig#37167
GO:0009712	catechol-containing compound metabolic process	1	-2.83994	down	0.0347182	contig#37167
GO:0045899	positive regulation of RNA polymerase II transcriptional preinitiation complex assembly	8	-1.23469	down	0.0347218	contig#3744,contig#1868,contig#3324,contig#2672,contig#5647,contig#56936,contig#572,contig#2500
GO:0016081	synaptic vesicle docking	29	-0.650396	down	0.0347955	contig#18306,contig#7085,contig#1614,contig#21524,contig#33327,contig#16761,contig#12726,contig#24405,contig#24613,contig#28589,contig#4397,contig#7053,contig#9590,contig#4029,contig#2852,contig#7244,contig#12662,contig#19470,contig#22689,contig#24946,contig#25590,contig#10820,contig#20252,contig#27164,contig#38721,contig#38920,contig#6328,contig#11105,contig#22667
GO:0060177	regulation of angiotensin metabolic process	3	-1.87521	down	0.0356228	contig#14874,contig#3599,contig#46626
GO:0021915	neural tube development	29	-0.647041	down	0.0357141	contig#53635,contig#16758,contig#6638,contig#7896,contig#44969,contig#46332,contig#23855,contig#4183,contig#2957,contig#32277,contig#4527,contig#50788,contig#7989,contig#18708,contig#744,contig#57379,contig#55397,contig#41183,contig#2801,contig#32114,contig#12228,contig#39599,contig#48311,contig#21076,contig#26710,contig#44471,contig#41720,contig#10640,contig#293
GO:0051304	chromosome separation	10	-1.10308	down	0.0360339	contig#4994,contig#36046,contig#36047,contig#36208,contig#51536,contig#47269,contig#51247,contig#30368,contig#27871,contig#6859
GO:0002063	chondrocyte development	23	-0.727542	down	0.0360568	contig#10929,contig#17009,contig#10290,contig#15198,contig#18793,contig#25938,contig#26560,contig#29458,contig#30087,contig#31217,contig#48471,contig#48523,contig#624,contig#9995,contig#24539,contig#35805,contig#36666,contig#9305,contig#10592,contig#7041,contig#15798,contig#2122,contig#32589
GO:0048854	brain morphogenesis	50	-0.487312	down	0.0360624	contig#35572,contig#26590,contig#6218,contig#220,contig#9349,contig#9616,contig#11978,contig#14803,contig#14977,contig#25014,contig#38263,contig#41193,contig#44897,contig#17559,contig#1798,contig#23576,contig#40138,contig#5085,contig#8450,contig#9148,contig#13704,contig#14007,contig#15747,contig#16802,contig#19057,contig#2172,contig#22429,contig#2305,contig#24954,contig#2573,contig#27199,contig#2…
GO:0060395	SMAD protein signal transduction	26	-0.682841	down	0.0361524	contig#21286,contig#3030,contig#5866,contig#6569,contig#15192,contig#32822,contig#3388,contig#41738,contig#14411,contig#16569,contig#7174,contig#30009,contig#28284,contig#21712,contig#25947,contig#49518,contig#15535,contig#3636,contig#8228,contig#25816,contig#50868,contig#16409,contig#1283,contig#14302,contig#5064,contig#8816
GO:0072205	metanephric collecting duct development	6	-1.39811	down	0.0361781	contig#10952,contig#12082,contig#1806,contig#28741,contig#3709,contig#16220
GO:0007528	neuromuscular junction development	77	-0.389382	down	0.0361939	contig#12309,contig#7715,contig#22104,contig#2287,contig#54562,contig#58880,contig#11321,contig#31635,contig#4986,contig#6958,contig#7227,contig#12538,contig#28780,contig#548,contig#16506,contig#26706,contig#26935,contig#14542,contig#27682,contig#32695,contig#38619,contig#4029,contig#41726,contig#51931,contig#14125,contig#16539,contig#1972,contig#20078,contig#21156,contig#24716,contig#26120,conti…
GO:0034638	phosphatidylcholine catabolic process	6	-1.39671	down	0.0363868	contig#18790,contig#53692,contig#10661,contig#15331,contig#28663,contig#36227
GO:0046338	phosphatidylethanolamine catabolic process	6	-1.39671	down	0.0363868	contig#18790,contig#53692,contig#10661,contig#15331,contig#28663,contig#36227
GO:1903077	negative regulation of protein localization to plasma membrane	5	-1.51144	down	0.0366861	contig#5477,contig#9263,contig#4928,contig#1842,contig#8839
GO:0015918	sterol transport	7	-1.29971	down	0.0368198	contig#24524,contig#21348,contig#35796,contig#23622,contig#4967,contig#7468,contig#9363
GO:0042381	hemolymph coagulation	24	-0.708844	down	0.0368294	contig#17562,contig#18981,contig#21044,contig#24523,contig#26615,contig#27221,contig#28121,contig#29962,contig#344,contig#34799,contig#36431,contig#38148,contig#39370,contig#40917,contig#43329,contig#46439,contig#49007,contig#5469,contig#6548,contig#7738,contig#9262,contig#997,contig#2822,contig#36323
GO:0060742	epithelial cell differentiation involved in prostate gland development	7	-1.29958	down	0.0368414	contig#146,contig#25255,contig#26869,contig#3055,contig#34435,contig#25747,contig#8761
GO:0070672	response to interleukin-15	19	-0.797736	down	0.0370368	contig#10620,contig#12240,contig#14778,contig#24362,contig#2501,contig#33368,contig#39670,contig#50174,contig#59182,contig#8520,contig#19272,contig#19273,contig#2119,contig#22802,contig#37266,contig#39803,contig#46860,contig#27788,contig#8586
GO:0051480	cytosolic calcium ion homeostasis	47	-0.499981	down	0.0372188	contig#49640,contig#13923,contig#17601,contig#26190,contig#29031,contig#29467,contig#37246,contig#20208,contig#34186,contig#34333,contig#54153,contig#31498,contig#46395,contig#7117,contig#15267,contig#30314,contig#12180,contig#13113,contig#15350,contig#17725,contig#23621,contig#26715,contig#29789,contig#31014,contig#35304,contig#40460,contig#40697,contig#51292,contig#53130,contig#16001,contig#338…
GO:0030818	negative regulation of cAMP biosynthetic process	7	-1.29719	down	0.0372195	contig#8642,contig#300,contig#11635,contig#12378,contig#4835,contig#9356,contig#26478
GO:0090263	positive regulation of canonical Wnt signaling pathway	37	-0.565488	down	0.037349	contig#12068,contig#2255,contig#3438,contig#41569,contig#11161,contig#12143,contig#3552,contig#19170,contig#42311,contig#4696,contig#1534,contig#4990,contig#10963,contig#26905,contig#3154,contig#990,contig#1411,contig#23007,contig#3073,contig#10605,contig#13105,contig#13891,contig#20679,contig#2139,contig#4892,contig#2796,contig#1471,contig#23071,contig#8168,contig#39792,contig#793,contig#3336,co…
GO:0051567	histone H3-K9 methylation	15	-0.89687	down	0.0374421	contig#12765,contig#1381,contig#17900,contig#25954,contig#3262,contig#47767,contig#8166,contig#891,contig#1067,contig#14389,contig#4758,contig#6220,contig#7927,contig#15489,contig#2872
GO:0046425	regulation of JAK-STAT cascade	9	-1.15164	down	0.0374882	contig#634,contig#15661,contig#1036,contig#3399,contig#8581,contig#32609,contig#3653,contig#6789,contig#17
GO:0071850	mitotic cell cycle arrest	10	-1.09488	down	0.0374894	contig#3112,contig#1107,contig#54807,contig#35430,contig#20349,contig#28045,contig#28255,contig#15535,contig#3636,contig#5639
GO:0034063	stress granule assembly	11	-1.04536	down	0.0374966	contig#4060,contig#36754,contig#17139,contig#17472,contig#4657,contig#560,contig#10075,contig#2161,contig#6788,contig#127,contig#5476
GO:0010880	regulation of release of sequestered calcium ion into cytosol by sarcoplasmic reticulum	8	-1.21638	down	0.0376922	contig#16356,contig#21952,contig#22411,contig#46083,contig#12521,contig#1318,contig#31824,contig#19486
GO:0007602	phototransduction	88	-0.36014	down	0.0378506	contig#21169,contig#7946,contig#10654,contig#40662,contig#19632,contig#41529,contig#43776,contig#47,contig#754,contig#41775,contig#44693,contig#133,contig#37685,contig#12990,contig#24462,contig#38757,contig#42601,contig#17027,contig#41802,contig#11514,contig#14491,contig#1451,contig#15234,contig#16321,contig#17941,contig#30991,contig#32827,contig#40228,contig#41585,contig#48649,contig#895,contig#…
GO:0090238	positive regulation of arachidonic acid secretion	1	-2.80038	down	0.0381026	contig#19068
GO:0090037	positive regulation of protein kinase C signaling	1	-2.80038	down	0.0381026	contig#19068
GO:1901339	regulation of store-operated calcium channel activity	1	-2.80038	down	0.0381026	contig#19068
GO:0014832	urinary bladder smooth muscle contraction	1	-2.80038	down	0.0381026	contig#19068
GO:0034058	endosomal vesicle fusion	13	-0.959473	down	0.0381768	contig#51703,contig#3054,contig#15036,contig#17295,contig#21028,contig#24864,contig#20446,contig#17759,contig#25234,contig#19494,contig#22023,contig#4840,contig#14276
GO:0046326	positive regulation of glucose import	8	-1.21348	down	0.0381805	contig#19421,contig#2920,contig#38129,contig#10281,contig#35982,contig#2259,contig#6198,contig#5196
GO:0080009	mRNA methylation	3	-1.85473	down	0.0382474	contig#13400,contig#8110,contig#14266
GO:0007320	insemination	3	-1.85428	down	0.0383068	contig#46718,contig#53050,contig#41820
GO:0021954	central nervous system neuron development	28	-0.64948	down	0.0383345	contig#5176,contig#14789,contig#14768,contig#24009,contig#12375,contig#15096,contig#17347,contig#22648,contig#22989,contig#23497,contig#28206,contig#31887,contig#3342,contig#33728,contig#35664,contig#42868,contig#50452,contig#5407,contig#57912,contig#8957,contig#9055,contig#9072,contig#2149,contig#52609,contig#24146,contig#3504,contig#35842,contig#2329
GO:0032206	positive regulation of telomere maintenance	7	-1.28954	down	0.0384513	contig#26332,contig#629,contig#3195,contig#10004,contig#5107,contig#27425,contig#8913
GO:0061053	somite development	8	-1.2118	down	0.0384654	contig#1838,contig#6353,contig#24626,contig#29373,contig#1180,contig#18708,contig#744,contig#7911
GO:0006768	biotin metabolic process	9	-1.14391	down	0.0388489	contig#16747,contig#43699,contig#13317,contig#1402,contig#7398,contig#40588,contig#8434,contig#23389,contig#22276
GO:0033280	response to vitamin D	13	-0.954643	down	0.039166	contig#12201,contig#51543,contig#18955,contig#29338,contig#41739,contig#43325,contig#35594,contig#42991,contig#53123,contig#5613,contig#54896,contig#27047,contig#16409
GO:0070508	cholesterol import	10	-1.08527	down	0.0392546	contig#46899,contig#5235,contig#10289,contig#35552,contig#4856,contig#35923,contig#5855,contig#50095,contig#39000,contig#14530
GO:2000780	negative regulation of double-strand break repair	4	-1.64267	down	0.0393307	contig#4841,contig#2181,contig#26905,contig#3154
GO:1901315	negative regulation of histone H2A K63-linked ubiquitination	4	-1.64267	down	0.0393307	contig#4841,contig#2181,contig#26905,contig#3154
GO:0019373	epoxygenase P450 pathway	13	-0.953691	down	0.0393634	contig#1494,contig#41873,contig#8672,contig#208,contig#48383,contig#22948,contig#393,contig#17268,contig#17381,contig#26311,contig#58158,contig#46917,contig#48347
GO:0002479	antigen processing and presentation of exogenous peptide antigen via MHC class I, TAP-dependent	13	-0.951387	down	0.0398445	contig#23007,contig#3073,contig#551,contig#1411,contig#241,contig#3053,contig#39792,contig#5561,contig#7190,contig#793,contig#10605,contig#2796,contig#1484
GO:0060136	embryonic process involved in female pregnancy	17	-0.831631	down	0.0398575	contig#10620,contig#12240,contig#14778,contig#24362,contig#2501,contig#33368,contig#39670,contig#50174,contig#59182,contig#8520,contig#19272,contig#19273,contig#2119,contig#22802,contig#37266,contig#39803,contig#46860
GO:0032307	negative regulation of prostaglandin secretion	17	-0.831631	down	0.0398575	contig#10620,contig#12240,contig#14778,contig#24362,contig#2501,contig#33368,contig#39670,contig#50174,contig#59182,contig#8520,contig#19272,contig#19273,contig#2119,contig#22802,contig#37266,contig#39803,contig#46860
GO:2000134	negative regulation of G1/S transition of mitotic cell cycle	21	-0.746717	down	0.0399078	contig#17143,contig#25027,contig#4821,contig#1097,contig#2784,contig#1284,contig#11451,contig#6845,contig#20531,contig#31491,contig#33477,contig#10810,contig#18680,contig#20741,contig#5523,contig#12228,contig#39599,contig#48311,contig#28755,contig#44471,contig#9216
GO:0007130	synaptonemal complex assembly	9	-1.13797	down	0.0399208	contig#43204,contig#47366,contig#47872,contig#3212,contig#42964,contig#39012,contig#2606,contig#38571,contig#15489
GO:0043388	positive regulation of DNA binding	34	-0.582611	down	0.0399564	contig#3740,contig#16799,contig#18572,contig#1707,contig#25510,contig#24866,contig#58435,contig#6643,contig#8228,contig#13704,contig#14007,contig#16802,contig#2305,contig#2573,contig#27199,contig#2892,contig#29052,contig#34101,contig#36161,contig#41281,contig#4206,contig#4339,contig#4497,contig#4561,contig#5058,contig#7910,contig#8987,contig#41,contig#12362,contig#26982,contig#20359,contig#3953,c…
GO:0045648	positive regulation of erythrocyte differentiation	6	-1.37229	down	0.0401782	contig#26621,contig#47094,contig#20880,contig#5196,contig#20359,contig#8377
GO:0006635	fatty acid beta-oxidation	47	-0.491798	down	0.0403189	contig#17242,contig#31876,contig#5323,contig#14739,contig#2002,contig#25353,contig#29006,contig#34750,contig#42146,contig#5022,contig#32203,contig#5559,contig#11305,contig#13542,contig#25163,contig#48930,contig#5542,contig#21491,contig#24703,contig#26941,contig#10857,contig#19344,contig#23039,contig#3179,contig#46137,contig#5030,contig#53173,contig#13327,contig#18472,contig#30946,contig#12989,con…
GO:0007591	molting cycle, chitin-based cuticle	6	-1.37068	down	0.0404386	contig#819,contig#43998,contig#1326,contig#13683,contig#2249,contig#9693
GO:0010745	negative regulation of macrophage derived foam cell differentiation	6	-1.37046	down	0.0404749	contig#3237,contig#20822,contig#37608,contig#11738,contig#25605,contig#40044
GO:0007141	male meiosis I	14	-0.913528	down	0.0405886	contig#3212,contig#39012,contig#4282,contig#748,contig#18646,contig#33300,contig#5696,contig#54451,contig#7583,contig#9486,contig#48081,contig#14740,contig#5291,contig#1240
GO:0016048	detection of temperature stimulus	1	-2.77257	down	0.040662	contig#40275
GO:0048268	clathrin coat assembly	8	-1.19917	down	0.0406622	contig#23075,contig#6656,contig#17595,contig#2007,contig#15134,contig#19938,contig#3309,contig#8879
GO:0048333	mesodermal cell differentiation	4	-1.63311	down	0.0407164	contig#9482,contig#6013,contig#6535,contig#41183
GO:0030859	polarized epithelial cell differentiation	6	-1.36872	down	0.0407571	contig#10952,contig#12082,contig#1806,contig#28741,contig#3709,contig#9518
GO:0046845	branched duct epithelial cell fate determination, open tracheal system	15	-0.881043	down	0.040921	contig#29220,contig#9559,contig#5447,contig#27918,contig#29195,contig#3456,contig#36192,contig#58107,contig#740,contig#8886,contig#11994,contig#18012,contig#24977,contig#9381,contig#28755
GO:0043484	regulation of RNA splicing	25	-0.679112	down	0.0409889	contig#10805,contig#9764,contig#12442,contig#13816,contig#51500,contig#32933,contig#11102,contig#11447,contig#12690,contig#12834,contig#19019,contig#4282,contig#9717,contig#10272,contig#19042,contig#24578,contig#25501,contig#3864,contig#748,contig#11459,contig#14249,contig#49375,contig#1543,contig#5781,contig#10075
GO:0035725	sodium ion transmembrane transport	38	-0.547103	down	0.0409955	contig#18902,contig#4257,contig#48831,contig#10476,contig#12685,contig#21090,contig#28348,contig#4974,contig#52238,contig#13231,contig#3451,contig#16124,contig#1626,contig#27915,contig#27018,contig#38209,contig#41162,contig#51588,contig#14635,contig#29445,contig#39924,contig#10573,contig#39652,contig#11239,contig#41355,contig#42025,contig#16001,contig#4868,contig#16014,contig#44617,contig#38655,c…
GO:0001824	blastocyst development	15	-0.880561	down	0.041031	contig#16292,contig#46267,contig#14075,contig#24383,contig#29896,contig#4552,contig#5078,contig#6154,contig#1088,contig#37537,contig#1868,contig#35438,contig#7128,contig#3470,contig#58081
GO:0009958	positive gravitropism	1	-2.76778	down	0.0411183	contig#15343
GO:0060021	palate development	42	-0.519127	down	0.0411287	contig#2241,contig#42569,contig#8662,contig#30989,contig#7763,contig#23857,contig#22311,contig#3374,contig#36930,contig#40888,contig#9575,contig#11425,contig#21382,contig#29985,contig#1317,contig#27017,contig#37518,contig#12181,contig#18080,contig#5903,contig#16558,contig#19546,contig#43399,contig#12058,contig#12521,contig#1318,contig#31824,contig#1329,contig#31677,contig#19486,contig#2510,contig…
GO:0031115	negative regulation of microtubule polymerization	8	-1.19626	down	0.0411818	contig#20506,contig#9242,contig#12135,contig#2546,contig#5082,contig#41511,contig#5035,contig#6012
GO:0051302	regulation of cell division	6	-1.36481	down	0.0413976	contig#126,contig#351,contig#11099,contig#25072,contig#8756,contig#1524
GO:0040002	collagen and cuticulin-based cuticle development	1	-2.7644	down	0.0414426	contig#31877
GO:0051968	positive regulation of synaptic transmission, glutamatergic	8	-1.19477	down	0.0414495	contig#50119,contig#13062,contig#26221,contig#4855,contig#52763,contig#12414,contig#5231,contig#12623
GO:0009755	hormone-mediated signaling pathway	20	-0.759449	down	0.0414829	contig#41641,contig#9308,contig#29939,contig#20138,contig#21027,contig#25484,contig#3205,contig#7233,contig#19668,contig#23697,contig#9601,contig#17275,contig#2763,contig#5717,contig#19212,contig#5099,contig#16268,contig#48123,contig#4334,contig#6853
GO:0006261	DNA-dependent DNA replication	25	-0.677142	down	0.0415622	contig#5203,contig#13742,contig#3235,contig#3847,contig#13813,contig#5343,contig#2028,contig#20509,contig#3900,contig#55730,contig#17209,contig#549,contig#19803,contig#56025,contig#12861,contig#33736,contig#37852,contig#8796,contig#47432,contig#7274,contig#24194,contig#24708,contig#47451,contig#56024,contig#58502
GO:0000165	MAPK cascade	64	-0.416385	down	0.0415962	contig#20571,contig#3945,contig#21385,contig#58503,contig#10830,contig#11027,contig#20165,contig#5473,contig#1411,contig#23007,contig#3073,contig#10605,contig#12669,contig#14308,contig#14409,contig#19837,contig#23631,contig#2571,contig#28838,contig#3141,contig#44467,contig#56702,contig#8423,contig#39277,contig#39792,contig#793,contig#9773,contig#2796,contig#13261,contig#14154,contig#44147,contig#…
GO:0043434	response to peptide hormone	23	-0.706595	down	0.0416095	contig#13602,contig#4225,contig#48604,contig#17313,contig#6055,contig#10874,contig#2036,contig#10897,contig#7734,contig#14789,contig#38946,contig#40569,contig#1304,contig#20349,contig#11462,contig#6189,contig#640,contig#1396,contig#21724,contig#16409,contig#31488,contig#58045,contig#40145
GO:0033327	Leydig cell differentiation	8	-1.19383	down	0.04162	contig#7256,contig#18610,contig#7692,contig#4534,contig#27017,contig#37518,contig#2033,contig#37704
GO:0042732	D-xylose metabolic process	8	-1.19343	down	0.0416927	contig#20265,contig#4531,contig#7014,contig#17387,contig#39968,contig#4026,contig#54198,contig#20856
GO:0017148	negative regulation of translation	44	-0.505051	down	0.0417957	contig#31529,contig#719,contig#1912,contig#3870,contig#9230,contig#28065,contig#6967,contig#22449,contig#27622,contig#7902,contig#5926,contig#4072,contig#44,contig#15761,contig#2738,contig#32110,contig#37796,contig#51939,contig#14789,contig#3639,contig#2104,contig#57379,contig#26910,contig#36001,contig#6507,contig#8496,contig#10919,contig#2355,contig#29297,contig#4811,contig#7450,contig#9544,cont…
GO:0010424	DNA methylation on cytosine within a CG sequence	4	-1.62578	down	0.0418027	contig#15489,contig#26813,contig#26891,contig#55598
GO:0030299	intestinal cholesterol absorption	13	-0.941605	down	0.0419408	contig#3196,contig#37018,contig#37492,contig#46143,contig#4967,contig#7468,contig#9363,contig#46899,contig#5235,contig#50095,contig#14530,contig#35923,contig#5855
GO:0060971	embryonic heart tube left/right pattern formation	3	-1.82621	down	0.0421367	contig#2391,contig#26939,contig#47838
GO:0045053	protein retention in Golgi apparatus	12	-0.978165	down	0.0422614	contig#18059,contig#20852,contig#21292,contig#31608,contig#34748,contig#36247,contig#53984,contig#54338,contig#54884,contig#7634,contig#13167,contig#10578
GO:0000271	polysaccharide biosynthetic process	1	-2.7549	down	0.0423685	contig#34232
GO:0014002	astrocyte development	4	-1.62179	down	0.0424046	contig#7734,contig#8756,contig#27791,contig#1524
GO:0034334	adherens junction maintenance	15	-0.874623	down	0.0424059	contig#19319,contig#35009,contig#47235,contig#8450,contig#9148,contig#13,contig#30037,contig#35378,contig#39206,contig#40898,contig#16561,contig#32771,contig#5247,contig#8701,contig#4563
GO:0006953	acute-phase response	17	-0.8205	down	0.0425538	contig#33597,contig#41474,contig#26466,contig#31015,contig#13602,contig#22911,contig#48604,contig#10912,contig#17542,contig#26338,contig#6454,contig#6886,contig#27788,contig#8586,contig#24084,contig#44055,contig#25980
GO:0006892	post-Golgi vesicle-mediated transport	15	-0.873915	down	0.0425722	contig#5596,contig#19225,contig#6492,contig#10723,contig#14398,contig#23840,contig#14463,contig#58523,contig#7050,contig#38716,contig#10877,contig#19258,contig#13860,contig#4285,contig#10578
GO:1901796	regulation of signal transduction by p53 class mediator	36	-0.557864	down	0.0426742	contig#15179,contig#1199,contig#5076,contig#11991,contig#27655,contig#2843,contig#3928,contig#57942,contig#11489,contig#13498,contig#14806,contig#23009,contig#23248,contig#17003,contig#34465,contig#5478,contig#6422,contig#12754,contig#22540,contig#28024,contig#36214,contig#3820,contig#8455,contig#12981,contig#12045,contig#14598,contig#57881,contig#73,contig#14087,contig#3654,contig#462,contig#376…
GO:0048630	skeletal muscle tissue growth	3	-1.82228	down	0.042695	contig#26706,contig#8756,contig#1524
GO:0043967	histone H4 acetylation	27	-0.647045	down	0.042701	contig#15364,contig#2281,contig#23976,contig#39486,contig#4653,contig#46973,contig#9928,contig#10424,contig#10085,contig#11470,contig#5315,contig#12286,contig#21906,contig#4193,contig#5034,contig#8606,contig#10523,contig#12464,contig#13646,contig#13679,contig#3779,contig#41635,contig#46814,contig#52990,contig#8581,contig#2751,contig#46626
GO:0016126	sterol biosynthetic process	9	-1.123	down	0.0427274	contig#10665,contig#9808,contig#21411,contig#35192,contig#1997,contig#8926,contig#9944,contig#26544,contig#173
GO:0006605	protein targeting	15	-0.873006	down	0.0427867	contig#12589,contig#12828,contig#4582,contig#23806,contig#20392,contig#21134,contig#33073,contig#51611,contig#2338,contig#11866,contig#10591,contig#25214,contig#31086,contig#10578,contig#12623
GO:0007474	imaginal disc-derived wing vein specification	28	-0.63437	down	0.0429171	contig#7246,contig#19381,contig#18722,contig#3186,contig#10058,contig#9823,contig#11592,contig#4528,contig#4705,contig#28469,contig#29947,contig#33471,contig#9571,contig#9821,contig#12835,contig#5854,contig#7150,contig#11994,contig#24977,contig#9381,contig#11913,contig#35009,contig#28755,contig#14128,contig#15064,contig#2436,contig#33920,contig#6929
GO:0001912	positive regulation of leukocyte mediated cytotoxicity	1	-2.74771	down	0.0430811	contig#58008
GO:0010243	response to organonitrogen compound	17	-0.818344	down	0.043093	contig#3549,contig#9188,contig#424,contig#31109,contig#34074,contig#2033,contig#37704,contig#4656,contig#1043,contig#1175,contig#1304,contig#22515,contig#3963,contig#6189,contig#640,contig#31488,contig#58045
GO:0006610	ribosomal protein import into nucleus	10	-1.06535	down	0.0431224	contig#5558,contig#1611,contig#52497,contig#2230,contig#18214,contig#2229,contig#1312,contig#2988,contig#49271,contig#5059
GO:0006303	double-strand break repair via nonhomologous end joining	38	-0.540482	down	0.0434147	contig#24873,contig#35287,contig#37825,contig#17093,contig#17738,contig#21670,contig#23166,contig#39130,contig#43634,contig#9143,contig#35905,contig#7270,contig#28930,contig#12411,contig#14300,contig#11238,contig#15914,contig#29478,contig#34231,contig#50241,contig#54350,contig#55805,contig#46088,contig#7264,contig#2443,contig#30112,contig#46273,contig#14087,contig#16036,contig#16607,contig#34701,…
GO:0051965	positive regulation of synapse assembly	39	-0.533198	down	0.0434399	contig#30207,contig#28710,contig#16559,contig#25041,contig#26000,contig#27617,contig#29534,contig#35346,contig#49337,contig#11697,contig#40333,contig#28187,contig#4580,contig#52102,contig#36203,contig#37066,contig#10034,contig#9428,contig#9572,contig#4738,contig#9689,contig#14125,contig#16539,contig#1972,contig#20078,contig#21156,contig#24716,contig#26120,contig#42493,contig#48613,contig#50119,co…
GO:0090090	negative regulation of canonical Wnt signaling pathway	54	-0.450478	down	0.0434474	contig#274,contig#49458,contig#10647,contig#243,contig#3718,contig#44669,contig#5211,contig#19314,contig#25109,contig#3471,contig#46193,contig#7903,contig#21461,contig#7387,contig#11822,contig#14426,contig#43135,contig#4532,contig#50795,contig#19005,contig#49315,contig#4077,contig#1411,contig#1715,contig#6396,contig#10605,contig#23007,contig#3073,contig#11968,contig#2796,contig#39792,contig#793,c…
GO:0016544	male courtship behavior, tapping to detect pheromone	18	-0.793506	down	0.0434673	contig#12375,contig#15096,contig#17347,contig#22648,contig#22989,contig#23497,contig#28206,contig#31887,contig#3342,contig#33728,contig#35664,contig#42868,contig#50452,contig#5407,contig#57912,contig#8957,contig#9055,contig#9072
GO:0048065	male courtship behavior, veined wing extension	18	-0.793506	down	0.0434673	contig#12375,contig#15096,contig#17347,contig#22648,contig#22989,contig#23497,contig#28206,contig#31887,contig#3342,contig#33728,contig#35664,contig#42868,contig#50452,contig#5407,contig#57912,contig#8957,contig#9055,contig#9072
GO:0007618	mating	18	-0.793506	down	0.0434673	contig#12375,contig#15096,contig#17347,contig#22648,contig#22989,contig#23497,contig#28206,contig#31887,contig#3342,contig#33728,contig#35664,contig#42868,contig#50452,contig#5407,contig#57912,contig#8957,contig#9055,contig#9072
GO:0048060	negative gravitaxis	29	-0.62089	down	0.0436068	contig#12448,contig#16349,contig#16909,contig#21365,contig#22024,contig#25190,contig#29387,contig#30820,contig#32046,contig#32677,contig#34511,contig#35487,contig#6866,contig#7654,contig#37104,contig#5943,contig#7046,contig#10648,contig#12328,contig#15974,contig#17865,contig#19762,contig#2221,contig#25977,contig#34364,contig#34873,contig#6928,contig#7044,contig#9891
GO:0051292	nuclear pore complex assembly	11	-1.01441	down	0.0436486	contig#8591,contig#20902,contig#22490,contig#5989,contig#1953,contig#5106,contig#8163,contig#9442,contig#13036,contig#19597,contig#7344
GO:0002322	B cell proliferation involved in immune response	2	-2.12291	down	0.0436875	contig#16442,contig#28627
GO:0002337	B-1a B cell differentiation	2	-2.12291	down	0.0436875	contig#16442,contig#28627
GO:0070544	histone H3-K36 demethylation	22	-0.715356	down	0.0437237	contig#11395,contig#17355,contig#24241,contig#34507,contig#6822,contig#7020,contig#49813,contig#1217,contig#15058,contig#16724,contig#20118,contig#22181,contig#22285,contig#22415,contig#23511,contig#2466,contig#2724,contig#28971,contig#38049,contig#49239,contig#56751,contig#56800
GO:0016477	cell migration	140	-0.274989	down	0.0437978	contig#108,contig#1638,contig#1852,contig#1486,contig#2128,contig#13848,contig#21898,contig#28682,contig#32545,contig#48340,contig#52361,contig#53787,contig#55658,contig#771,contig#943,contig#5475,contig#18726,contig#1909,contig#19121,contig#31447,contig#31855,contig#41106,contig#46796,contig#4845,contig#48578,contig#53652,contig#55039,contig#5788,contig#5959,contig#6294,contig#11837,contig#12192…
GO:2000505	regulation of energy homeostasis	13	-0.932853	down	0.0438916	contig#19161,contig#33931,contig#456,contig#46899,contig#5235,contig#9829,contig#28573,contig#7811,contig#8756,contig#35923,contig#5855,contig#1524,contig#6667
GO:0000281	mitotic cytokinesis	104	-0.320269	down	0.0439162	contig#13304,contig#12990,contig#27866,contig#4374,contig#10594,contig#3017,contig#3239,contig#40223,contig#4659,contig#5942,contig#790,contig#17618,contig#1529,contig#19454,contig#20943,contig#8983,contig#21042,contig#33514,contig#41069,contig#54811,contig#7137,contig#12662,contig#19470,contig#22689,contig#24946,contig#25590,contig#27314,contig#43874,contig#8706,contig#2066,contig#27603,contig#4…
GO:0010216	maintenance of DNA methylation	14	-0.898636	down	0.0439711	contig#1273,contig#2135,contig#23608,contig#547,contig#56308,contig#696,contig#3889,contig#9007,contig#22412,contig#17476,contig#14347,contig#26813,contig#26891,contig#55598
GO:0000973	posttranscriptional tethering of RNA polymerase II gene DNA at nuclear periphery	4	-1.61103	down	0.0440559	contig#5989,contig#5106,contig#8163,contig#9442
GO:0007019	microtubule depolymerization	4	-1.61036	down	0.0441601	contig#11099,contig#25072,contig#6589,contig#8718
GO:0008543	fibroblast growth factor receptor signaling pathway	31	-0.597789	down	0.0443267	contig#51417,contig#943,contig#13483,contig#30933,contig#44536,contig#4527,contig#7989,contig#8217,contig#15761,contig#18531,contig#2738,contig#57379,contig#12764,contig#679,contig#11913,contig#27150,contig#30043,contig#40552,contig#50380,contig#544,contig#7169,contig#9982,contig#52609,contig#25438,contig#23691,contig#28223,contig#20603,contig#39567,contig#46486,contig#8558,contig#20804
GO:0007093	mitotic cell cycle checkpoint	29	-0.618699	down	0.0443303	contig#15638,contig#2693,contig#19599,contig#32967,contig#3340,contig#38635,contig#3968,contig#4355,contig#7435,contig#22754,contig#4297,contig#11547,contig#23248,contig#9496,contig#17851,contig#35185,contig#40242,contig#4994,contig#51026,contig#9473,contig#9948,contig#15683,contig#15368,contig#18733,contig#20748,contig#3779,contig#1062,contig#3195,contig#1304
GO:0042795	snRNA transcription from RNA polymerase II promoter	17	-0.813392	down	0.0443529	contig#24788,contig#4664,contig#19466,contig#10,contig#16493,contig#24,contig#15551,contig#5663,contig#7105,contig#17530,contig#5703,contig#3928,contig#7396,contig#27150,contig#12764,contig#73,contig#25176
GO:0045727	positive regulation of translation	41	-0.517245	down	0.044353	contig#2311,contig#39044,contig#42223,contig#57007,contig#13240,contig#28401,contig#42541,contig#19161,contig#33931,contig#456,contig#19630,contig#9937,contig#1424,contig#15589,contig#19869,contig#23641,contig#27756,contig#3162,contig#39561,contig#39644,contig#44601,contig#171,contig#8429,contig#11264,contig#4390,contig#7204,contig#2176,contig#2323,contig#57419,contig#8829,contig#54738,contig#558…
GO:0048142	germarium-derived cystoblast division	4	-1.60897	down	0.0443762	contig#1946,contig#4178,contig#13090,contig#30521
GO:0000289	nuclear-transcribed mRNA polyA tail shortening	26	-0.654119	down	0.0444783	contig#16107,contig#43980,contig#10762,contig#28534,contig#39540,contig#42753,contig#9541,contig#1984,contig#24330,contig#8512,contig#28065,contig#37888,contig#6967,contig#28786,contig#49366,contig#552,contig#38036,contig#1373,contig#2104,contig#121,contig#524,contig#957,contig#28930,contig#725,contig#30112,contig#46273
GO:1901631	positive regulation of presynaptic membrane organization	4	-1.60773	down	0.0445709	contig#18074,contig#21698,contig#34893,contig#34948
GO:1904395		4	-1.60773	down	0.0445709	contig#18074,contig#21698,contig#34893,contig#34948
GO:0007064	mitotic sister chromatid cohesion	23	-0.696121	down	0.0446445	contig#11023,contig#23572,contig#9545,contig#13613,contig#20229,contig#37754,contig#6517,contig#9853,contig#19599,contig#32967,contig#3340,contig#3377,contig#38635,contig#3968,contig#57630,contig#57858,contig#7435,contig#57209,contig#15368,contig#18733,contig#20748,contig#8085,contig#814
GO:0038083	peptidyl-tyrosine autophosphorylation	24	-0.680996	down	0.0446668	contig#9016,contig#55039,contig#2739,contig#19947,contig#35569,contig#13201,contig#10208,contig#6652,contig#16522,contig#2001,contig#1551,contig#25958,contig#4690,contig#8270,contig#975,contig#5462,contig#14934,contig#10743,contig#11293,contig#5556,contig#19627,contig#20804,contig#7439,contig#3953
GO:0007501	mesodermal cell fate specification	12	-0.967122	down	0.0446677	contig#37917,contig#2054,contig#11195,contig#13479,contig#14659,contig#15275,contig#16247,contig#18784,contig#22972,contig#33735,contig#44699,contig#16220
GO:0090310	negative regulation of methylation-dependent chromatin silencing	1	-2.73106	down	0.0447737	contig#30144
GO:0002480	antigen processing and presentation of exogenous peptide antigen via MHC class I, TAP-independent	3	-1.80742	down	0.0448526	contig#21712,contig#25947,contig#49518
GO:0030212	hyaluronan metabolic process	12	-0.966122	down	0.044891	contig#11273,contig#21439,contig#25160,contig#29510,contig#33597,contig#41474,contig#22911,contig#6454,contig#12525,contig#13623,contig#15581,contig#23191
GO:0035090	maintenance of apical/basal cell polarity	3	-1.80676	down	0.044951	contig#48883,contig#7022,contig#636
GO:1904262		4	-1.60511	down	0.0449844	contig#11122,contig#11656,contig#4551,contig#22704
GO:0010332	response to gamma radiation	19	-0.766172	down	0.045036	contig#9012,contig#12540,contig#17010,contig#18914,contig#42819,contig#16641,contig#32919,contig#35572,contig#24708,contig#12204,contig#22603,contig#39720,contig#13510,contig#53861,contig#25249,contig#3762,contig#39915,contig#39733,contig#3963
GO:1901581	negative regulation of telomeric RNA transcription from RNA pol II promoter	3	-1.80597	down	0.0450683	contig#629,contig#10004,contig#8913
GO:0006413	translational initiation	31	-0.59533	down	0.0451786	contig#1339,contig#16107,contig#781,contig#3768,contig#7520,contig#7947,contig#19630,contig#2637,contig#9937,contig#19483,contig#2240,contig#12550,contig#18156,contig#1489,contig#15589,contig#18,contig#19869,contig#27756,contig#4300,contig#1502,contig#28786,contig#49366,contig#552,contig#6055,contig#1373,contig#171,contig#2341,contig#7734,contig#994,contig#725,contig#43064
GO:0055080	cation homeostasis	5	-1.45607	down	0.0452649	contig#21264,contig#24839,contig#37057,contig#41295,contig#50368
GO:0007140	male meiosis	24	-0.678831	down	0.0453308	contig#4282,contig#748,contig#29625,contig#43448,contig#23533,contig#26055,contig#33300,contig#33358,contig#52353,contig#49844,contig#57689,contig#1374,contig#14441,contig#5813,contig#9014,contig#9027,contig#9939,contig#10734,contig#12151,contig#16842,contig#24148,contig#8718,contig#30112,contig#46273
GO:0046939	nucleotide phosphorylation	3	-1.80396	down	0.0453664	contig#10382,contig#6264,contig#15546
GO:0002066	columnar/cuboidal epithelial cell development	4	-1.60001	down	0.0457954	contig#40229,contig#50272,contig#1225,contig#35569
GO:0048015	phosphatidylinositol-mediated signaling	24	-0.676419	down	0.0460799	contig#5322,contig#15570,contig#16968,contig#23279,contig#16007,contig#48801,contig#2453,contig#2518,contig#33033,contig#5411,contig#13585,contig#15139,contig#30755,contig#8122,contig#25922,contig#12596,contig#8879,contig#2910,contig#20603,contig#3283,contig#9135,contig#21706,contig#39567,contig#21199
GO:0006697	ecdysone biosynthetic process	9	-1.10549	down	0.0462026	contig#12051,contig#36798,contig#53558,contig#8996,contig#20746,contig#32405,contig#39647,contig#40518,contig#5691
GO:0090526	regulation of gluconeogenesis involved in cellular glucose homeostasis	7	-1.24509	down	0.0462453	contig#2002,contig#29006,contig#14014,contig#2453,contig#3483,contig#3609,contig#21706
GO:0061002	negative regulation of dendritic spine morphogenesis	4	-1.5968	down	0.0463109	contig#26009,contig#4855,contig#12623,contig#9216
GO:0030326	embryonic limb morphogenesis	23	-0.690578	down	0.0463243	contig#1061,contig#20365,contig#2579,contig#22311,contig#21832,contig#22771,contig#2391,contig#27956,contig#41099,contig#51619,contig#19701,contig#24009,contig#55397,contig#26939,contig#24539,contig#35805,contig#36666,contig#16409,contig#10442,contig#39567,contig#7911,contig#2513,contig#41720
GO:0017183	peptidyl-diphthamide biosynthetic process from peptidyl-histidine	8	-1.16849	down	0.046407	contig#18847,contig#4887,contig#30627,contig#1729,contig#4108,contig#18739,contig#216,contig#41078
GO:0043984	histone H4-K16 acetylation	15	-0.857718	down	0.0465282	contig#10946,contig#13567,contig#14711,contig#26112,contig#5721,contig#8787,contig#6800,contig#2453,contig#10037,contig#8624,contig#23987,contig#8268,contig#40859,contig#2063,contig#21706
GO:0061086	negative regulation of histone H3-K27 methylation	10	-1.04829	down	0.0466712	contig#2164,contig#15635,contig#4244,contig#18719,contig#37230,contig#13045,contig#19902,contig#25422,contig#27717,contig#31604
GO:0050771	negative regulation of axonogenesis	9	-1.10113	down	0.0471027	contig#11223,contig#18074,contig#21698,contig#34893,contig#34948,contig#1210,contig#7439,contig#2513,contig#9216
GO:0001751	compound eye photoreceptor cell differentiation	29	-0.610396	down	0.0471643	contig#11118,contig#13887,contig#14274,contig#5447,contig#742,contig#1374,contig#14441,contig#5813,contig#9014,contig#9027,contig#9939,contig#38717,contig#7143,contig#27918,contig#29195,contig#3456,contig#36192,contig#58107,contig#740,contig#8886,contig#10273,contig#27123,contig#38072,contig#41582,contig#42660,contig#4340,contig#671,contig#5320,contig#28755
GO:0071555	cell wall organization	21	-0.720466	down	0.0472427	contig#41394,contig#51726,contig#58613,contig#8682,contig#10824,contig#15533,contig#13818,contig#19647,contig#1203,contig#18547,contig#19892,contig#22008,contig#22596,contig#23917,contig#26104,contig#26431,contig#29681,contig#46942,contig#25307,contig#6494,contig#254
GO:1902531	regulation of intracellular signal transduction	2	-2.0963	down	0.0473082	contig#26621,contig#47094
GO:0006579	amino-acid betaine catabolic process	13	-0.917579	down	0.0474722	contig#23307,contig#797,contig#10979,contig#13185,contig#17458,contig#2435,contig#4422,contig#502,contig#10864,contig#165,contig#27581,contig#38234,contig#6579
GO:0007050	cell cycle arrest	71	-0.383424	down	0.0474871	contig#20626,contig#18324,contig#15987,contig#7743,contig#4009,contig#5781,contig#6152,contig#10104,contig#18328,contig#2843,contig#31607,contig#51543,contig#57942,contig#7580,contig#8995,contig#35483,contig#44565,contig#6767,contig#1757,contig#16071,contig#19146,contig#22148,contig#23310,contig#50246,contig#16377,contig#18961,contig#1885,contig#20349,contig#23886,contig#25527,contig#34744,contig…
GO:0016049	cell growth	40	-0.516058	down	0.0475138	contig#28968,contig#5784,contig#10590,contig#14211,contig#24676,contig#25659,contig#31516,contig#56577,contig#16812,contig#10701,contig#16465,contig#18315,contig#1837,contig#25996,contig#40229,contig#50272,contig#33977,contig#7522,contig#17282,contig#2176,contig#2323,contig#8829,contig#26899,contig#34713,contig#35569,contig#17114,contig#18200,contig#28649,contig#9150,contig#10591,contig#19641,con…
GO:0009190	cyclic nucleotide biosynthetic process	3	-1.78915	down	0.0476133	contig#13683,contig#2249,contig#9693
GO:0031146	SCF-dependent proteasomal ubiquitin-dependent protein catabolic process	39	-0.52259	down	0.0476273	contig#15826,contig#13182,contig#26931,contig#20689,contig#14684,contig#8414,contig#9819,contig#1386,contig#15930,contig#23565,contig#3051,contig#32681,contig#1111,contig#5534,contig#1722,contig#16724,contig#20118,contig#22181,contig#22285,contig#22415,contig#23511,contig#2466,contig#2724,contig#28971,contig#38049,contig#49239,contig#56751,contig#56800,contig#5584,contig#27126,contig#12351,contig…
GO:0006874	cellular calcium ion homeostasis	91	-0.337067	down	0.0476391	contig#6989,contig#1326,contig#1593,contig#21273,contig#11159,contig#11231,contig#1127,contig#128,contig#13231,contig#21806,contig#27321,contig#31140,contig#3451,contig#5880,contig#10371,contig#11269,contig#21064,contig#105,contig#2610,contig#36215,contig#1027,contig#11374,contig#12902,contig#13180,contig#14635,contig#1626,contig#29445,contig#32577,contig#3698,contig#39698,contig#42828,contig#434…
GO:0042633	hair cycle	5	-1.44191	down	0.0476873	contig#3681,contig#44549,contig#7652,contig#1608,contig#2099
GO:0007091	metaphase/anaphase transition of mitotic cell cycle	5	-1.44186	down	0.0476966	contig#4668,contig#1554,contig#3514,contig#1137,contig#1062
GO:0046294	formaldehyde catabolic process	2	-2.09301	down	0.0477716	contig#19292,contig#18150
GO:0048701	embryonic cranial skeleton morphogenesis	31	-0.587962	down	0.0478147	contig#4833,contig#6128,contig#28195,contig#30061,contig#7095,contig#22311,contig#37454,contig#23989,contig#7980,contig#10290,contig#26560,contig#30087,contig#31217,contig#27677,contig#44363,contig#19765,contig#28048,contig#10442,contig#8085,contig#814,contig#7051,contig#50868,contig#2510,contig#26764,contig#3094,contig#3691,contig#7128,contig#1283,contig#14302,contig#3470,contig#58081
GO:0050673	epithelial cell proliferation	8	-1.16114	down	0.0478734	contig#23887,contig#18681,contig#26537,contig#8334,contig#18220,contig#39350,contig#8477,contig#2513
GO:0034080	CENP-A containing nucleosome assembly	5	-1.43987	down	0.048045	contig#219,contig#46242,contig#644,contig#7179,contig#7325
GO:0001666	response to hypoxia	147	-0.262704	down	0.0481534	contig#6253,contig#9270,contig#19447,contig#10446,contig#17875,contig#5504,contig#1104,contig#15196,contig#35646,contig#41592,contig#11793,contig#19098,contig#19225,contig#22530,contig#6492,contig#6763,contig#9188,contig#1015,contig#20638,contig#52762,contig#10791,contig#1212,contig#12957,contig#16317,contig#20064,contig#20422,contig#22626,contig#25122,contig#25566,contig#26090,contig#29290,conti…
GO:0034398	telomere tethering at nuclear periphery	3	-1.78498	down	0.0482603	contig#5106,contig#8163,contig#9442
GO:0007432	salivary gland boundary specification	16	-0.822426	down	0.0485969	contig#7749,contig#3265,contig#1478,contig#1845,contig#2608,contig#579,contig#18012,contig#11302,contig#13907,contig#14263,contig#25703,contig#384,contig#42909,contig#11994,contig#24977,contig#9381
GO:0042474	middle ear morphogenesis	7	-1.23226	down	0.0487057	contig#22311,contig#19792,contig#29694,contig#30555,contig#11195,contig#7051,contig#39567
GO:0008088	axon cargo transport	13	-0.91251	down	0.0487114	contig#10159,contig#3912,contig#16696,contig#1865,contig#36151,contig#50447,contig#4349,contig#33509,contig#2018,contig#127,contig#5476,contig#16066,contig#8162
GO:0032053	ciliary basal body organization	2	-2.08592	down	0.0487793	contig#5069,contig#22767
GO:0001501	skeletal system development	44	-0.488219	down	0.0488285	contig#28626,contig#13686,contig#22170,contig#27468,contig#26591,contig#35830,contig#8662,contig#11885,contig#17556,contig#26041,contig#33950,contig#51587,contig#10577,contig#1603,contig#3,contig#14769,contig#5918,contig#18531,contig#19155,contig#23873,contig#55650,contig#14891,contig#16569,contig#2736,contig#4463,contig#36527,contig#5251,contig#8624,contig#18955,contig#41739,contig#24866,contig#…
GO:0006230	TMP biosynthetic process	2	-2.08549	down	0.0488417	contig#10382,contig#6264
GO:0030833	regulation of actin filament polymerization	16	-0.821383	down	0.0488792	contig#22507,contig#13100,contig#13285,contig#1640,contig#20186,contig#21478,contig#3422,contig#69,contig#9095,contig#13886,contig#31852,contig#2763,contig#34089,contig#196,contig#5462,contig#2259
GO:0042754	negative regulation of circadian rhythm	7	-1.23133	down	0.0488865	contig#22614,contig#13024,contig#3569,contig#10880,contig#12060,contig#1828,contig#5578
GO:0016057	regulation of membrane potential in photoreceptor cell	10	-1.03705	down	0.0491332	contig#5335,contig#10887,contig#15569,contig#18141,contig#21590,contig#37823,contig#50222,contig#51020,contig#56715,contig#34176
GO:0016197	endosomal transport	35	-0.548789	down	0.0491641	contig#4131,contig#31891,contig#39562,contig#40632,contig#28970,contig#17618,contig#28434,contig#56167,contig#6762,contig#14567,contig#5470,contig#13245,contig#3632,contig#15861,contig#25234,contig#38558,contig#47762,contig#17983,contig#2898,contig#7219,contig#9518,contig#12342,contig#44033,contig#11536,contig#54896,contig#1260,contig#29365,contig#26925,contig#18229,contig#38089,contig#11738,cont…
GO:0006296	nucleotide-excision repair, DNA incision, 5'-to lesion	8	-1.15387	down	0.0493565	contig#38847,contig#20688,contig#28706,contig#11489,contig#13498,contig#4087,contig#462,contig#8953
GO:0008038	neuron recognition	10	-1.03519	down	0.0495501	contig#20212,contig#28591,contig#8637,contig#21513,contig#29633,contig#15976,contig#5900,contig#1252,contig#3528,contig#36977
GO:0033209	tumor necrosis factor-mediated signaling pathway	13	-0.908475	down	0.0497164	contig#5707,contig#1411,contig#10605,contig#23007,contig#3073,contig#2796,contig#13994,contig#20880,contig#39792,contig#793,contig#14920,contig#28486,contig#3953
GO:0042340	keratan sulfate catabolic process	2	-2.07934	down	0.0497298	contig#11088,contig#2736
GO:0006891	intra-Golgi vesicle-mediated transport	45	-0.480457	down	0.049789	contig#42627,contig#4469,contig#5889,contig#13527,contig#18992,contig#19163,contig#20281,contig#23222,contig#40007,contig#1397,contig#21772,contig#2364,contig#29402,contig#583,contig#18279,contig#20943,contig#2883,contig#30020,contig#35963,contig#37193,contig#8365,contig#14592,contig#17062,contig#25168,contig#50567,contig#15346,contig#22799,contig#32875,contig#3419,contig#8188,contig#7755,contig#…
GO:0007619	courtship behavior	38	-0.524089	down	0.0499311	contig#5504,contig#8243,contig#38771,contig#43998,contig#14117,contig#14603,contig#17860,contig#35225,contig#35562,contig#36132,contig#38936,contig#50017,contig#51110,contig#53159,contig#5546,contig#6169,contig#16274,contig#1788,contig#19360,contig#52675,contig#9097,contig#9098,contig#17488,contig#25355,contig#3480,contig#10887,contig#15569,contig#18141,contig#21590,contig#37823,contig#50222,cont…
GO:0007157	heterophilic cell-cell adhesion via plasma membrane cell adhesion molecules	55	-0.432692	down	0.049958	contig#28710,contig#2894,contig#25534,contig#26854,contig#43562,contig#28905,contig#8323,contig#32277,contig#39374,contig#7778,contig#12634,contig#297,contig#4109,contig#30043,contig#40552,contig#34438,contig#51901,contig#51016,contig#12262,contig#6206,contig#17356,contig#21114,contig#29003,contig#30225,contig#30230,contig#37468,contig#38011,contig#42501,contig#5115,contig#868,contig#2608,contig#…
GO:0047496	vesicle transport along microtubule	14	-0.874403	down	0.0499642	contig#561,contig#2484,contig#11385,contig#1897,contig#13250,contig#14363,contig#16700,contig#4481,contig#5816,contig#33509,contig#12399,contig#41893,contig#16066,contig#8162
GO:0007298	border follicle cell migration	242	0.248204	up	0.0100474	contig#2851,contig#33947,contig#7650,contig#20347,contig#21912,contig#8220,contig#13285,contig#21478,contig#319,contig#3422,contig#44703,contig#69,contig#147,contig#16613,contig#20654,contig#21552,contig#23714,contig#24630,contig#27777,contig#3461,contig#34875,contig#36388,contig#36670,contig#41146,contig#42837,contig#49648,contig#54387,contig#6627,contig#9770,contig#33176,contig#4528,contig#4705…
GO:0050821	protein stabilization	215	0.254543	up	0.0127094	contig#1168,contig#28729,contig#32969,contig#13806,contig#36921,contig#14784,contig#6799,contig#1611,contig#20498,contig#5095,contig#19421,contig#2920,contig#2145,contig#29231,contig#34341,contig#8600,contig#498,contig#27704,contig#13706,contig#1946,contig#21011,contig#33902,contig#1495,contig#16377,contig#18961,contig#7755,contig#9152,contig#2135,contig#27505,contig#547,contig#696,contig#948,con…
GO:0034968	histone lysine methylation	61	0.381834	up	0.0411931	contig#11153,contig#1126,contig#11378,contig#11708,contig#12358,contig#12796,contig#13547,contig#15183,contig#15407,contig#15545,contig#16375,contig#18011,contig#19100,contig#19313,contig#22505,contig#24124,contig#24150,contig#25338,contig#25624,contig#26153,contig#28261,contig#28367,contig#29394,contig#31691,contig#31727,contig#32280,contig#32795,contig#33067,contig#33411,contig#35175,contig#354…
GO:0042744	hydrogen peroxide catabolic process	72	0.389812	up	0.0233685	contig#15906,contig#21529,contig#24334,contig#24781,contig#28811,contig#38620,contig#3918,contig#41031,contig#7370,contig#8124,contig#17710,contig#38221,contig#44624,contig#519,contig#13175,contig#21571,contig#23609,contig#25504,contig#30608,contig#32491,contig#37254,contig#41503,contig#43797,contig#47537,contig#50961,contig#54910,contig#58543,contig#9682,contig#12753,contig#13776,contig#19665,co…
GO:0018026	peptidyl-lysine monomethylation	51	0.403464	up	0.0476159	contig#20096,contig#14045,contig#20389,contig#23931,contig#24925,contig#29234,contig#34532,contig#39221,contig#4082,contig#44206,contig#44758,contig#48105,contig#49886,contig#50555,contig#52059,contig#52765,contig#53282,contig#53903,contig#54239,contig#638,contig#11089,contig#21318,contig#22611,contig#23113,contig#29643,contig#39583,contig#39868,contig#40489,contig#40751,contig#54825,contig#57077…
GO:0007427	epithelial cell migration, open tracheal system	162	0.410532	up	0.000329	contig#29220,contig#9559,contig#13483,contig#30933,contig#44536,contig#7778,contig#8217,contig#5447,contig#11913,contig#2014,contig#10468,contig#10738,contig#11407,contig#11640,contig#1172,contig#12531,contig#13356,contig#1449,contig#14705,contig#1507,contig#16489,contig#16655,contig#16817,contig#17961,contig#18153,contig#18154,contig#184,contig#18443,contig#18984,contig#18991,contig#19565,contig…
GO:0006936	muscle contraction	212	0.441735	up	8.84e-06	contig#37953,contig#11200,contig#17707,contig#11275,contig#22825,contig#29774,contig#3102,contig#31837,contig#33002,contig#4354,contig#48444,contig#52602,contig#5599,contig#70,contig#7632,contig#9767,contig#17167,contig#17898,contig#11001,contig#2630,contig#49108,contig#1206,contig#23186,contig#24543,contig#28282,contig#28707,contig#32732,contig#32867,contig#34723,contig#36993,contig#39307,contig…
GO:0006730	one-carbon metabolic process	43	0.447627	up	0.0417974	contig#1004,contig#1394,contig#14292,contig#23749,contig#4392,contig#4247,contig#48219,contig#12194,contig#1811,contig#19661,contig#25754,contig#27698,contig#29355,contig#30652,contig#36111,contig#41425,contig#42249,contig#43113,contig#49990,contig#5002,contig#8345,contig#13556,contig#14548,contig#32739,contig#43849,contig#49306,contig#13731,contig#1631,contig#26895,contig#6024,contig#19592,conti…
GO:0045214	sarcomere organization	204	0.49036	up	1.03e-06	contig#23079,contig#35774,contig#50459,contig#52519,contig#11283,contig#12349,contig#4142,contig#42514,contig#42617,contig#4419,contig#48932,contig#55462,contig#8559,contig#8921,contig#9274,contig#9457,contig#34710,contig#12234,contig#13285,contig#1995,contig#21478,contig#3422,contig#38875,contig#69,contig#10618,contig#1515,contig#10362,contig#11087,contig#19368,contig#31763,contig#3380,contig#49…
GO:0040011	locomotion	172	0.498663	up	4.84e-06	contig#37953,contig#11200,contig#22825,contig#3102,contig#22507,contig#12234,contig#1995,contig#34220,contig#36273,contig#28282,contig#39307,contig#11087,contig#15298,contig#19368,contig#22573,contig#31763,contig#3380,contig#4869,contig#49254,contig#8396,contig#943,contig#1076,contig#1586,contig#17060,contig#17638,contig#17678,contig#18008,contig#19316,contig#19646,contig#22426,contig#2269,contig…
GO:0030317	sperm motility	46	0.557474	up	0.00734962	contig#12627,contig#13485,contig#17376,contig#18869,contig#21419,contig#28690,contig#31722,contig#38780,contig#40027,contig#12197,contig#28057,contig#2948,contig#3413,contig#37332,contig#40009,contig#5548,contig#58529,contig#9378,contig#33091,contig#12728,contig#27362,contig#31999,contig#4369,contig#44651,contig#9869,contig#5663,contig#38290,contig#20620,contig#26570,contig#48152,contig#54557,con…
GO:0030239	myofibril assembly	146	0.583911	up	5.19e-07	contig#3426,contig#12089,contig#28727,contig#28780,contig#33936,contig#6143,contig#10362,contig#943,contig#1018,contig#12640,contig#12927,contig#24841,contig#9772,contig#1618,contig#17353,contig#26817,contig#29512,contig#10468,contig#10738,contig#11407,contig#11640,contig#1172,contig#12531,contig#13356,contig#1449,contig#14705,contig#1507,contig#16489,contig#16655,contig#16817,contig#17961,contig…
GO:0042692	muscle cell differentiation	134	0.601393	up	6.65e-07	contig#14453,contig#7215,contig#30461,contig#10468,contig#10738,contig#11407,contig#11640,contig#1172,contig#12531,contig#13356,contig#1449,contig#14705,contig#1507,contig#16489,contig#16655,contig#16817,contig#17961,contig#18153,contig#18154,contig#184,contig#18443,contig#18984,contig#18991,contig#19565,contig#19723,contig#19811,contig#20075,contig#20262,contig#20737,contig#21929,contig#22213,co…
GO:0007306	eggshell chorion assembly	27	0.615161	up	0.0217509	contig#21571,contig#23609,contig#32491,contig#12753,contig#13776,contig#19665,contig#25717,contig#32047,contig#47578,contig#48316,contig#49978,contig#57380,contig#6583,contig#14466,contig#16365,contig#18245,contig#18818,contig#25238,contig#27933,contig#38618,contig#38798,contig#42137,contig#51156,contig#55685,contig#56258,contig#57526,contig#10208
GO:0071689	muscle thin filament assembly	126	0.645472	up	1.77e-07	contig#12234,contig#1995,contig#10618,contig#10468,contig#10738,contig#11407,contig#11640,contig#1172,contig#12531,contig#13356,contig#1449,contig#14705,contig#1507,contig#16489,contig#16655,contig#16817,contig#17961,contig#18153,contig#18154,contig#184,contig#18443,contig#18984,contig#18991,contig#19565,contig#19723,contig#19811,contig#20075,contig#20262,contig#20737,contig#21929,contig#22213,co…
GO:0007527	adult somatic muscle development	128	0.646043	up	1.37e-07	contig#3426,contig#32702,contig#46364,contig#6455,contig#405,contig#10468,contig#10738,contig#11407,contig#11640,contig#1172,contig#12531,contig#13356,contig#1449,contig#14705,contig#1507,contig#16489,contig#16655,contig#16817,contig#17961,contig#18153,contig#18154,contig#184,contig#18443,contig#18984,contig#18991,contig#19565,contig#19723,contig#19811,contig#20075,contig#20262,contig#20737,conti…
GO:0030241	skeletal muscle myosin thick filament assembly	142	0.647876	up	2.62e-08	contig#14632,contig#16029,contig#2793,contig#31530,contig#4142,contig#4419,contig#28282,contig#39307,contig#26495,contig#10468,contig#10738,contig#11407,contig#11640,contig#1172,contig#12531,contig#13356,contig#1449,contig#14705,contig#1507,contig#16489,contig#16655,contig#16817,contig#17961,contig#18153,contig#18154,contig#184,contig#18443,contig#18984,contig#18991,contig#19565,contig#19723,cont…
GO:0007304	chorion-containing eggshell formation	18	0.656417	up	0.0436667	contig#14466,contig#16365,contig#18245,contig#18818,contig#25238,contig#27933,contig#38618,contig#38798,contig#42137,contig#51156,contig#56258,contig#57526,contig#15531,contig#2408,contig#49284,contig#3297,contig#51867,contig#52262
GO:0060361	flight	126	0.687322	up	2.02e-08	contig#16324,contig#32970,contig#36871,contig#10468,contig#10738,contig#11407,contig#11640,contig#1172,contig#12531,contig#13356,contig#1449,contig#14705,contig#1507,contig#16489,contig#16655,contig#16817,contig#17961,contig#18153,contig#18154,contig#184,contig#18443,contig#18984,contig#18991,contig#19565,contig#19723,contig#19811,contig#20075,contig#20262,contig#20737,contig#21929,contig#22213,c…
GO:0006937	regulation of muscle contraction	23	0.694504	up	0.0150043	contig#1482,contig#152,contig#198,contig#2405,contig#2837,contig#4470,contig#4509,contig#451,contig#6460,contig#25327,contig#50518,contig#10699,contig#11200,contig#12242,contig#16496,contig#20077,contig#29983,contig#42287,contig#49865,contig#7131,contig#9538,contig#35404,contig#34463
GO:0031033	myosin filament organization	123	0.695643	up	1.91e-08	contig#10468,contig#10738,contig#11407,contig#11640,contig#1172,contig#12531,contig#13356,contig#1449,contig#14705,contig#1507,contig#16489,contig#16655,contig#16817,contig#17961,contig#18153,contig#18154,contig#184,contig#18443,contig#18984,contig#18991,contig#19565,contig#19723,contig#19811,contig#20075,contig#20262,contig#20737,contig#21929,contig#22213,contig#22279,contig#2237,contig#22848,co…
GO:0055003	cardiac myofibril assembly	15	0.696737	up	0.0486156	contig#23079,contig#35774,contig#52519,contig#34710,contig#38875,contig#20891,contig#31010,contig#46503,contig#7784,contig#10599,contig#13419,contig#30893,contig#33132,contig#38483,contig#46557
GO:0006048	UDP-N-acetylglucosamine biosynthetic process	14	0.762783	up	0.0343164	contig#4484,contig#6025,contig#6689,contig#2147,contig#23108,contig#4005,contig#1382,contig#36814,contig#47909,contig#8710,contig#28672,contig#6890,contig#26104,contig#8031
GO:0051013	microtubule severing	16	0.764439	up	0.0233264	contig#11812,contig#5991,contig#24290,contig#53483,contig#8688,contig#4212,contig#6157,contig#18062,contig#55040,contig#56963,contig#34648,contig#35034,contig#4084,contig#10348,contig#29867,contig#8552
GO:0071347	cellular response to interleukin-1	17	0.798488	up	0.013873	contig#6465,contig#34710,contig#17317,contig#26154,contig#28682,contig#38875,contig#52361,contig#710,contig#26008,contig#704,contig#51688,contig#2879,contig#24960,contig#12431,contig#16129,contig#35958,contig#25687
GO:0006939	smooth muscle contraction	17	0.813412	up	0.0119054	contig#30740,contig#22443,contig#26972,contig#33013,contig#5081,contig#7667,contig#7668,contig#16323,contig#35694,contig#1375,contig#16021,contig#18754,contig#6079,contig#36005,contig#3420,contig#22411,contig#46083
GO:0060537	muscle tissue development	10	0.841376	up	0.0445878	contig#11283,contig#12349,contig#42514,contig#42617,contig#48932,contig#55462,contig#8559,contig#8921,contig#9274,contig#9457
GO:0048017	inositol lipid-mediated signaling	11	0.895105	up	0.0232962	contig#29774,contig#31837,contig#4354,contig#48444,contig#52602,contig#7632,contig#9767,contig#28282,contig#39307,contig#29937,contig#53433
GO:0009991	response to extracellular stimulus	9	0.904434	up	0.0377204	contig#10423,contig#11297,contig#17092,contig#30829,contig#33987,contig#39485,contig#7097,contig#34461,contig#39530
GO:0097192	extrinsic apoptotic signaling pathway in absence of ligand	9	0.960188	up	0.0254502	contig#145,contig#16777,contig#33603,contig#57856,contig#53026,contig#10123,contig#20880,contig#1304,contig#258
GO:0055015	ventricular cardiac muscle cell development	9	0.968289	up	0.023972	contig#10658,contig#12117,contig#26147,contig#48504,contig#512,contig#46028,contig#22515,contig#34199,contig#52932
GO:1904799	regulation of neuron remodeling	8	1.02127	up	0.0230366	contig#12975,contig#1303,contig#15432,contig#2295,contig#34937,contig#4767,contig#8265,contig#38905
GO:0032331	negative regulation of chondrocyte differentiation	8	1.08956	up	0.0137532	contig#14193,contig#28682,contig#52361,contig#31677,contig#8830,contig#7128,contig#3470,contig#58081
GO:0050860	negative regulation of T cell receptor signaling pathway	10	1.10611	up	0.00500715	contig#13274,contig#29709,contig#56162,contig#34404,contig#40586,contig#30059,contig#31748,contig#32015,contig#3258,contig#29868
GO:0009609	response to symbiotic bacterium	6	1.12346	up	0.0265687	contig#10396,contig#11527,contig#24291,contig#51499,contig#5733,contig#53861
GO:0080154	regulation of fertilization	20	1.14162	up	3.68e-05	contig#12627,contig#13485,contig#17376,contig#18869,contig#21419,contig#28690,contig#31722,contig#12197,contig#28057,contig#2948,contig#3413,contig#37332,contig#40009,contig#5548,contig#58529,contig#9378,contig#23289,contig#5663,contig#6897,contig#753
GO:0031424	keratinization	13	1.21638	up	0.000308	contig#10488,contig#10596,contig#10964,contig#11160,contig#14540,contig#14541,contig#1736,contig#2117,contig#22605,contig#5716,contig#9328,contig#32225,contig#43131
GO:0021536	diencephalon development	4	1.2342	up	0.041195	contig#8928,contig#7180,contig#20130,contig#28849
GO:0007316	pole plasm RNA localization	5	1.23847	up	0.0218779	contig#2408,contig#49284,contig#3297,contig#51867,contig#52262
GO:0006528	asparagine metabolic process	4	1.24638	up	0.0386857	contig#23822,contig#24046,contig#3616,contig#20798
GO:0050868	negative regulation of T cell activation	6	1.26857	up	0.00960424	contig#34404,contig#40586,contig#30059,contig#31748,contig#32015,contig#3258
GO:0060907	positive regulation of macrophage cytokine production	4	1.28207	up	0.0320151	contig#19551,contig#48744,contig#13891,contig#20679
GO:0019417	sulfur oxidation	5	1.31358	up	0.0133722	contig#38407,contig#39174,contig#47777,contig#57925,contig#38905
GO:0022406	membrane docking	5	1.31898	up	0.0128859	contig#29056,contig#12202,contig#25073,contig#22076,contig#9904
GO:0070885	negative regulation of calcineurin-NFAT signaling cascade	5	1.31898	up	0.0128859	contig#29056,contig#12202,contig#25073,contig#22076,contig#9904
GO:0060050	positive regulation of protein glycosylation	5	1.31898	up	0.0128859	contig#29056,contig#12202,contig#25073,contig#22076,contig#9904
GO:0032417	positive regulation of sodium:proton antiporter activity	5	1.31898	up	0.0128859	contig#29056,contig#12202,contig#25073,contig#22076,contig#9904
GO:0008588	release of cytoplasmic sequestered NF-kappaB	4	1.3324	up	0.0241909	contig#25067,contig#25889,contig#6559,contig#43314
GO:0032199	reverse transcription involved in RNA-mediated transposition	4	1.33512	up	0.023816	contig#44918,contig#48779,contig#56048,contig#56822
GO:0032197	transposition, RNA-mediated	4	1.33512	up	0.023816	contig#44918,contig#48779,contig#56048,contig#56822
GO:0071409	cellular response to cycloheximide	4	1.33514	up	0.0238134	contig#17317,contig#26154,contig#710,contig#26008
GO:0051247	positive regulation of protein metabolic process	4	1.33514	up	0.0238134	contig#17317,contig#26154,contig#710,contig#26008
GO:0010884	positive regulation of lipid storage	3	1.34201	up	0.0487478	contig#22246,contig#25163,contig#48930
GO:0001887	selenium compound metabolic process	4	1.37067	up	0.0193424	contig#14199,contig#1131,contig#8629,contig#11797
GO:0061140	lung secretory cell differentiation	3	1.37791	up	0.0413569	contig#42769,contig#48628,contig#2586
GO:1901250	negative regulation of lung goblet cell differentiation	3	1.37791	up	0.0413569	contig#42769,contig#48628,contig#2586
GO:1901509	regulation of endothelial tube morphogenesis	3	1.40239	up	0.0368414	contig#28682,contig#52361,contig#5331
GO:0010735	positive regulation of transcription via serum response element binding	4	1.41693	up	0.0145762	contig#38407,contig#39174,contig#47777,contig#57925
GO:0055014	atrial cardiac muscle cell development	6	1.43947	up	0.00226586	contig#10658,contig#12117,contig#26147,contig#48504,contig#512,contig#46028
GO:0060347	heart trabecula formation	6	1.43947	up	0.00226586	contig#10658,contig#12117,contig#26147,contig#48504,contig#512,contig#46028
GO:0071140	resolution of mitotic recombination intermediates	3	1.44203	up	0.0303618	contig#25631,contig#27642,contig#30967
GO:0006957	complement activation, alternative pathway	2	1.56623	up	0.0485776	contig#44646,contig#55986
GO:0045820	negative regulation of glycolytic process	3	1.58243	up	0.0143847	contig#50398,contig#6605,contig#18048
GO:0043152	induction of bacterial agglutination	2	1.6316	up	0.0373583	contig#19551,contig#48744
GO:0002448	mast cell mediated immunity	2	1.6316	up	0.0373583	contig#19551,contig#48744
GO:0048858	cell projection morphogenesis	2	1.7232	up	0.0252894	contig#22573,contig#40044
GO:0097029	mature conventional dendritic cell differentiation	2	1.79271	up	0.0184875	contig#42798,contig#42946
GO:0018277	protein deamination	2	1.79986	up	0.0178876	contig#33150,contig#42305
GO:0071305	cellular response to vitamin D	2	1.81017	up	0.0170525	contig#47910,contig#25687
GO:0005993	trehalose catabolic process	2	1.82411	up	0.0159765	contig#30130,contig#3597
GO:0003380	establishment or maintenance of cytoskeleton polarity involved in gastrulation	2	1.93223	up	0.00948427	contig#26993,contig#50277
GO:0006557	S-adenosylmethioninamine biosynthetic process	2	1.94035	up	0.00911037	contig#27521,contig#38676
GO:0018009	N-terminal peptidyl-L-cysteine N-palmitoylation	1	2.03599	up	0.0498486	contig#24365
GO:0007225	patched ligand maturation	1	2.03599	up	0.0498486	contig#24365
GO:0060562	epithelial tube morphogenesis	1	2.08897	up	0.0429687	contig#48794
GO:2000696	regulation of epithelial cell differentiation involved in kidney development	1	2.08897	up	0.0429687	contig#48794
GO:1904970	brush border assembly	1	2.10234	up	0.041378	contig#8971
GO:1904106		1	2.10234	up	0.041378	contig#8971
GO:2001113	negative regulation of cellular response to hepatocyte growth factor stimulus	2	2.17058	up	0.00279812	contig#28682,contig#52361
GO:1902548	negative regulation of cellular response to vascular endothelial growth factor stimulus	2	2.17058	up	0.00279812	contig#28682,contig#52361
GO:1902203	negative regulation of hepatocyte growth factor receptor signaling pathway	2	2.17058	up	0.00279812	contig#28682,contig#52361
GO:0030167	proteoglycan catabolic process	2	2.17058	up	0.00279812	contig#28682,contig#52361
GO:2001256	regulation of store-operated calcium entry	1	2.30593	up	0.0232758	contig#398
GO:0044240	multicellular organismal lipid catabolic process	1	2.36242	up	0.0198886	contig#9193
GO:0072080	nephron tubule development	1	2.38728	up	0.0185742	contig#558
GO:0050955	thermoception	1	2.44684	up	0.0158094	contig#13909
GO:0006679	glucosylceramide biosynthetic process	1	2.53756	up	0.0124828	contig#22132
GO:0019102	male somatic sex determination	1	2.62757	up	0.0100155	contig#50309
GO:0042006	masculinization of hermaphroditic germ-line	1	2.62757	up	0.0100155	contig#50309
GO:0036369	transcription factor catabolic process	1	2.62757	up	0.0100155	contig#50309
GO:0042750	hibernation	1	2.73466	up	0.007884	contig#10109
GO:1900408	negative regulation of cellular response to oxidative stress	1	2.98457	up	0.00507253	contig#14199
GO:2000609	regulation of thyroid hormone generation	1	3.6701	up	0.00370096	contig#3739
