# Supplementary material for: Regulation of gene expression is associated with tolerance of the Arctic copepod Calanus glacialis to CO 2‐acidified sea water
Source: Ecol Evol. 2017 Aug 2;7(18):7145–60. doi: 10.1002/ece3.3063 (PMC5606855; doi:10.1002/ece3.3063)
Supplement: Supplementary file 3 [file ECE3-7-7145-s003.xlsx]

## Sheet: Austevoll_assembly_arthro_DEG_L
Supplementary Table 8. Annotation of the 151 contigs that were significantly differentially expressed in Calanus glacialis nauplii exposed to a gradient of pH from 8.05 to 7.5. Contig sequences were matched against arthropod sequences in the National Center for Biotechnology Information (NCBI) non-redundant (nr) protein database and the entire Uniprot protein database using Blastx. For nr matches…
Contig Name	Contig Length (bp)	Top nr Match	Uniprot	Uniprot Description	KEGG GeneID	KEGG Pathway	GO terms: Biological process	GO terms: Molecular function	GO terms: Cellular component	Keywords	Log2 Fold Change	p- value
contig#52597	284	gi|586962512|gb|AHK05644.1| ATP-binding cassette transporter sub-family C member 1 isoform X5 [Tigriopus japonicus]	O35379	Multidrug resistance-associated protein 1	mmu:17250	mmu05206, mmu02010, mmu04977, mmu04071	ATP binding (GO:0005524);ATPase activity (GO:0016887);ATPase activity, coupled to transmembrane movement of substances (GO:0042626);		basolateral plasma membrane (GO:0016323);extracellular exosome (GO:0070062);integral component of plasma membrane (GO:0005887);membrane (GO:0016020);plasma membrane (GO:0005886);	ATP-binding;Cell membrane;Complete proteome;Glycoprotein;Hydrolase;Membrane;Nucleotide-binding;Phosphoprotein;REFerence proteome;Repeat;Transmembrane;Transmembrane helix;Transport.;	-3.84376	1.38539e-08
contig#37085	537										-3.58588	6.07414e-08
contig#20908	1031	gi|357624231|gb|EHJ75089.1| molting fluid carboxypeptidase A [Danaus plexippus]	P04069	Carboxypeptidase B			metallocarboxypeptidase activity (GO:0004181);zinc ion binding (GO:0008270);		extracellular region (GO:0005576);	Carboxypeptidase;Direct protein sequencing;Hydrolase;Metal-binding;Metalloprotease;Protease;Secreted;Zinc.;	-3.33933	5.02503e-07
contig#45384	270										-3.26865	4.01536e-08
contig#29424	939										-3.18975	2.94971e-06
contig#45102	206										-3.16964	2.43275e-06
contig#4342	2700	gi|357608164|gb|EHJ65855.1| Endoprotease FURIN [Danaus plexippus]	P30432	Furin-like protease 2	dme:Dmel_CG18734		serine-type endopeptidase activity (GO:0004252);	negative regulation of secretion (GO:0051048);protein processing (GO:0016485);proteolysis (GO:0006508);regulation of glucose metabolic process (GO:0010906);	integral component of membrane (GO:0016021);plasma membrane (GO:0005886);	Alternative splicing;Cleavage on pair of basic residues;Complete proteome;Disulfide bond;Glycoprotein;Hydrolase;Membrane;Protease;REFerence proteome;Repeat;Serine protease;Signal;Transmembrane;Transmembrane helix;Zymogen.;	-3.15959	3.64721e-06
contig#52412	203										-3.15019	4.13598e-06
contig#23350	1049										-3.1136	8.55399e-07
contig#49862	730	gi|1022774799|gb|KZS18781.1| Uncharacterized protein APZ42_015340 [Daphnia magna]									-3.07108	4.77386e-06
contig#32563	233	gi|924564277|gb|ALC48902.1| CG3108 [Drosophila busckii]	P04069	Carboxypeptidase B			metallocarboxypeptidase activity (GO:0004181);zinc ion binding (GO:0008270);		extracellular region (GO:0005576);	Carboxypeptidase;Direct protein sequencing;Hydrolase;Metal-binding;Metalloprotease;Protease;Secreted;Zinc.;	-3.0599	6.2677e-06
contig#18663	1047	gi|225712486|gb|ACO12089.1| Cuticle protein 19 [Lepeophtheirus salmonis]	P26967	Adult-specific cuticular protein ACP-20			structural constituent of cuticle (GO:0042302);			Cuticle;Direct protein sequencing;Repeat;Signal.;	-3.04268	5.87733e-06
contig#25825	406										-3.01684	7.47088e-06
contig#24446	271										-2.99778	2.2578e-06
contig#12244	4822	gi|1022763132|gb|KZS08792.1| Uncharacterized protein APZ42_027471 [Daphnia magna]									-2.97235	1.32523e-05
contig#1996	591										-2.94966	1.50987e-05
contig#26903	843										-2.93167	1.83984e-05
contig#51461	435										-2.9188	1.4442e-05
contig#28354	377										-2.9156	4.64112e-07
contig#36253	302	gi|1022772025|gb|KZS16226.1| C-type lectin CTL - galactose binding [Daphnia magna]									-2.89918	9.10791e-06
contig#12500	2129	gi|195160393|ref|XP_002021060.1| GL25033 [Drosophila persimilis] >gi|194118173|gb|EDW40216.1| GL25033 [Drosophila persimilis]	Q7M3M6	Ecdysone-induced protein 74EF			sequence-specific DNA binding (GO:0043565);transcription factor activity, sequence-specific DNA binding (GO:0003700);	multicellular organism development (GO:0007275);transcription, DNA-templated (GO:0006351);	nucleus (GO:0005634);	Coiled coil;Developmental protein;DNA-binding;Nucleus;Transcription;Transcription regulation.;	-2.89084	1.13824e-05
contig#5533	826										-2.85512	2.62181e-05
contig#6429	534										-2.8446	1.74232e-05
contig#15466	523	gi|409184026|gb|AFV27512.1| cuticular protein R&R 1 [Apis cerana cerana] >gi|409184028|gb|AFV27513.1| cuticular protein R&R 1 [Apis cerana cerana]	P82120	Cuticle protein 7			structural constituent of cuticle (GO:0042302);			Cuticle;Direct protein sequencing;Repeat.;	-2.82388	6.52549e-06
contig#40451	335	gi|155966212|gb|ABU41060.1| hypothetical protein [Lepeophtheirus salmonis]									-2.8219	3.46442e-05
contig#39238	1374	gi|1022771967|gb|KZS16182.1| Uncharacterized protein APZ42_018109 [Daphnia magna]									-2.81529	1.94536e-05
contig#21923	1582										-2.81465	1.5191e-05
contig#16018	968										-2.80919	3.56226e-05
contig#52288	338										-2.80155	3.45332e-05
contig#38526	759										-2.79932	3.41269e-05
contig#8499	528										-2.78501	3.68208e-05
contig#3739	1976	gi|1022770611|gb|KZS15011.1| Dual oxidase maturation factor 2 [Daphnia magna]	Q1HG43	Dual oxidase maturation factor 1	hsa:90527			hydrogen peroxide metabolic process (GO:0042743);positive regulation of neuron differentiation (GO:0045666);positive regulation of reactive oxygen species metabolic process (GO:2000379);protein transport (GO:0015031);regulation of inflammatory response (GO:0050727);regulation of thyroid hormone generation (GO:2000609);	endoplasmic reticulum membrane (GO:0005789);integral component of membrane (GO:0016021);membrane (GO:0016020);plasma membrane (GO:0005886);	Alternative splicing;Complete proteome;Glycoprotein;Membrane;Polymorphism;Protein transport;REFerence proteome;Transmembrane;Transmembrane helix;Transport.;	-2.78281	1.13443e-05
contig#9563	266	gi|299119867|gb|ADJ11736.1| GA19326, partial [Drosophila miranda] >gi|299119869|gb|ADJ11737.1| GA19326, partial [Drosophila miranda] >gi|299119871|gb|ADJ11738.1| GA19326, partial [Drosophila miranda] >gi|299119873|gb|ADJ11739.1| GA19326, partial [Drosophila miranda] >gi|299119875|gb|ADJ11740.1| GA19326, partial [Drosophila miranda] >gi|299119877|gb|ADJ11741.1| GA19326, partial [Drosophila miranda…									-2.77695	3.76096e-05	gb	ADJ11762.1	GA19326, partial [Drosophila pseudoobscura]	gi	299119921	gb	ADJ11763.1	GA19326, partial [Drosophila pseudoobscura]	gi	299119923	gb	ADJ11764.1	GA19326, partial [Drosophila pseudoobscura]	gi	299119925	gb	ADJ11765.1	GA19326, partial [Drosophila pseudoobscura]	gi	299119927	gb	ADJ11766.1	GA19326, partial [Drosophila pseudoobscura]
contig#30197	582										-2.77507	4.76824e-05
contig#10636	1296										-2.77096	7.78557e-06
contig#32662	230										-2.76992	5.13132e-05
contig#35515	225										-2.76848	4.58644e-05
contig#42475	509										-2.76775	3.76582e-05
contig#8392	207										-2.76439	4.27674e-05
contig#34735	295										-2.76023	5.43877e-05
contig#5376	3212	gi|925684195|gb|KOX80717.1| Serine/threonine-protein kinase Doa, partial [Melipona quadrifasciata]	P49762	Serine/threonine-protein kinase Doa	dme:Dmel_CG42320		ATP binding (GO:0005524);protein kinase activity (GO:0004672);protein serine/threonine kinase activity (GO:0004674);protein serine/threonine/tyrosine kinase activity (GO:0004712);protein tyrosine kinase activity (GO:0004713);	autophagic cell death (GO:0048102);blastoderm segmentation (GO:0007350);brain morphogenesis (GO:0048854);central nervous system development (GO:0007417);chaeta morphogenesis (GO:0008407);chitin-based embryonic cuticle biosynthetic process (GO:0008362);compound eye development (GO:0048749);compound eye photoreceptor development (GO:0042051);karyosome formation (GO:0030717);locomotion involved in l…	cytoplasm (GO:0005737);cytosol (GO:0005829);endoplasmic reticulum (GO:0005783);microtubule associated complex (GO:0005875);nucleus (GO:0005634);	Alternative splicing;ATP-binding;Complete proteome;Cytoplasm;Developmental protein;Kinase;Nucleotide-binding;Nucleus;Phosphoprotein;REFerence proteome;Sensory transduction;Serine/threonine-protein kinase;Transferase;Tyrosine-protein kinase;Vision.;	-2.75763	1.15483e-05
contig#30561	207										-2.74468	6.05918e-05
contig#34734	243										-2.74418	5.93281e-05
contig#36256	1726	gi|170035735|ref|XP_001845723.1| coagulation factor XI [Culex quinquefasciatus] >gi|167878029|gb|EDS41412.1| coagulation factor XI [Culex quinquefasciatus]	P00765	Trypsin-1			metal ion binding (GO:0046872);serine-type endopeptidase activity (GO:0004252);	digestion (GO:0007586);	extracellular space (GO:0005615);	Calcium;Digestion;Direct protein sequencing;Disulfide bond;Hydrolase;Metal-binding;Protease;Secreted;Serine protease.;	-2.71497	3.13101e-05
contig#26623	369	gi|646704158|gb|KDR12496.1| Urokinase-type plasminogen activator [Zootermopsis nevadensis]	P26262	Plasma kallikrein	mmu:16621	mmu04610	serine-type endopeptidase activity (GO:0004252);	blood coagulation (GO:0007596);fibrinolysis (GO:0042730);inflammatory response (GO:0006954);liver regeneration (GO:0097421);plasminogen activation (GO:0031639);positive regulation of fibrinolysis (GO:0051919);	extracellular exosome (GO:0070062);extracellular space (GO:0005615);	Blood coagulation;Complete proteome;Direct protein sequencing;Disulfide bond;Fibrinolysis;Glycoprotein;Hemostasis;Hydrolase;Inflammatory response;Protease;REFerence proteome;Repeat;Secreted;Serine protease;Signal;Zymogen.;	-2.70734	3.04989e-05
contig#23653	220										-2.70431	6.26649e-05
contig#19501	347	gi|290462717|gb|ADD24406.1| Cuticle protein 7 [Lepeophtheirus salmonis] >gi|290562577|gb|ADD38684.1| Cuticle protein 7 [Lepeophtheirus salmonis]	P26967	Adult-specific cuticular protein ACP-20			structural constituent of cuticle (GO:0042302);			Cuticle;Direct protein sequencing;Repeat;Signal.;	-2.6656	5.74525e-05
contig#27619	556	gi|646722401|gb|KDR23414.1| DmX-like protein 2 [Zootermopsis nevadensis]	Q8TDJ6	DmX-like protein 2	hsa:23312		Rab GTPase binding (GO:0017137);		cell junction (GO:0030054);extracellular space (GO:0005615);synaptic vesicle (GO:0008021);synaptic vesicle membrane (GO:0030672);	Alternative splicing;Cell junction;Coiled coil;Complete proteome;Cytoplasmic vesicle;Diabetes mellitus;Direct protein sequencing;Disease mutation;Hypogonadotropic hypogonadism;Membrane;Neuropathy;Phosphoprotein;Polymorphism;REFerence proteome;Repeat;Synapse;WD repeat.;	-2.65036	8.05178e-05
contig#50069	359	gi|914098223|ref|NP_001298282.1| uncharacterized LOC106111232 precursor [Papilio polytes] >gi|389610659|dbj|BAM18941.1| C-type lectin - galactose binding [Papilio polytes]									-2.6473	7.59124e-05
contig#22714	248	gi|155966212|gb|ABU41060.1| hypothetical protein [Lepeophtheirus salmonis]									-2.64247	0.00011275
contig#37947	396	gi|155966212|gb|ABU41060.1| hypothetical protein [Lepeophtheirus salmonis]									-2.63846	0.000115545
contig#11856	750	gi|1022777459|gb|KZS21013.1| UNC93 protein [Daphnia magna]	Q9Y115	UNC93-like protein	dme:Dmel_CG4928				integral component of membrane (GO:0016021);plasma membrane (GO:0005886);	Complete proteome;Glycoprotein;Membrane;REFerence proteome;Transmembrane;Transmembrane helix.;	-2.63758	7.01094e-05
contig#970	717	gi|155966139|gb|ABU41024.1| hypothetical protein [Lepeophtheirus salmonis]									-2.62796	0.000108754
contig#23101	266										-2.62324	1.66949e-05
contig#19305	391	gi|155966163|gb|ABU41036.1| hypothetical protein [Lepeophtheirus salmonis]									-2.60895	0.000126477
contig#46312	487										-2.6075	0.000123961
contig#42946	248	gi|170035729|ref|XP_001845720.1| trypsin [Culex quinquefasciatus] >gi|167878026|gb|EDS41409.1| trypsin [Culex quinquefasciatus]	Q61096	Myeloblastin	mmu:19152		enzyme binding (GO:0019899);serine-type endopeptidase activity (GO:0004252);	collagen catabolic process (GO:0030574);mature conventional dendritic cell differentiation (GO:0097029);negative regulation of phagocytosis (GO:0050765);phagocytosis (GO:0006909);	cytosol (GO:0005829);extracellular exosome (GO:0070062);extracellular space (GO:0005615);plasma membrane (GO:0005886);	Collagen degradation;Complete proteome;Disulfide bond;Glycoprotein;Hydrolase;Protease;REFerence proteome;Serine protease;Signal;Zymogen.;	-2.59388	5.00831e-05
contig#11186	461	gi|225712486|gb|ACO12089.1| Cuticle protein 19 [Lepeophtheirus salmonis]									-2.58795	0.00010921
contig#8889	416										-2.57419	0.000168237
contig#23665	513										-2.5687	0.000104759
contig#52156	383										-2.56788	0.000162872
contig#42035	307										-2.55832	0.000160119
contig#37993	778	gi|572263449|ref|XP_006609934.1| PREDICTED: uncharacterized protein LOC102672049 isoform X1 [Apis dorsata]									-2.55629	7.45978e-05
contig#25926	1076	gi|288869500|ref|NP_001165857.1| cuticular protein analogous to peritrophins 3-B precursor [Acyrthosiphon pisum]									-2.55426	4.03668e-05
contig#31070	453										-2.54818	5.63903e-05
contig#13532	516										-2.52892	0.000159931
contig#27406	239	gi|675368420|gb|KFM61322.1| Protein lethal(2)essential for life, partial [Stegodyphus mimosarum]	Q3T149	Heat shock protein beta-1					cytoplasm (GO:0005737);nucleus (GO:0005634);spindle (GO:0005819);	Acetylation;Chaperone;Complete proteome;Cytoplasm;Cytoskeleton;Nucleus;Phosphoprotein;REFerence proteome;Stress response.;	-2.52634	0.000211252
contig#18310	594	gi|675390144|gb|KFM83041.1| Superoxide dismutase [Cu-Zn], partial [Stegodyphus mimosarum]	P34461	Extracellular superoxide dismutase [Cu-Zn]			copper ion binding (GO:0005507);superoxide dismutase activity (GO:0004784);zinc ion binding (GO:0008270);	superoxide metabolic process (GO:0006801);	cytoplasm (GO:0005737);extracellular space (GO:0005615);membrane (GO:0016020);	Alternative splicing;Antioxidant;Complete proteome;Copper;Disulfide bond;Glycoprotein;Membrane;Metal-binding;Oxidoreductase;REFerence proteome;Secreted;Signal;Zinc.;	-2.51388	0.000232256
contig#34937	981	gi|943456533|gb|ALL42061.1| transcription factor SOX-4-like protein [Antheraea pernyi]	P40656	Putative transcription factor SOX-14	dme:Dmel_CG3090		DNA binding, bending (GO:0008301);sequence-specific DNA binding (GO:0043565);	dendrite morphogenesis (GO:0048813);metamorphosis (GO:0007552);neuron remodeling (GO:0016322);regulation of neuron remodeling (GO:1904799);regulation of transcription from RNA polymerase II promoter (GO:0006357);transcription, DNA-templated (GO:0006351);	nucleus (GO:0005634);	Complete proteome;DNA-binding;Nucleus;REFerence proteome;Transcription;Transcription regulation.;	-2.51286	0.000231758
contig#20334	465	gi|1022772025|gb|KZS16226.1| C-type lectin CTL - galactose binding [Daphnia magna]									-2.5127	4.43993e-05
contig#1375	4791	gi|675389799|gb|KFM82696.1| Myosin light chain kinase, smooth muscle, partial [Stegodyphus mimosarum]	Q28824	Myosin light chain kinase, smooth muscle	bta:338037	bta04971, bta04611, bta04022, bta04921, bta04270, bta04810, bta04510, bta04020	ATP binding (GO:0005524);metal ion binding (GO:0046872);myosin light chain kinase activity (GO:0004687);	positive regulation of cell migration (GO:0030335);smooth muscle contraction (GO:0006939);	cleavage furrow (GO:0032154);cytoplasm (GO:0005737);cytoskeleton (GO:0005856);lamellipodium (GO:0030027);	Actin-binding;Alternative initiation;ATP-binding;Calcium;Calmodulin-binding;Cell projection;Complete proteome;Cytoplasm;Cytoskeleton;Disulfide bond;Immunoglobulin domain;Kinase;Magnesium;Metal-binding;Nucleotide-binding;Phosphoprotein;REFerence proteome;Repeat;Serine/threonine-protein kinase;Transferase.;	-2.50897	0.000245291
contig#46377	262										-2.50524	6.8051e-05
contig#23208	851										-2.50083	0.000190476
contig#17187	952	gi|1022763722|gb|KZS09273.1| Aquaporin-4 [Daphnia magna]									-2.48027	0.00028966
contig#42921	244										-2.47178	0.000291591
contig#15362	955	gi|155966163|gb|ABU41036.1| hypothetical protein [Lepeophtheirus salmonis]									-2.47023	0.000289773
contig#3070	1244										-2.45986	0.00015238
contig#17528	544										-2.45968	0.000191344
contig#45273	231										-2.45702	0.000266192
contig#25898	443	gi|155966358|gb|ABU41131.1| hypothetical protein [Lepeophtheirus salmonis]									-2.45507	0.00029671
contig#40599	492										-2.45477	0.000281522
contig#39520	420	gi|225712486|gb|ACO12089.1| Cuticle protein 19 [Lepeophtheirus salmonis]	P84252	Cuticle protein 16.8			chitin binding (GO:0008061);structural constituent of cuticle (GO:0042302);			Chitin-binding;Cuticle;Direct protein sequencing;Pyrrolidone carboxylic acid.;	-2.44959	0.000281208
contig#6116	829	gi|155966163|gb|ABU41036.1| hypothetical protein [Lepeophtheirus salmonis]									-2.44453	0.000320684
contig#20448	998										-2.44233	0.000358119
contig#6437	250										-2.43961	0.00028082
contig#26045	901										-2.43807	0.000342118
contig#33487	467										-2.43764	0.000311214
contig#33833	419										-2.43256	0.000252955
contig#31593	562										-2.43104	0.000198686
contig#34817	498	gi|134085585|gb|ABO52851.1| IP18036p [Drosophila melanogaster]	Q9MZ19	Potassium voltage-gated channel subfamily B member 1 {ECO:0000250|UniProtKB:Q14721}	ocu:100008779		delayed rectifier potassium channel activity (GO:0005251);protein heterodimerization activity (GO:0046982);	action potential (GO:0001508);cellular response to glucose stimulus (GO:0071333);cellular response to nutrient levels (GO:0031669);glucose homeostasis (GO:0042593);glutamate receptor signaling pathway (GO:0007215);negative regulation of insulin secretion (GO:0046676);positive regulation of calcium ion-dependent exocytosis (GO:0045956);positive regulation of catecholamine secretion (GO:0033605);po…	axon (GO:0030424);cell junction (GO:0030054);dendrite (GO:0030425);intracellular (GO:0005622);lateral plasma membrane (GO:0016328);neuronal cell body membrane (GO:0032809);perikaryon (GO:0043204);plasma membrane (GO:0005886);postsynaptic membrane (GO:0045211);sarcolemma (GO:0042383);voltage-gated potassium channel complex (GO:0008076);	Cell junction;Cell membrane;Cell projection;Complete proteome;Exocytosis;Ion channel;Ion transport;Isopeptide bond;Membrane;Phosphoprotein;Postsynaptic cell membrane;Potassium;Potassium channel;Potassium transport;REFerence proteome;Synapse;Synaptosome;Transmembrane;Transmembrane helix;Transport;Ubl conjugation;Voltage-gated channel.;	-2.42674	0.000231426
contig#15075	1761										-2.42221	0.000165249
contig#33318	330										-2.42087	0.000391736
contig#12602	5390	gi|646707193|gb|KDR14054.1| Protein ELYS [Zootermopsis nevadensis]	Q5U249	Protein ELYS	xla:397707		DNA binding (GO:0003677);	mRNA transport (GO:0051028);protein transport (GO:0015031);	nuclear pore (GO:0005643);	DNA-binding;mRNA transport;Nuclear pore complex;Nucleus;Protein transport;Translocation;Transport.;	-2.42019	0.000301056
contig#46981	297										-2.41921	0.000389472
contig#39249	201										-2.41754	0.000401335
contig#23006	211										-2.41738	0.000202581
contig#24428	270	gi|155966358|gb|ABU41131.1| hypothetical protein [Lepeophtheirus salmonis]									-2.41512	0.000404634
contig#45283	383										-2.41382	0.000183622
contig#48033	467										-2.40653	0.000273554
contig#12886	609										-2.39856	0.000388129
contig#15493	274	gi|391332048|ref|XP_003740450.1| PREDICTED: uncharacterized protein LOC100899826 [Metaseiulus occidentalis]	P59171	Acidic phospholipase A2 5			calcium ion binding (GO:0005509);phospholipase A2 activity (GO:0004623);	lipid catabolic process (GO:0016042);	extracellular region (GO:0005576);	Calcium;Disulfide bond;Hydrolase;Lipid degradation;Lipid metabolism;Metal-binding;Secreted;Signal.;	-2.39555	0.000463439
contig#43397	779										-2.38768	0.000184621
contig#40830	668	gi|195167958|ref|XP_002024799.1| GL17911 [Drosophila persimilis] >gi|194108229|gb|EDW30272.1| GL17911 [Drosophila persimilis]	Q0VC71	Probable tubulin polyglutamylase TTLL1	bta:539530		ATP binding (GO:0005524);ligase activity (GO:0016874);	axoneme assembly (GO:0035082);epithelial cilium movement (GO:0003351);protein polyglutamylation (GO:0018095);	cytoplasm (GO:0005737);microtubule (GO:0005874);	ATP-binding;Complete proteome;Cytoplasm;Cytoskeleton;Ligase;Microtubule;Nucleotide-binding;REFerence proteome.;	-2.38324	0.000135799
contig#17917	318										-2.38253	3.3051e-05
contig#13971	1107										-2.37841	0.000176912
contig#18830	353	gi|225711840|gb|ACO11766.1| E-selectin precursor [Lepeophtheirus salmonis]	D8VNS6	C-type lectin			carbohydrate binding (GO:0030246);metal ion binding (GO:0046872);		extracellular region (GO:0005576);	Calcium;Disulfide bond;Lectin;Metal-binding;Secreted;Signal;Toxin.;	-2.37524	0.000474842
contig#50835	226										-2.36814	0.000440078
contig#38755	509	gi|332018514|gb|EGI59104.1| Zinc finger protein 474 [Acromyrmex echinatior]	Q6V5K9	Zinc finger protein 474	mmu:66758		metal ion binding (GO:0046872);			Complete proteome;Metal-binding;REFerence proteome;Zinc;Zinc-finger.;	-2.36234	0.000263949
contig#931	1011										-2.36182	0.000125993
contig#25931	229										-2.36127	0.000348249
contig#20164	549										-2.34807	0.000174844
contig#20237	1216										-2.34221	0.000389505
contig#22124	1930	gi|50293089|gb|AAT72921.1| gastric caeca sugar transporter [Locusta migratoria]	Q8MKK4	Facilitated trehalose transporter Tret1-2 homolog {ECO:0000303|PubMed:20035867}	dme:Dmel_CG8234		glucose transmembrane transporter activity (GO:0005355);sugar (GO:0005351);	glucose import (GO:0046323);hexose transmembrane transport (GO:0035428);	integral component of plasma membrane (GO:0005887);membrane (GO:0016020);plasma membrane (GO:0005886);	Cell membrane;Complete proteome;Glycoprotein;Membrane;REFerence proteome;Transmembrane;Transmembrane helix.;	-2.33409	0.000454909
contig#12239	4205	gi|194877783|ref|XP_001973941.1| uncharacterized protein Dere_GG21465, isoform A [Drosophila erecta] >gi|190657128|gb|EDV54341.1| uncharacterized protein Dere_GG21465, isoform A [Drosophila erecta]	Q6ZMW2	Zinc finger protein 782	hsa:158431		DNA binding (GO:0003677);metal ion binding (GO:0046872);transcription factor activity, sequence-specific DNA binding (GO:0003700);	regulation of transcription, DNA-templated (GO:0006355);transcription, DNA-templated (GO:0006351);	nucleus (GO:0005634);	Complete proteome;DNA-binding;Metal-binding;Nucleus;Polymorphism;REFerence proteome;Repeat;Transcription;Transcription regulation;Zinc;Zinc-finger.;	-2.32284	0.000270066
contig#5850	1602	gi|1026546295|gb|OAD52285.1| Clavesin-1 [Eufriesea mexicana]	A6JUQ6	Clavesin-2 {ECO:0000303|PubMed:19651769}			phosphatidylinositol-3,5-bisphosphate binding (GO:0080025);transporter activity (GO:0005215);	lysosome organization (GO:0007040);	clathrin-coated vesicle (GO:0030136);early endosome membrane (GO:0031901);endosome (GO:0005768);trans-Golgi network (GO:0005802);	Complete proteome;Cytoplasmic vesicle;Endosome;Golgi apparatus;Lipid-binding;Membrane;Phosphoprotein;REFerence proteome.;	-2.32084	0.000393766
contig#31064	426										-2.31929	9.41967e-05
contig#23327	337										-2.29602	0.000181295
contig#34114	764	gi|496214269|gb|AGL41863.1| GA11431, partial [Drosophila pseudoobscura]	A2AGA4	Rhomboid-related protein 2	mmu:230726		serine-type endopeptidase activity (GO:0004252);	protein processing (GO:0016485);	integral component of membrane (GO:0016021);mitochondrial inner membrane (GO:0005743);plasma membrane (GO:0005886);	Cell membrane;Complete proteome;Hydrolase;Membrane;Protease;REFerence proteome;Serine protease;Transmembrane;Transmembrane helix.;	-2.29416	0.00042715
contig#20574	934										-2.27919	0.000469515
contig#16976	981										-2.27679	0.000304779
contig#38782	475										-2.27211	0.00046025
contig#4711	291										-2.26449	0.000283199
contig#8339	1073	gi|952541886|gb|KRT86426.1| C-type lectin, partial [Oryctes borbonicus]									-2.26045	0.000449975
contig#45781	242										-2.204	0.000416506
contig#7243	6415	gi|307181425|gb|EFN69020.1| FH2 domain-containing protein 1 [Camponotus floridanus]	Q9C0D6	FH2 domain-containing protein 1	hsa:85462					Complete proteome;Phosphoprotein;Polymorphism;REFerence proteome.;	-2.18672	0.000428661
contig#46142	491	gi|328899290|gb|AEB54634.1| receptor accessory protein 5 [Procambarus clarkii]	Q29RM3	Receptor expression-enhancing protein 5	bta:617543				integral component of membrane (GO:0016021);	Complete proteome;Membrane;REFerence proteome;Transmembrane;Transmembrane helix.;	-2.1595	0.000419933
contig#13099	471										-2.14694	0.000467928
contig#46525	720										-2.10034	0.000329757
contig#11046	596										-2.08583	0.000273706
contig#9989	1139										-2.03918	0.000153719
contig#9743	203										-1.94279	0.000463859
contig#8199	459										-1.90041	0.000262564
contig#43979	1223	gi|657600344|gb|AID52833.1| nuclear receptor [Tigriopus japonicus]	P33244	Nuclear hormone receptor FTZ-F1	dme:Dmel_CG4059		chromatin binding (GO:0003682);DNA binding (GO:0003677);protein heterodimerization activity (GO:0046982);RNA polymerase II transcription factor activity, ligand-activated sequence-specific DNA binding (GO:0004879);steroid hormone receptor activity (GO:0003707);transcription cofactor activity (GO:0003712);transcription factor binding (GO:0008134);transcription regulatory region sequence-specific D…	cell death (GO:0008219);dendrite morphogenesis (GO:0048813);imaginal disc-derived leg morphogenesis (GO:0007480);instar larval or pupal development (GO:0002165);juvenile hormone mediated signaling pathway (GO:0035626);lipid homeostasis (GO:0055088);metamorphosis (GO:0007552);mushroom body development (GO:0016319);neuron remodeling (GO:0016322);olfactory behavior (GO:0042048);periodic partitioning…	cytoplasm (GO:0005737);nucleus (GO:0005634);RNA polymerase II transcription factor complex (GO:0090575);	3D-structure;Activator;Alternative splicing;Complete proteome;Direct protein sequencing;DNA-binding;Metal-binding;Nucleus;Receptor;REFerence proteome;Transcription;Transcription regulation;Zinc;Zinc-finger.;	-1.72255	0.000235739
contig#24085	799										-1.71986	0.00036214
contig#489	2524	gi|657600386|gb|AID52854.1| hormone receptor 38 [Tigriopus japonicus]	P49869	Probable nuclear hormone receptor HR38	dme:Dmel_CG1864		RNA polymerase II regulatory region sequence-specific DNA binding (GO:0000977);RNA polymerase II transcription factor activity, ligand-activated sequence-specific DNA binding (GO:0004879);steroid hormone receptor activity (GO:0003707);zinc ion binding (GO:0008270);	cuticle development (GO:0042335);epidermis development (GO:0008544);phagocytosis (GO:0006909);positive regulation of transcription from RNA polymerase II promoter (GO:0045944);regulation of adult chitin-containing cuticle pigmentation (GO:0048082);regulation of glucose metabolic process (GO:0010906);transcription, DNA-templated (GO:0006351);	nucleus (GO:0005634);	3D-structure;Alternative splicing;Complete proteome;Developmental protein;DNA-binding;Metal-binding;Nucleus;Receptor;REFerence proteome;Transcription;Transcription regulation;Zinc;Zinc-finger.;	-1.68471	5.45927e-06
contig#12325	1013										-1.63977	0.00044386
contig#11128	5671	gi|1022764186|gb|KZS09667.1| Uncharacterized protein APZ42_026052 [Daphnia magna]									-1.49739	5.11404e-07
contig#2280	3711	gi|646708142|gb|KDR14571.1| Protein ovo [Zootermopsis nevadensis]	P51521	Protein ovo	dme:Dmel_CG6824		DNA binding (GO:0003677);metal ion binding (GO:0046872);RNA polymerase II transcription factor activity, sequence-specific DNA binding (GO:0000981);sequence-specific DNA binding (GO:0043565);	adult feeding behavior (GO:0008343);cuticle development (GO:0042335);cuticle pattern formation (GO:0035017);cuticle pigmentation (GO:0048067);cytoskeleton organization (GO:0007010);epidermal cell differentiation (GO:0009913);female germ-line sex determination (GO:0019099);germ-line sex determination (GO:0018992);imaginal disc-derived leg joint morphogenesis (GO:0016348);negative regulation of tra…	cytoplasm (GO:0005737);nucleus (GO:0005634);	Alternative splicing;Complete proteome;Cytoplasm;Developmental protein;Differentiation;DNA-binding;Metal-binding;Nucleus;Oogenesis;REFerence proteome;Repeat;Transcription;Transcription regulation;Zinc;Zinc-finger.;	-1.40598	0.000136413
contig#5768	1341	gi|675379677|gb|KFM72579.1| TSC22 domain family protein 1, partial [Stegodyphus mimosarum]	Q22544	Uncharacterized protein T18D3.7			transcription factor activity, sequence-specific DNA binding (GO:0003700);			Complete proteome;REFerence proteome.;	-1.07137	6.58309e-05
contig#16046	1891	gi|646713566|gb|KDR17870.1| Serine/threonine-protein kinase Pim-3 [Zootermopsis nevadensis]	O70444	Serine/threonine-protein kinase pim-3	rno:64534		ATP binding (GO:0005524);protein serine/threonine kinase activity (GO:0004674);	apoptotic process (GO:0006915);cell cycle (GO:0007049);histone phosphorylation (GO:0016572);negative regulation of apoptotic process (GO:0043066);negative regulation of insulin secretion involved in cellular response to glucose stimulus (GO:0061179);protein autophosphorylation (GO:0046777);protein phosphorylation (GO:0006468);regulation of mitotic cell cycle (GO:0007346);	cytoplasm (GO:0005737);	Apoptosis;ATP-binding;Cell cycle;Complete proteome;Cytoplasm;Kinase;Nucleotide-binding;Phosphoprotein;Proto-oncogene;REFerence proteome;Serine/threonine-protein kinase;Transferase;Ubl conjugation.;	-0.692313	0.000472948
contig#7251	934	gi|1764109|gb|AAC64661.1| pacifastin light chain precursor [Pacifastacus leniusculus]									1.14922	1.72703e-05
contig#15439	2593										1.33025	3.62026e-05
contig#7818	2745	gi|158289940|ref|XP_311553.4| AGAP010394-PA [Anopheles gambiae str. PEST] >gi|157018400|gb|EAA07199.5| AGAP010394-PA [Anopheles gambiae str. PEST]	Q0EEE2	Patched domain-containing protein 3	mmu:74675				integral component of membrane (GO:0016021);sperm midpiece (GO:0097225);	Alternative splicing;Complete proteome;Glycoprotein;Membrane;REFerence proteome;Transmembrane;Transmembrane helix.;	1.37801	0.000288246
contig#6842	322		P64918	Uncharacterized protein Mb2023	mbo:Mb2023		oxidoreductase activity (GO:0016491);			Complete proteome.;	1.74716	0.000449673
contig#34102	945	gi|332031120|gb|EGI70697.1| Integral membrane protein, partial [Acromyrmex echinatior]									1.84601	0.000309899
contig#8474	251										1.87791	0.000100694
contig#3743	277										2.03331	0.000146745
contig#42282	325	gi|1022759724|gb|KZS06043.1| Uncharacterized protein APZ42_030532 [Daphnia magna]									2.19942	0.000344679
contig#32408	267										2.44221	0.00034759
contig#40540	231										2.44846	0.00017206
contig#20554	975	gi|1022765763|gb|KZS10896.1| Uncharacterized protein APZ42_024564 [Daphnia magna]									2.57678	0.000146784
