# Supplementary material for: Regulation of gene expression is associated with tolerance of the Arctic copepod Calanus glacialis to CO 2‐acidified sea water
Source: Ecol Evol. 2017 Aug 2;7(18):7145–60. doi: 10.1002/ece3.3063 (PMC5606855; doi:10.1002/ece3.3063)
Supplement: Supplementary file 4 [file ECE3-7-7145-s004.fasta]

>contig#1
TATCCGACCAACAAGGCCAAGAACGCCTCCGTCTCCTTGGATGCGGGGCCTCTGCAGCGG
GTTTGATGCCGCCCGCGCAAGTTGGGATTTCCCAGAGGGCACTTGCGCGGGGTATACTGA
GTATCCCTCTGACCCTGTGAGCGATGGACTGGAGTACACGGGCGAAGCTTACGGCGACCA
GGTTTTGGACAATGCTCAAGACTCGGCAGTAAAG
>contig#2
TTTGGTCCGACATATCACACCTATCCAGGTGTGACAGAGAGACCTAACCAATACAGAACT
AATGAAAAATAGACAACATCTAACTCACAAAATTATTATACCACTCAACAACCACAAGAA
TACGCACGAACCTATCAAACAACAGTCAGAAGCTCGGATCCATATGAAAAAGAGAATACA
GCTTCTGAACAGTTCAATTCATTTGGTTCATCAAATTTCTTTTCAAGTAGCAACAACGAT
TTCTTCTCTGATTGGGGAAAAAAGGTTAACCCTAGCGAAAGCAATATAAAGAGAGAAATA
GGTACAGGTTTCCCAACAAAAACAACAACAAAACCAAAAATTAAGCAACCTGCAAATGTA
ATACAAACCAAAGCTGTGGACGATGAAATATACCAACTGAAGAACTATCGCACGCCAGTT
GGTGCCTACCCTGGTATGTACAATAATGCAAACAACCAAGGGTACACTGATCGTGTCACA
GCCGCTGGTTATACAACATCATCATATCAACAAAACATAGTCAATCATCATGTAAACCTC
ATCCCCAGCAGCAAACACCCAAACAACTCCAACCACTATTTTTACAAACACACATATTCC
ATACACCCCTGCTCCAGCATACCAAAACAATGGACACATCTACACACCAATACCTGCAGT
CCATCAAAACACACCAAGATCTTATATCGGCCAGCCAACCCCAAAACCAATTCCTCATGA
TTTTGTTACTCAAAGATCACACTCACCAAGTCCTTCAAATTATGGTTATCATACAACTAG
CAATCCAAATAAATTAAAGCGAGGACCACTAAAGAAAGAACTGACTGGAAATCCCAAAAA
GAAACAGAAGAATCCAAGCATGCCTGAGTTTGGAAATAGATTCTATTCTGGCTTTAGTGG
TTTTGGACCTAACCATATCAAACCTCACCATCCTGCCATCACATTCCTTGAGCCCTCATC
ACCCTCCCCACCAGAAGACAGAGACCGAACACAGCCACGACCGGCTCAGACACAACACAC
CCCTGCAAGAAATCCTGTAAATGTTTTTAATCAACCAGCAGCATTTGATAGATTCTTTGA
GTTTTCAAATTTTGACCAAAGAAATATGCCTGGGGAAACCTTCTCCCAATTCGGGCAAGG
TGCTGGTGGGGCGCAAAGACAACAGCCGGCAGCAAACCAACACCATTCACAGTATTATCA
ACAAGGGTTAAGACCTCAGGACAATATTCCTGGGAACCAAAATGTAGATGTCAGAGAGGA
ATTACCCCGTCGCAAAAGGAATAAGCAGCAGACTTCACTGAAGCAGAAGGGAAAAGGAAA
AGGAGGTCAGACAATTTGACAATCGTCCTCAGAGCGGATATTCCATCAATGTGTTTAATA
ATGCGGGTAAAAATTATTCCATATTTGATGGTAATTTCAACAAAAATGTAGAGCCAACGT
TTGGCAACATCAATAACCCTGAACGACAACATGATGCTATGAATAAGCCACGCCAATTCA
AGCGTAATATTGGCCAGCAAGGGTTAAGGACAGATAATTCAAACCCCTGGCCTAATGACA
AGCATTGGACCAACCAGCAGTACGAGTCGCGAGAACTCGGTGATCACCCTTTCTTGTTCT
AACCAGAAACAAATATTCAGTGAACTGCATCTGTGTCAGTTACCCACCAACAATTAATCT
GTTTTGTGACAATTAAAGCCAGGAAGCCAGCGATGTGGCGTGTCACTGCGTGTGCAGGCT
TCATATATCCTCAGCAACGAGGACCGTGTTGATAAGCATGAAAATTAATGATAAAATTCA
TGCAAAGACTAAAAGTGACAACGAAAAATCTGGCAACAGTCTGTGTAAAATTAGCCAGAG
CAATGGCATGATAAAGTGTAATGACCCACAGACAACACAAAACAACATAACATTATATGG
GGAAACCGTCTAGCCAATGTCAGTACAGTGAATTGGACACATTATAACTTTGCAAGGACT
GCTAATAATATGTTACTGGTACACATGTTTTAAAACCTCACATGCAGTGAATAGAACCCC
TCCTTGTGTCCCTATGTCCCTATGTTGCTAATTGTAACCCATACTAGTCAGTCCACAGCT
GATGCCAAGCCAGTCACATCTAGAAATAAATTTGTGCCCAGTTTTGTTATTTTGCTGTTT
TTTCTCCCAATTTAGATCCAATGCACAATATAAGTATGTGCCATCATGTTGTTTTGCTCT
ACCCTTTCAAAAAAAGTT
>contig#3
CTTCAGTAGATCGGTCACTTGCCACGGAGAAACAGCCCGCATTATGGAGCTGACAGTACT
TTTTATGGTTTTGAAATTAGCTTTGACAGTGTCTGCCACGATAAGAGGTCCTCCTAGAGC
AGACAAGAGTGAAATTCGACATGTGGCAAAAATAGGTGATGACATCAAGTTGAGGTGTCC
AATACACGGATATCCAACTCCAATGGTTTCGTGGGAAAAGGATGAAGACACAATTACTTT
TGCATGGTCAAGATTCAAGACAAATAAGAGGAGCTTAAAAATCAAGAGTGTTACTAAGGA
AGATATGGGTGTCTATATCTGCAAAGGTATCAATGGATTTGGCAAGGCCAAAACAAGAAT
TGAGTTGGTTGTGATAAACCCGGATGACTTCCCTAACATACTGGACTCTGACATACCCAA
ACTTGCTCCACCAGTGTTTACCAAGGAGACTGTCCGAACTGTCAAAGACATAACTGTCAA
CGCTGGCGAAAGCGTGACTCTCATCTGTTCCGCAATGGGTCTGCCATAACCAAGAATAAC
TTTGGTACAAGAACAATGAGCTGTACAGAGACACTGGAAGCACACTTACCATTGACCAAA
GTAGCACTAGAGACTCAGGAACCTACTCCTGCGTAGCTCAGAACATGGTGGGGAGTGCCT
CTGCCAAGTACAGAATAACAGTTGAGGACGTGACAGACCTTACACATGATGCAGCAAATG
TTTCCGTGTGGGTTGGAGACTCCCCTGTGCTTGACTGTAGGGTCAACAGTGATACAAAAC
CAAGCGTGAAGTGGTTGAAAAAGTTAGAGAACACCCATCCAAGTGATAGCAACAAGGTGA
TCAGCGTTGGAAGTGAGCACTACAGCATCATTGGCAATGACGAGGACATGCTGCAAAGTG
GTGAGAGGGAGTACCTCAGCCAACTTGCCATCAGGTCTGCACACACAGACGACTCTGGGA
TGTACATCTGCTTCGTCACCTCGGGTGGAAAAGGGTTCAACTTTAAACAGTCCTACCTCA
CAGTTATTGAAAATATTGGGCGAGAGGTAGAGCGAGAGTTCCCGGTGATAGTTGTGGTTC
TGGTCCTGGCAATTGCTATCACCCTGTCTTTAATTGGCTTGGTGCTGTGCCTCATTCAGA
AAAAGCCAAAAGCCAGTCACAGCCAACCAGTGGAGAATAGTGACATCCAACAAAAGGAGC
TCCTACAACAAAACCTTATCAGGAAAAACAACAAATCAAATCCAGCCGAAAATGTCGGGG
TTCGGGTGACGGTTAATAAACTAGAAGATATGCTAGGGGAAGACTCACCTCTTGGAAGTG
TTAACAGAGATCACCTTCACTCGACATACCTGATGCCCCACCCAAATGCTCCAGAATGTC
>contig#4
CATGACGCTCTGCTTGAAGGTGGCCCCCTCCAACAGCTCTGGGATGACGGACACTGTGGC
AATGTAGATGAAGCCACCAGCAGTGAATGGAAGAGTGAGGCTTGCAGCAGCTTCAGTAGC
TCCACCGAGGAGAAGAGAGACGACACACCCAGTGAGAGCTCCAACAGCAGTCAGGGCCTG
CAGGGCAATGGCCTTGTTCCTGGGCACACCG
>contig#5
ACAAGTCTAAAGCTCCAATTATACTCCGCCATGCAAGGGGTGTCATCCTGACAGGATGAG
CAGCCAGCTGAGCAAGGGATGCAGATGTAGAGCAAGGAGTAGGTTGATGAGCCATGGGAG
TAAGAGTCAGAGTAAGCAACCTCTACTAAGCTCCCATTAAACCCATTCTTGCTTGTAGCT
GGGTAGAACCCCTCCCTGCACTGGCAAGTATAGCCACCCCGCACCCACCCATGCCCGGCT
TGGAAGATGCACTTACTGGAATTATGG
>contig#6
GGCAGAAATCACATTGCGTCAACATCAATCTCTGACCATCGCAATGCTTTGTTTTAATTA
GACAGTCGGATTCCCCTAGTCCGTGCCAGTTCTGAGTTAGTCGTTGATCGATGTTTGAAC
GAGACACCGGTTGCCCGGGCCCGCAAAGCAATGGCTATCCACGGGAGCCTGTGAAACGGG
ACCGACTTCACCCAAGGGTTCGGCCAGGCCCACCGGTAGGCCAACCCGCTTCCAGCACAA
AGCCCAAACACCCCGACCCTCAGAGCCAATCCTTATCCCGAAGTTACGGATCCAATTTGC
CGACTTCCCTTACCTACATTATTCTATCGACCAGAGGCTATTCACCTAGGAGACCTGCTG
CGGATATGGGTACGAGCTGATGCGACTCCGCCGTAACCCTCAGCCTGATTTTCAAGGTTC
CACCCGTCACTCATGGACACAGCGAGAACTGCTGCGCTCTTTGCCTAGACCAAAACCCAT
TCTCTCCTCGAAGGAATTCCAGGGCCTCGGCGGCTTATGCAGAAAAGACAACTCTTCCCA
GAGCTCGGGCGGACGTCTCAGGCTCATTTCACGTTGCCGTGTCGGTACGAGGGCCGGATC
GGTTCCGCTATCAGGTTGAGGAATAAGGACCTCATTCCCTTTCGGCTGTAGATGCGGTCT
TCAATAAGAAAACACCGCTCTATTGTATAAGGTTT
>contig#7
CTTGCCGAGGGACATCAAATCAGGCTAGAAATGTACATGGTAAAAACAGAGGGCTTGGCA
CACTTGACGTCTCTCGTTGGTTGACCACTCGTAACGAAAGTAGTCGTGAGGACCGAACAC
ACACAAGTTTGAATAATATAATTGAACCATGCCTCCAAATGATACTCGGCCTATTGGTAC
CAATTATGAAGACAAGGGACCAAAACCGGAACGCGGAAGATTTCTACGATTTGACCATGT
TGAATGGTGGGTGGGAAATGCCAAGCAAGCCGCATCTTACTACTGTGCCAGGCTTGGTTT
TGAGCCATTGGCCTATCAGGGTTTGGAAACTGGATCAAGAAAAGTTGCCTCCCATGTGGT
AAAGCAAAAGGATACCATCTTTGTATTCAAGTCTGCATACGAGCCTGGCTCAGAGGAATG
TAAGATTATGGGAGAACATCTCGTTGCTCATGGAGACGGTGTCAAAGATGTTTCTTTTAC
TGTGGAAGATCTGGATGGAATCATGCAACAGTGCAAGGCAAAAGGGGTAAAAGTTGTCAA
AGATGTCTGGACCGAAGAGGATGATGGTGGGAAAGTCCGCTTCGCCAAAGTACAGACCTA
CGGAGACACAACACATACCTTCATTGAAAGGGCTGGTTACAAAGGCCTCTTCCTACCTGG
TTACAAAGCACCCATCTACTCAGATCTACTACTTCCAACTCTCCCACCAATTGGAATATT
CTTTATTGATCATCTTGTTGGAAACCAGCCTGATCTTAAGATGGAAGATGCTGCCCAATG
GTACGAGAGGAACCTTCTATTCCACAGGTTCTGGTCTGTGGATGACACCCAGATGCACAC
AGACTACTCAGCCCTCAGGTCCGTGGTTATGGCAAACTATGAAGAGACGGTGAAGATGCC
GATCAATGAACCAGCTCCAGGAAAAAAGAAATCTCAAATTCAAGAATATGTTGATTATTA
TGGAAGTGCTGGTGTTCAACATATTGCTCTGAGGTCTTTTGACATAATAAAGTCAATAGA
AAATCTGCGAGCTCGGGGGACCGAGTTCCTGAACATTCCAGATAGTTACTATGACTTGCT
AAGAAAGCGTCTGGCCAATTCTCCTGTGAAGGTGAAGGAAGACCTGGATAAGATACAGAA
GCTCAAGATTCTGATCGACTACGATGACAATGGATATCTTCTGCAAATATTTACCAAGCC
AGTCCAGGACCGCCCAACTGTTTTCATCGAGATAATCCAGCGGCACAACCATCAAGGCTT
CGGGGCAGGAAATTTCAAAGCACTCTTTGAATGCATTGAGATTGATCAAGGAAAACGTGG
AAATTTGTAATTTTATCTGCTGAAAGGCTAAAGAAATCCGCAAATCAGAAATATGTAAAT
AGAATACAATTACTATAGTAATAGCAGTATTAGTGAATCCTCAAAATATATATTAATTCA
AGTAAATATGAGCTCTTCATGCAGTGCAACCACAGACCGAAATGATAATAATGACCCAAA
TAACCATATTTTGAAAAAGATCATGAAAAATGACCAATGTGGTTGCACTGTTTCTTTAGA
TTGAGCTGTTTGAACCGCAAAAAATTTGTTTGTCCGAAGAAAGAAGTCTTTTTGGTCTAA
AGATTTATTAAGACAACAGTCAACTGTAAATTAATATAAAATTTCTGCTACTAGAGAAAG
AACTTCTACAAAAACGAAAGCCGTTTGTTACAATTTGAAAGATTTTCATTTGATTAAACT
CTACTTTTGACATGGACTGCATTTTTGATTAATTCTTGTGACAAAAGATTTTTGATGGAT
ATGAAGACTTCACTTTGATATCCACTCAACTCACAGCGCAGGGGTTCTCTCCCGACAAGT
CCACAGAATGACAGCCAATTTGAAAGTTTGAAGGCCTGCTAGGGTTATCATCTGGGATGG
CAACTTTGAACAGAAGGCCGCTTGGCATACAGACACACAGCTTGAACTGCCCAATTTCCC
CCTGATAACCCCCAACTCCTCCATGCGGCAGCATTACTGTGTCAAGAACAAGGCCTCCAG
AGAGTTCAACAGCACCAATTTCACTTTTTATTGTGATATCTCCGTTTGATGTTAAGTCTA
TTTTCTTCCCCTCAATCGTAATCCCTTCTGCGCCTCTAATTGATAGTTCACGATCTGATC
TGACCATCATATCTTCACCAACTGGAGAGCTTATTCTTCCCACTTCTGCTTCTTCAGTTT
CGAGAACTCTCAAACCTGCGGGCAATTCAAGTTCGGGATCAGAAGTTGAAAAGATCACTT
CTCCAGACTGAGGGTCCAGCAAACTTAAGTCATGGACATTCTCAAGCCTAATTGAATCTG
GCGAGAGTGTCAGTCTTGGTGACTTCGCGGACATGCCAGCTTGCAGAATAACTTTCGTAT
CTTCCCCTGAAATGTCTAGATTTTCCCCTGCAAAGCTGGAGATTATTCCATCGTGTTTGT
ATACTTCTCCCAAGTCTGCATTTCCAAACAATTTAATAGCATCATTGCCTGGTAAGAACT
CTATTGCTTCCATACCGCCCGCATTAATTCTGA
>contig#8
TTTTTTTAAATACCAATTTTTTTAATTATCAAAACATTTATTCATCCACTTTAGATTATC
TAAAAAAACAAAAGTTGTCCAAAGGTGTTTCCAAATTAGTTCTTGCATAAGAAAATAGAA
CCGCAAACTTCTATTTAATTTTAAATTTGTTATGGAGTTTAGCAAACTTGCATTGCATGT
ACAAGGCCTTGCTTTCCCTTGATATAATTGTCAAGAATTTTCTTGAACTTGATGTTCCAT
ACTCTGTCATCTTCCAGTTCCTTGATATACTCATTGATGAAGAGATACTCATCAACAAAC
TCAGAGTACTGAAGAGTCATGGAGTTGATCAAGATACCATTCCTCTTGCAGAGGCGGGCC
ATAGTGTGCAAGCTTGAGAGAGGGAGATGTCCTGCAGCAAAGCCACCAAGCATGATGACA
CAGTCAAAACTCCTGGCTTTCATACCATCTGGAATTGTGTTACCAAATGGGGCACAGATG
AAGTCTTGATAGCAGCCCTTTTCTTCTGCCAGGTCCAGCATCTCCTGGCTGTAGTCCAGA
GCTACAATGTTCTTGAACCCGAGCTTAGCCAGCTCCACTCCCACCAGCCCAGTCCCAGCA
GCTACATCAAGAATCTTGACAGTGGCCACGTTCAGAGCAGCAGCTTCACACAACTCCTTC
AGGTAGATGGCCATGTGCTTGGCTCTATCCGGGTGAAGAGCTAAGAGGTCAGGCTCGTAA
CTCTTAGCCCAGTCTTTGTACGCATCCAGCACTTCATTGCTGGTGATGTCCTTGTTGTGG
ACAAGGGCGCTCCAGGTCTCCTTGCTCTTCTCGTAAGAGCGGCTCATGATTAGACTTGGT
GCCTGGTGTTGGCGGCCCAAGACTGATGGTTTGGAGAAAAGCGTTGGTTGTTTAAATAGA
GAGGAAAAGTACCCTGGCTGTACTGCAAACCAGAAATGAGGCACAACCAGAA
>contig#9
CAAAGATTAAGCCATGCATGTCCAAGTACAAGCCTCACTAAGGTGAAACCGCGAATGGCT
CATTAAATCACACCTAATCTACTGGATAGTTAACAGGTACTTGGATACCTGCGGTAATTC
TGGAGCTAATACATGCGAAAAGCCTCGAACTTACGTGAGAGGCGCTTTTATTAGATCAAA
ACCAATCGGCTTCGGCTGTACTCTTGGTGACTCTGAATAACTTTGGGCTGATCGTATAGC
CTTGCGCTGACGACATATCCTTCGAAGGTGTGCCCTATCAACTGTCGACTGTGGCATAGA
CGCCCACAGTGGTTTTGACGGGTAACGGGGAATCAGGGTTCGATTCCGGAGAGGGAGCCT
TAAAAACGGCTACCACATCTAAGGAAGGCAGCAGGCACGCAAATTACCCAATGATCGAAG
ATCGAGGTAGTGACGAAAAATAACGATCCAGGACTCATCCGAGGCCCTGGAATCGGAATG
AGTACACTTTAAAACCGTCCCCGAGGATCTATTGGAGGGCAAGTCTGGTGCCAG
>contig#10
AAACGAAATAACTGAAGTGCCAAATTTTCTCAATTTATGTCCCATTTTGGCCAAAAAAAA
GTGGCGGTGATATGCAGCATTATTCTTCCGCACACCAATCATAGTTTGCTTTATATGTTT
AATGCTTGAACTGGCTACAATATCTAACGCACAGACTGTAAAATAACTGTATAATAGTGG
CCACTGTATTCTCCTTATGCCCTGGCCATATGCTGCTGCTGTTGCTCCTGCCCTCAAAGC
TCTTGACCGTAATGTTGCACTTGGCTCCTGTCCTCCAGCTCAAGCCCTGCCTGTCCTTCC
AGGCCGTGTCAATGTTGACAGTGTACAGGCCTGGGGAGGGGAAGGGGACTAAAAATTGAG
AGCTGAAGAAGTCATTGTGAGGTTCAACTTCTTGCTCAAGATTGGTGGTCGTGTTCTCAA
CCTTGGAGTCACTCTTCACAGACTTCTCCTGGGCCTTCTGCATGGAGCAGTTGAGCTGGA
CCACCACCCCCGCCACCTCCCTGGGGTGCCCCCTCACCCCACCAGCCCTCTGAATGACCC
CCTCCACCTTGACTGCCATGTACTGGGAGGTGTTCACAGCAACAGGCTCTCCAGCAGCTC
TTGGTTGGGGGGTGATGGCCAGCTTGAGCTTGGTCTGCTGCAGGGACTGGTAGAAGAACC
TGGGGTAGGGTAGGGGGTGGGACGTGATCTGGGCCACCACCTCCATCAGGCAGGTGGTGT
GCAAGTGGGAGATGGGCTTTGCCAAGGGGGAGGGGTTGTTGGCTAGAGAGAGAAAGCTGG
TAGCCACGGTCTGAATGTTGGTGATGAAGTCAGCCAGCTCCACCGTGGGCTGGTGGTTGC
CAGGTAATGAGGGGGAGAACTCCACCTCCGTGTCGGTGTAGATGGAGCCCTGCAGGGGGG
ACTTAAGGCAGACCATCTCTATCCAGGTGGCGGTGCTGGCCATGACCTGCTGCTGCACGG
CCAGCAAGGCCAGGCTGGAGCTGTCCGCGTCAAAACTTGTCTCAGCCAGCCTGACCCAGC
CAGCTGCACAGCTAGACAGTTGCCTCACCACCTTCCTCAGCTGTGGGGTGACCCGCCCAC
ACCGCGCCAGCTCGTCACGAGACTGAGCTGCTAGAGCTGCGGCTATGGCGGGTGGGGGGG
AGGTGGAGAGGGAGGTGGCCGCCGACACCAGGCAGGAGAGGACCGTCACCACCTCTATAC
GACAAGTTACGAACTCTAACTGGAAGGTGAGGGGTGAGGAGGCGGTGCTGGAACACCTGA
GGGAGGACATTGCTCTGTGGAACAGGGTAAGGGAGGTGGCCAGCCTCTCCTGCAGGCTGA
GGGTGCTGGTCATGACCAAGATGTTCTCTGCCTGTGAGAGTAGAGACAGCCCCTGTAGCC
AGCAATACCCAGTGTCAGACTGTGCCCACTCTGCTATCTCCCCGAAGACATCCCCCGCCA
CACCGTGATGGCCGTACCTACTGGCAGCCCTCCCCAACCTGTACTGGTCCCAGCAGTCGA
GCCTGGCCAGGGTCAGCTGCAGACACTCTTTGGCTGACTCTGGCCAGCTGCTGCCCCGCA
ATGTCTGTAAGAGCAGGGTGTTGAGCAGGACCATGGTGGTGCCCAGCTGCTTGTTGTCTG
GCCAGATGACCAGCTCCCTGGCCAGCTGAGTGATGTCCGGGACTAGCAAGGCCAGCACTC
CTGACCTGAGACTGCCTAGAGCTGCCAGGGTCTCCACCACCAGCTGGAGCATGGTCAGGT
TGGTCTCAGCCCCCAGGCTCACCAGCATGCCCCCTAGGATGTCCACGAACTGTCCGGTGC
AATCCGCCTTTTGCTTGCACAGCATCACCACGCACTTCAAGCACCGCCTGAAGCTGTTCT
GTGTCTTCCTGTCCATCCCCCCACTGCCAGCCACCTCCCCACTACTCACAAGGAAACAAA
GACTCTCAATGGCTAGGACAGCCTCCCCCGTGAGGTCCTCCAGTCCCTCCCTGGCGGTGG
TGCAGGCCAGCACCGTAAGCAGTTCCGTTCCCATGGCCGCCACCACCAGTTGGGAGCTGT
AGGCCGCCTGCTCACAGAGACACAGTATGGGAGATGCCGGGCCTAGCTCAGTGTTGTACA
CACTCACACCACCACCAGAGAGGATGTCCCTCACCACGGCGATACTCCTAGTCATGCTGT
CCTCACACTGTGTCTGCCTGGCGAACATCACCATGTCCTCCATATTCTCCTTGGTCCACA
AGTGTGCCGTGTCTTCCCTAGCAAGCAAAGACAAGTCTGACAAGAGAGCCAGCCTGACCT
GCTGCCTGGGGTCCTTGGTCAAGTGCTCCAGCAACAGGGTGACCTGGCTGGGGATGTCCA
CCAGCGTGTGCGTGGCCAAGCTGGTCAAAGTGCGAAGAGCAACCAGGAGGAAGCTCTGGC
CAGGGTAGAGAGGGAGCATGGACAGGCAGGCTGACCTGACATGTGCAGCGGTGGTGGCGG
AGTGGTGCATGTGCTGGAAGATGGGCAGCAGCTTCAGCTTCACCGGGAGGGAGGTGGCGG
GGCCCTGGATCATGACCAGAAGCTTGGGGCAGATGTCTGTAGAGAATGTCTTGCTCCTGG
CGGCGAACTTATTAGCTGCATAGATGGCGGCGTACAGCTCCACCTGGTCCTGGCTGTCCA
AGCTGGTCCTCACCTTGTGGTGCACGGCCTTCCGCTCGGGGATGATGGCTGCTATGGAGC
CAAGCACGCGAAGTGTGAGTGCGCGTGCTACTGGGTCATTGCTGTTGATGACGGTGATGA
CCCTCCTCACCAGCTCGTCCACGCTGGTCACCTTGTCCAAGTGCAGGCTGCTCTGCTGGC
AAACCCTCAAGACGCACATCTTAAGAAAATTCGAGCCTTGTCTGAACAGCTCTGCTAGCT
TCAACATGCCCGAGTTGATGAGAATAGGGAAGGGGTACTGGGAGAAGAGGTGGGGGAACC
TGACGATGGCCTCGGCCTGCTCCCCCACCTTGCTGGACCTGAGACCTTTCTCCAGCTCAG
TGAGGGCGGCATTAGCCCCTTGCTCAGACTCTGGGGAGGTGGCGGGCAGACCCTCGCCAA
ACACATTCATCATGACAAGTCT
>contig#11
AGGAAGAAAAAAAGTTTGACTGGAGGAAGAAAAGAGAGGATTTTATTAACACATTGAGAG
CCGCAAAAGAAGCCCAGAAACATCTTGCAAATGGAGGAAGCTTGAAAGATTTACCACCTC
CTCCACCTTCGGATTTATCAGATTATATACAGTGCCCCCATTGCACAAGAAGGTTTTCAG
AAGCCGCAGCTGAAAGGCACATCCCAAAATGTAAAGATAT
>contig#12
AAGAAAGAAAGAACTAAAGAAAGGAATATGAGGAACATTGTTTCCACCTTGCAAGACCCG
AGCCTTGTGTGTCGGTTTCAGTCATATTTTGGAGTGGTCAAACTAGCTGAGGTTGAGAAT
GACAAGAAATGCTACTGTGTATCTGGCGGTAAAAGGAAAATATCCGGAGATCAAGAAGGA
CTCAACTGAGAATCACAATGGCATTAAATCATCAAAGATAAAAGTTGTATCTGATGTCAA
GTCATTTCTGTAGAGAGGATACTAAGGAAAAGAATCATAACATTGTTTACTACAGGATCA
CCAACACATTCTGGCATCATCTTTTTCTCCTGGGTAGCTTGCTTGGACATGAGGCCTGGT
ATGCTTTTGTTTACAGCTTCCTGTTCTGGAATGTGGACGGTAGTGTGGGGAGGAGGGTCA
TGCTAGTCGGCAATTTTCTATTCTACATTGGTCAGGGATTGAAGGATGTAATACGATGGC
CTAGGCCTCCTATGCCCCCTGTTGTACGCCTTGAGCAGAGATGGGAAGCAGAGTTTGGAA
TGCCATCAACACATGCGATGATGGCGCTATCCCTACCCATGTCGGTCATCATATTTACCA
TAAACACACCATATGTCTGGGTGTGGGTAACAATAGGAAGCTTTTGGTGCATTGTTGTGT
GCTGCTGCCCCTCATCATGGTATGCACAGCGTGGCTGATGTTGTTGCTGGAGTTGGAGTT
GCAGCTTTTCTACTACTTTTCACAATACCCTTAGCTGAACATGGAGATTACTTCCTCCTA
ACCTCCCCCCTGGCCCCCATATTGACTCTCACCCTCTCTGTTCTGTCAATTATATACTAC
CCTGGGTCATACAAGTGGACACCTGCTAGAGGAGAAACTACTTATATAATTGGGGGGTAT
TTTGGTACCCAGCTTGGTTGCTGGCTCAACTATCAGCTAGGCATCCTCCACCCAGCAGCT
GACCCTTCTCATGTCATTCTACAGCCACTTCTAGTCCTGATTGTGCTGATCCTTGCCAGG
GTTGTGCTGGGCTTGCTGTTGATTGGCTGTCTCCGTGCAGTGGTCAAGCCAGTCTCCTTC
CAGATTGGCTGCTTGCTGGTGCAGTCGGATAAGGAGACATTACAGCAGCAGGAGTTTCAT
TTGAAGAATAAGAAGAAACTGGCAGTGGATCTGTTCTGCAAGTTTGTGACCTTTTCAGCA
ATTGGGTTCGGGATAACTTTTGTGTCACCCTTAGTATTTCAACTTTTGGGTTGTGATAGA
CCTTCCTACTGGACTGAACTGTTTCTTGTTTGACAAAATAGTTTACCAAATGTATTCATC
CAGTTAATTTTGATCTTTCTCAGTGCAATTACAACCCTCTTAACTTTTTATAGAGTCCTA
TCATCCG
>contig#13
TCACTTCTACAAGAGAAAAAATACAAAGGGCAAGATGCCCATTTCAGATGACAGTCGGGC
CGCCCTGGCTATGCTAAGGAGCTGCAGGACAAGAACGTGAGGATCACAGATGATCTCAGG
AACAACACACAGGTGACTGATGACCTGAACACCCTCATCTCTGTGCTTGAGAATCCAGTC
TTTCAATCCATCCTGAACATCCAAGACTCTCTCAGGCAGCTGAAGAAGCAAGTTCATCTG
CATCCTTCAATACTGCCAGAAGATTTTGATATAACACCAGCTGGAGAGCTTGTTTTGAAT
CTTCCACCAACTGAAGACAACTCTCCATATCAGAATGGATTTGAGAATGAAAGTCCTGAG
GATGTTGGTGATGAGACACAAGAAGAAGCAGAAGAAGGGGATTGCGGTGAGAGTGAGGGA
ACTTCACATCTCACCACAGAAACTGCAAGCACGATGGTGGCGGATAAAGCACCTTCTGCT
TCTGCTTTGCTCTATGATGAAGATTTCAAGAAGATCATTGATGATGCAGCCCAGGGCAGG
GATGTTTCAATGATACAGCTTTTCAAACCAGATGGGAAAAGCTTGGGCTTCTCTGTTGTT
GGTTTGAGAAGTGAACACAAGGGGGAGTTGGGTATCTATGTGCAGGAGATTCAGACAGAG
GGTATTGCTGGGGCTGATGGTCAGATGAGGGAAGGAGATCAGATCCTGGCAATAGATGGG
CAGGTCCTGGACTGCAACATCAGCCACCAGCAGGCCATTGCCATCCTGCAGAAAGCCAAA
GGGAGTATGGACCTGGTCCTGGCAAGGAAACCATGGAAGAGAACACTGTCAATATGGCCC
AGCAGGACAACATCATCCCCAGTGATTGGTGTCAGGTTGAGGTGATAGAGTTGGTCAATG
ATGGCACCGGTCTTGGATTTGGCATAATTGGTGGTCAGCAGACTGGTGTGGTGGTGAAGA
CCATCCTGCCTGGAGGTGTGGCTGACAGAGACACCAGGCTCCTGCCTGGAGACTTCATTC
TGCAGATCAATGAGCACTGGTTGAAAGGTGTGGCAAGTGAGCAGGTTGCCTCAGTACTGA
GGTCATGTGGTACTCACGTGAGGCTGGTTGTGGCCAGACCTGTAGATCCACAAGACCCAG
GCTCTATAAATGGCTTGGCTCCTGTACTCCCAACATCTGTCCTCAGCAATCAAGAGCAGC
TTGAGGCCCACCTAATGCTGTCCCCTGACTTGCCCAACAGCAGCATCAACATGTCAGATG
GGAGGGAGATTCTTGCTGCTCTTCCTGACTTCAATGACAAATTCAGAATGACTGGGAGTG
AGTTCATGACTGGTACAACAGCTCCTCTTCCCACTCCAGCAATGGCAGCACCAAGAGATA
TGCCAGAAATTGAGACCATGGAGGTTGAGCTGGTGAAGGACAAACAGGGCCTGGGCATCA
CCATTGCAGGTTACACTTGTGAGAGGGAAGAGCTGTCAGGGATCTTCGTTAAGTCTGTGA
CAGAAGGTTCAGCTGCAGACAGGTCAGGGATGGTGAGTGTCAATGATCCGATTGTGAAAG
TTGATGGACTGTCCCTGCAAGGCTACTCTAACCAGCAGGCTGTGGAGATGCTCAGGTCCA
CTGGGAGGGTGGTCAACCTGAAGCTGGTCAGGTATGTGCATGGGTTGAAGTTCGAGCAGC
TACAGCAAGCAATAGCCAGTAGCAATGCTGCCACACCTAACACTAGCAACCCAGTCCTTC
CCTCACCTCCAATATTACCAACCCCATCACCCAATGAGGAAAGAGAACAAATCCTTCCTC
TTAAAGAAGAAGTTTCTCCAAAGCACAAACCAATAGCTCCACCGCGCCCTCCCCAGCGAA
CAGATTCACTCCTGTCAGAAGAAATTACTCCTCCAAAAGATCTTATAACCCAACAGGAGG
TTGCAGTGCCAGAAACTGCTGTTATTCTTGATGACTATGAATCTGACCTCCAACCTTCAG
TTGAGGAAGCCTTGATTAGAAACTGGTCTGAAGTTCTGGGTGATGAATATGAAATTATTG
TTGCTCAGATCAGTAAGTTTAAGGAGGGAGGTGGTCTTGGTATCAGCCTGGAGGGTACGG
TTGAGAAGGTGGATGGAGCAGAACAGAACCCACATCATTATATCAGGTCTGTCTTGCCCA
ATGGTCCAGTAGGGCAAAATAGCAAGCTGGTGTCTGGCGATGAATTGTTAGAGGTTAATG
GGAAGAAGCTCCTTGGGCTGTACCACTCTGATGTTGTGTCCATATTGAAGGAGCTACCTA
GACATGTCAGGATTGTGTGTGCCAGACCTGGCAAAGGAAAGCAAGAGGAAAATAAGGCAG
TTTTTGGTTCAGGAGGACCCTTACAGGCATTACAGCCTTCTGGTGAGCGATTAGTGAAGG
CAAAGTCTGATGGTTCAATCAGCTCAAATACCACTACTGAGAACTCTGCAGTCTTGTCAA
AATTGAAATCAAAATCTCTTGAACCTTTGACTGGCCTTGCCATGTGGACTGATGAAGTCA
TCACTATTGAACTCATGAAGACTGAGAGAGGTCTTGGCTTCAGCATCCTTGACTATCAGG
ATCCAATCAATCCAAGTGAAACAGTGATAGTGATCCGGTCTTTAGTCCCTGGAGGTGTAG
CACAACAAGATGGCCGACTTATTCCTGGAGATCGTCTGATGTTTGTGAACAACAGTCCTC
TAGAAAATGCCAGTCTTGACACTGCTGTCCAGGCATTGAAAGGAGCACCTCAGGGCCTGG
TCATGATTGGAGTGGCCAAGCCTCTTCCTGTGACTGACAGTCAAGTGACTGAAAATTCTA
CTGAAGAAGTATCCAGTGGTGACAACACAGAAGTGCGCAGCGCTGTTTCTGACATGGAAA
CTGATCCTGGAGTGCCAATGGTTAGGAGTGACAGCATTACTAGTGACATCCCTGACCTGC
CCCCACCATTGCCCACATCTCCCATACCCGATGAGGAAGAAGTAGAAACTGATGGAATTA
GCCCCCAACCACTCAGCGTAGAAACCAGCCCAGCAAGGAACATCTCCATGCCTGCAACTG
AGAGACTCATCGGAGGAAGAGGCCTGTCAAGATAGTGGAGCCTAGGTATGATGGAGAGGA
CAGATGCTGACAACATTCCTCCACTGCCAGCAGCATTGGAACATAAGATCCAGATCAGCA
AGGATGCAGAGACACTTGGACTGCAGGTGGACATTGAAGAAGGAGGCATGAATGGCATGG
TGGTGAGGTCTCTGACCAGAGGAGGCACTCTGGCCAGAGATGGCAGGATACAACCAGGAG
ATTATTTGGTGGCCGTGAATGGTGAAAACATGAGAAGTATCTCTCACAGTCAGGCACTGG
CAGTACTCAGGCGGGCCCAGACCATCCCACTTGGCATGGATATTCCCATCACATACATTC
CGGCTTCTGATGCCGTGGTGTTTCGTACAACCATCCTCACCCGGGTTGCCTGTGGGGAAG
AGGTAGAACAGGACAGGAGGTCCAGGTCCCAGTCTGTGGACAGAATGATTCTGCCAATGC
AGAATGTAACAGAAGTAAAAAATGGCACGACTGTTATTTCCATTAGCTCCAAGCATGAGC
AGGAAATGGTGCAGGCACCCCTAGTGTCACCAGAAACAGACATGTCCCCAGATGCCTCTA
CAAGTGTGCAGATGATGAAATCTTTTGATCAGCTCAGTATAAAATCAGTCACAACAGATG
AGAGTTCTACTGATCCTGATCCATCATGTAACCTGTCTAGATCAAAAACACCTCCGGAGG
CAGCTCCAAGAACTTCTTTAAGGTCTCCAGACTGCAAGACTTCCAGCTTGCAACGACCAA
TTTCAGCAAAGAGTCTATCTGTAAGTGGAGAGGATCTTGCAGGTGCTGGTATCCCAAGCT
CTCCTTCCAAACACTGGGGACCCGAGAGAAGTCTTGACATTTTCCGTGTCGGTACCCAAG
GGCTTGGAATATCCATTGTGGGGGGTAAAGTTGATGCTACACATGGTTCTGATACTCCAG
CACTATCAGGGATCTTCATCAAGAATGTGTTGGATGGATCTCCAGCTTCAGAGTTGGGTT
GTCTTAACACTGGGGACAGAATCCTGGCAGTTGGGGATGTGGATCTCAGACTGGCCTCGC
ATGACATGGCAGTGGAAGCTATTCGACAGGCAGGAAATCCTTTAAAGCTTACAGTTCAAT
CTTTGAAGGTTTGGGCTATGGAAGGCGTTAGCAGCTCCCTTGACAGCATGGGCAAGAGTC
ATGACCTGGACATTGAGCAGCTAAACATAACTTCAAGTGACGATTTTGATCATACCGTAG
ATGGGGAGGAGGTGATCTATCCCTCAGCTCTTCATTTGTCTACTCAACAAGATCTTTCAC
CTCATAAAGTAACCCCACCAGAAGGGTTCAAGAGTCTTTTTCCTGACCCAACTTTGGTTA
TTCCTCCCACACCAAGTCCGAGATCAAACCGTTCCTTGGACTTGAGTCTGACTGACTTTC
CGAAAGGGGAGTCTATTGATTCAGACATGACAACAGAATCTGATGAAATTGAGCAGCAGG
GTCAAGAAACCATGTCTAATGGGATTGTCATAGACAGATCTAGTGCTGCTTTCCTACAGA
AGGCAGAGAATGACCCAGAGATTGAAGATGAATACGGATACACCGGGGCTAAGATTGAAA
AGAAATATGGAAAAATGGAAGGAACGGTGATGTATGTCAGACTCAATAAGGGAACCCAGG
GTCTGGGTATTAGCCTGTCAGGTCATAAGGACAGATCGAGGATGTCTGTCATGGTTGCTG
GACTCAACCCGCAGGGTAATGCATTCAGAGATGGGCAGATGAAGGTGGGGGATACCTTGC
TAGAGGTAAATGGATTGGTTCTGCACGACAGATGCCATCTGAATGCCAGCACTGTCATCA
AGAACAGGCCAGATGCTGGGGTCACCTTTATTCTACTGAGAAAGGATGCAGGACTTGATG
AGGTTGCAGTAAAGCCAGTTATTCAGTTTCCAAGTACACTGGAAGAAAATGCAATTGATA
GATACAGAAAGTACAAGGGGTTGAGACAGGTGGTGCTTAAGAAGGGAGAGATGGGGTTGG
GAATCATGATCATAGAGGGCAAGCACCAGGATGCTGGGACTGGGGTCTTTATCTCTGATC
TGAAGGAGGGGTCTGAGGCTGACAAGGCTGGTCTTCTTGTTGGAGATATGATTCTTGCTG
TCAACAATGAGGACTTTGTTGGAGCAAGCTATGAAACAGCTGCTAAAGTGTTGAGAAAAA
CTGAGGGAGAAATTAAGATCATTGTTGCAAACCCAAACCTTCCAAATAAGGGAGTTAAAT
CTGAACCTGCTGAGTCTCTAGACAAGCCAAAACTTCCCCCAAAGCCAACCATTGCTCCTA
AGCCGTCTAATATTCTGCCTGCTAGTTCAACACCGAAGACAACAGAAAAAGAAAAGAAAG
CTCCATCTGCAGCTGTCAAGGAAAAGGTTAACCCTACAAAGTGTGACATTGTGCCTGGTC
AAGACACAACTATTGAGATTGTTAAGGACAAGGATGAAGAAGGCAAGCCCATGGGGTTAG
GGCTGTCTATTGTGGGTGGTTCTGACACTCTGCTTGGGGCAATCTTTATCCATGAAGTTT
ATGAGGCTGGAGCTGCTCATAAGGATTCAAGACTGAGGCCAGGGGACCAAATTCTGGAGG
TGATGAAGGAAGACTTGAGGAATGTGACGCACAGCTTTGCTCTGCATGCACTGAGACAGA
CTCCTAACAGGGTGAGGCTGGTCATCCACAGGGAGGATGATGAGATCTATGAGCAGATGG
ATGTGGAGCTGATGAAGAAGAGGGACAGAGGGTTGGGCCTTTCTATCGTTGGCAAGAAGT
CTGGCCCTGGTGTTTTCATTTCTGAGGTGGTGAAGGGAGGAGCAGCAGATCTTGATGGTC
GCCTGGTCCAGGGAGATCAGATCATTTCAGTCAATGGGAATGACTTGAAGAATGCCAGTC
AGGAGGAAGCTGCCCCCGTTGAGGAAGCTGCCCCAGGTTAGGATCAGCATGTGTGTCAGG
CGGTTGAAGGTTGGTAACAGGGGAGGGCGAGGAGACCAGAGCCTTCCTCCTAATGTGGTG
ACCACAGGAACACCCAAGACCATCACCCTGACCAGGGGGCAGCATGGACTAGGCTTCTCC
ATTGTAGGTGGATTTGGATCTCCCCATGGAGACATGCCAATCTTTGTCAAGACAGTATTT
GAGAAAGGAGCAGCTATGGAGCAAGGTGGGCTTAAGAGAGGGGACCAGATCCTGTCCGTC
AATGCCCTCAGCCTGGAGGGACTCAGCCACCAGGAAGCCGTGAATATTCTCAAGAATTGT
GAAGGGAATGTTGTCCTTGAAATATTGTCCTAAGTATTGCAATTGTCTGGACATAATAGT
GGTGGTGATAGATTTTCAATGTGTTAGTTTAGTTTTGAAAAAAAATGATCTTTTGATCAA
AAAAATTAGTAGCTGGAAGTGTGTTCTAGATTTAAGATAATGCCTAGCTCTTCCTGAGAT
GTATTTACTTCTTTTATAATATTAGATGTTGTATCTTAAATGGAAAATATAAGTTTTTGT
ATCCTTGAAACAATATTAGTATGTTTAAATGAAATAATAACAGTTAGTGTATACAAGCCA
GTATTCAAATCTCAAACAAATATTCCTGTATAGATTTCCACAATAAATTAGTTCTTCCTA
AATGATCCTTATTGTCAACATTATATAATATGATATATATTAAACAATCTATAATTTATA
AATAAAAATTGTTTTCAATTGGAAATCCTTTTAGTTTTTCTTAATGAATTTGTAGATTGG
CTTTCAGATCATTTT
>contig#14
TAGATGAAATATGAAGAAAAAATATAAAAAATATATAGTGCACTAATGTTTCATAAACTT
TGAAAAATCAAAAACTTTCTTAGGTTCATTTAGTACAGGCCTTTTTTCAGGGGAAAGATC
ACAATCAGTATCTGAGCTGAGATCAGATTCTTCAATTCTGACCCTTTTGAAGTGTTTGTC
CTTCTCCATTCGTTTCAGAGACCCAAGGATCATTTTTGAAGCAGCTAAGTCTTCTTTCAA
TGAATCATTTTGTGCTGAACCTCTTTTGCATCCCACAAAAACTTCACTGTCACTTGCCTC
ACTGGTGTTGTAAATAAATTCATTTACTTCTTCAGCAATGTTATCCAAGGAATCCAGTGG
TCTTTTCTCATCTTCAAGCAACGTTTTGGCACCTACGTTACTGAAACCCATTCCAGTGAG
AATAGACACCATGGGTGTCTTGAACAGTCCTTTATCTTTCCTTTTCACCCTCTGCTTTGG
TTTCTTTTTCTTTTTCAGTGGTGCTTCTTCAACATTGTGATGGGAGTCCTGCAGGTGATC
CAACAATCTCTGTTTGGAATAGAACTTGTGAGTACATCCACTTTGAGAACAGAGGTATTT
CTGTCCTTCGTGGTAGCCTTTTATGTGTTGAGCGAGGTTATTTTTGAAGTAGAAAAACCT
TGGACAAAATTCAACTGGACAATGAAAAGTGTCTCTACTTTCCATATGGACTAACTTATG
CCTTTTCAAGAAGGCTTTATTTTGAAAGCTTTTACTGCACTGGTCACATGGGAGGATTTC
TACAGGCTGAAGTGTTTCAGGAGGATGGTCAGAAGCCTTGTGTTGCTGCAAATCAGTCCA
CTTCTCAAAGGTCACATTGCAAACCTCACAAACATAGCCTTTATGGACCCTTTCATGTCT
TTTCAGATACATTGCATATTTAAAAGGTTTGCCACATTGGTTGCATCTGAAAGGGAAGGG
ATCTCCTGTGTGTTCTGCGTTGTGAGACCTTAGCAGATGATGCTTGTGAAAAGTCTTTCC
ACAAACTTCACAAGAATATTGCTTTACTTCATGAAACTGCTTGATCATCCTCTTCAAACT
GTACAGGTTAGCAAATTTAGAGTGGCACTGATCGCAACTCATGTTGGACGGACTAACTGC
TTTAACACCTTGGTGGTTGACCGACCTATGTCTTTTCAAATGAGCATTTCTTGTAAAATC
CTTGTCACACTGATCACATTTGAAAGGTCTCTCACCAGTATGGGCCAGCATGTGCGTTTC
AAGCCTACTTGGTCTTGAAAAAGTTTTATCACATCCTTGTTCAGAACAACGATATAGATT
GACACTTGTACATCTGGAGGGAAACAGCCGT
>contig#15
ACGAGTCTTGCTGTGTATGCATCATCGCATGTGCTTGCGTGAGTTCGAATGACAACATAG
AAAGGAGTTGTAAATTCAATTGCTGTATGAGTCATTGAGAAAGATATATTGGCTGTTTTA
CAGAGACGTGGAATTAATCAATATGGAGACTTGTATTCACGACATGAGTATCGTTCCAGA
AATTGGTGACTTTGATTTTGATCTCACAACAATGGACACATTTGATGATCTTGACATCAG
CATGGAAAACTTTGATATCGTTGACACAGCCACAGATCCTTTTGGTGACTTCAGTCTTGA
ACAGAGCTTAAATCTAGTGGAACTTAACACTGCTAAAAACCTATTAGTTGATGATTTTAA
CTCATCCGGAGACAGTGATAGAAGTTCATTCCTCGGTGATTTCGATATCAAAGAGACAAT
CAAGCAAGACTGCATGTGGTCATCTGCTTACGATATCAATTCGAAAAGTGTAAATATTAA
ACATAAGTCAAGATCTCAGTTGGACAGTAAACTTAGCCTTACCCCTCCGACATCGTACAT
AAATCCAAACCTGATGATGTTTGATACACCTTTACCTTCCTCTGACGATGATTCATCCTC
CACTGACAGTAGCTCTGATGAAATTGATGTTGTCAGTGGTTTCAATCAATGTTTGTTGAA
AAGTTCTATTGAATCAAGTTCCTCTGGTGATCATTGCTACACAAGTGGCCATGGAAAGTC
TTCCTCTATGCTTACTCCACCTGAATCATCGGAAGATGAAGACTCCAGTCATGATATCTT
CAAATCCAAAGCTGCTCAAGACATACTGAAAACAAGAAAAAGTGTGTTGAAAGAAATTGA
AAATGACAGATTCAACAAAGTTTTTAAAAGCATACTACTGAAGAGTTCGAGTCAGTCCGT
GTCAACAACTAATATTGACAAAGCCAAATTCAAATTTTCAATATGCATGAATTCAAACAA
GAAAACCTCGTTATTAAGAAATAAATCAAAACAAGATAAGAAATCATCAAGGACCACAGT
ATCATCTTATCAGGGCATCAAGGAAAACAAACAAACATTGAAATTTTCACATGGGTTCCA
AAACAAACAGCATAATAGGGTGACCCATCTAGATAGAGCCAACGGGGAGAAATCAAATCA
TAAGGAGGCAAGAGACGTTCACAACCAAATGGAGAGACAGAGAAGGACTGACCTAAAAAA
TGCCTTTGATCAACTAAAAGACTTCGTCCCAACTATTGCAAATTCAGATAGAGCTTCAAA
ACAAATGGTACTTGATAAAGCCATAGACCACTGTAAAAGCTTAAAGATGAAAGAAACTAA
GGTTAGAGAAGAAAGGAAAAACATTGTACAAAGAAATGAGCTGTTGAAAAAGAAATTGGC
ATTACTTGAATCCCAGATCGCTTCTTGCCAAGTTGAAAATGCTGATTGGGAAATTCAAGG
ATGGTAACACAACTAATCATGATAGCAAAAATCTGATGAAGTACAGACTGAATAGTTGTG
AATTTGTTGTTATCAACATGACTGTTATTCTCTAAACTAGTCTTACAAATAATATTGTTT
AATTCTTCCAATTTAATGTACATATTATATATTGATATATGATGGTGATTTTTGACACAA
AATTCTGCACCTTTGTTTAAAAACTAGAAATTCGCATTAAAAGACATATGTATGTGTAAT
TGCCAATTTATGATTTCAAATCTCGGTGAATTGTCAATTGAAATGAAACTATGTGGCCAA
ATTTGACAATGCTTGGAATTTATGTACAAATAATACATGTATTATGAGTGTTCAAAATAC
TATAGATTTAATGACAATTTATCTCAAATATTTTATATAATTTCTCAAATCTTATATTTG
TTTTGAACCATGACCTAGAAATATTAGTAGAAATATATGAAAAATAATGCAAAAACTATA
AAACTCGCAAACAGTTTATTTTTAATATAACATAATATTTCAT
>contig#16
TTTCTGCAAGAAAATGCAATTTTAGTTATTTTTTCCAGCAAGAACACGACCTAGATGGTT
TAAAAAGCCATGTTATGGGGGAACTGTCCCTTGGAGAGAGCGAATGAAGCCCTCAGGTAC
TGCTTCAGAACCTTGCCGTCCGCGTTCTTCTTGATGGCCTCCAGAATCTGGGTGTCAACA
GTGACCTGGTCAGCCTTCCTCTGCTCAGATGGTTTGTAAGCTTCCTTCTTGGCATCAAAG
ATGTCTCCCTCCTTCTTGGATGCTTTCTCAGCCTTCACCCTGGCGAAATATTTATCGTTG
ACATTCTCAGGGACAGAGACTCCGGCAAGGTCAATCTTGGCAGAGGTGGCGAGCAGATAC
CTCTGGTTGATCCTCCTCATGGGGCAGCCGTTGAGCTTGTGGGGTCCAGTCACCAGGAGG
AGACCAGTCTCCAGCTGCTTCAAGACAATCACACGCTTGCCTTTGTGGACTCCAGCAAGG
ACGATAGCGATGGCTCCTGGGGCAAGAGAGGCTCTCAGCTTCCTGGCGTGGCCAGAGAAG
AAGTTCTTGGAGGTTCCCTTAGGTGCAGGATCCTTGGTGGGGTAGTCGTTGGCCAGCTTG
GTTACGCGGACCATACGAGTTTCTCCATTCTTGGCTCCTCCAACCTTCTTCTGGACAAAG
AGGGGCTTGACGGCAGGGGCAGCCTTCGCAGCGACCTTCTTGGTGAACTTGTAGATAGCC
TTCTTGCGGTAGGTGGCGGACTTACCGAACCTGTAGACTCCACTCTCAAGGGTGTAGTTA
CGTGGTTTGCCCACGTTCTTGTTCTTGGCCATGACTTCTCTTGTAGAAG
>contig#17
TCACTTCTACAAGAGAATCATGGGTAGGCGACCAGCAAAGTTTTGGTAGCAAACCATGTT
TTTGTAAACAAATACTAAGTTCCTATTTAATCAAACCCATATGTGACAGAAAGCTAACTA
AAGCTGAAAATAGTGAAATTGAAAGCAGAGTGACTATACAGCTCCACCATGTTTGGGGCT
CCCACCAACTCCAACTATTTCAACTCCTACAGTAGCCTGGAACCAGATCAGGCTGTCCGT
ATGAACGGAGATGGAAGAACTCTCTCAGCTCCAGACATTGCAAGGAACACCATGAGGGGA
GGGCAAGGGGGCTCCAACAGCAACAGTGGAACCCTCAGCTCTGCTGCAAGGAGGAGGATG
GAGGATAGAATGTTCTCAAGAGATGCGCGTGAAGTGAATTTGACCAAGCAGGGAGGTGGC
CTGGGGTTCAATATTGTGGGAGGGGAGGATGGGGAGGGAATCTTTATTTCATTCATACTG
GCGGGATCACCGGCTGACACTTGCAAATGGTTGCGTCGTGGTGATCAAATTCTGAAGGTG
AATGATACTGAAATTGCTCAGGCCACTCATGAAGAAGCTGCAAGGGCTTTGAAGGGGGCT
GGAAATTTGGTCAAATTGACAGTTCAGTATAGGCCAGAAGAATATAATCGGTATGAGGCC
AAGTTACATGAGCTACAGCAGAATTTAACAGGGACCTTAGTCAGGACTAGTCCGAAACGC
ACGTTGTATGTGCGCGCACTTTTTGACTACGACCCACATAAAGATGATGGTCTACCAAGT
AGAGGGTTGGGCTTCAACTATGGAGATATCCTTCATGTTACCAATGCTAGCGATGACGAG
TGGTGGCAGGCTAGAAAATTGTTACCGAATGGGGAGGAGGCAGGGCTTGGAATTATTCCT
TCTAAGCAGAGATGGGAGAGAAAAATGAAAATGAAGAACAGAACCCTGCGGTTTGGGGGA
CACGGGAGGTCTTCTACTAGTCTTGATAGGTCTACTGGAACCCTTAATAGACAACATGGG
AAGCAGAAAATAAGCTTTAGTCGAAAATTCCCTTTCATGAAGAGTCGAGAAAGGTTAAAT
AAATTAGACGATGAAGATTCCTTCGAAAATGGGAGCAATCACAGTCGGGAGGATGGAGGA
CGAGAGAACCATATATTAACTTATGAGCCAGTCGAGGAAATAGACTTGGAATTTACAAGA
CCAGTTATAATTTTGGGCCCCATGAAAGACAGAATAAATGACGACCTCATGAGAGAGTTT
CCCGAGAGGTTTGGATCTTGTGTTCCTCACACAACCAGACCAAGGAGGGAAAATGAAGTT
GATGGACGAGATTACCATTTCGTGACATCTCTGGAGCAAATGCAAGCTGACATTCAGACA
CACCTATTTATTGAAGCAGGCCAATACAACGAAAACCTGTATGGAACTTCAGTCCAGTCT
GTGCAGGACGTAGCCGCACAGGGCAAGCATTGCATTCTTGATGTTTCTGCCAATGCCATT
AAGCGGTTGCATGTGGCTCAACTTTATCCTATTGCTGTCTTCCTTAAGCCAAAATGTGTA
GATTCCTTGTTGGAGATGAACAAGAGAATGACAGAAGAACAGGCCCGAAAGTTGTATGAG
CGAGCCATAAAATTAGAACAGGAGTTTGGAGAATATTTCACCGCCGTTGTCCAGGGTGAT
ACTCCTGAGGAGTTGCATGAAAAAGTCAAAGACATTATTCAAGAACAGTCGGGTGATACC
ATATGGATTCCTTCCAAAGAAAAAATGTGAAATTCTTGACTAATTCATAAAATGTGGTTT
TCATCTTTCAGTCAATTTTTGAGAAATTTTCCATAAAATAGAGGCGGGACTTAGACCCAT
ATTTTAGGTACACACCATTTTATATCTTCTCTAAATCCGAAGGGTGTTCCTAAATCGGTC
AATTTTGAGAATTCTTGCCCAGACAACATTACCAATTTTTACCAAACTCTCATATAATTC
TTATCTGTTTTCTTCTATTAATATTTTATGAAATGAAATATTTATTGTTAAAAATTCATT
CAGTTGACAATTTTGTGAACACCCTTTAAATGTGAATCTTTGTAATTTTTGGATTCAGTG
CTTGTACCTGAGTTGAAGTATTTTGTGATAAACGAAGGATTTTTCAAAAAGTTGATTGAA
AACTAAATTAGGGGAGGGAGGAGGAATTTTTCGATGTTGATTTTATGCTATAATGTTTTG
TTAAGACTTTCATAGCTTGAGTTGTTGATGAATCATATTTAGATAATTAATTTCTGGAGC
ATTTTGTTTAAATAAAGAAATCATTATGCCAAAAAAAAAAAAA
>contig#18
TCACTTCTACAAGAGATATAATATCTCCTGTAGCCGCCAACATGTCTCAAGAACCTAGAA
ATGATGAGTGGAACACTGACAGGCCCAAGGAGGCCGAGGGTAAGTATGATGGCCCAGCTG
GCATGGAACCTGATGGTATCATTGACTCCAACTGGGACGAGGTTTGCGAGAACTTTGACG
ACATGGACCTCAAGGAGGAGCTCCTCAGAGGGATCTATGCCTACGGGTTTGAGAAGCCTT
CAGCTATCCAGCAGAGAGCCATCGTGCCCTGCATCAAGGGAATGGATGTGATCGCCCAGG
CTCAGTCTGGAACTGGTAAGACTGCCACCTTCTCCATCGCTGTCTTGCAGAAGATCGACA
CCGGGTTGAGGGAGACCCAGGCCCTCATGCTGGCCCCCACCAGGGAGCTCGCCCAGCAGA
TCCAGAAGGTCGTCATGTCCCTGGGTGACTACATGGGAGCCCAGTGCCACGCTTGTATTG
GTGGTACCTCCGTCAGGGAGGACATGCGCAAGCTGGATGAGGGCCAGCACATCGTGGTCG
GCACCCCCGGCCGTGTGTTCGACATGATCAGCCGTAAGATCCTCAGGCCCAACTACATCA
AGCAGTTCGTCCTCGACGAGGCTGACGAGATGTTGAGCAGAGGATTCAAGGACCAGATCT
ACGATGTGTTCAGGCATCTCAACCAGGAGACCCAGGTCATCCTGCTGTCCGCCACCATGC
CCGACGAGGTGTTGGAGGTGACCTCCAGGTTCATGAGAGAACCCATTAGGATCCTGGTCA
AGAAAGAGGAGCTGACATTGGAGGGTATCCGTCAGTTTTACATCTCTGTCGAGAGGGAGG
AGTGGAAGCTGGACACCTTGTGCGACTTGTACGAGACCCTGACCATCACCCAGGCGGTTA
TCTTCTCCAACACCAGGCGCAAGGTCGACTGGCTCACCGAGAAGATGCACGAGAGGGACT
TCACCGTGTCTGCCATGCACGGCGACATGGACCAGAAGGAGAGAGACGTGATCATGAGGG
AGTTCAGATCCGGCTCATCCCGTGTCCTGATCACCACCGACTTGCTCGCTAGAGGAATCG
ACGTCCAGCAGGTGTCCCTCGTCATCAACTACGATCTTCCAACCAACAGGGAGAACTACA
TCCACAGAATTGGTAGAGGTGGTCGATTTGGTCGTAAGGGAGTTGCTATCAACTTCATCA
CCGAGGAAGATAAGAGGGCTTTGCAGGACATTGAGAAATTCTACAACACCCA
>contig#19
AAGCTGAGGAAATGCACAATATTGAAACACTAGAGATAGAAGACGACAGATCATGCACAA
TCAAGGTCAAGTAGATTGCTTTCTTTGGTTTCACTGGAACGACTTGATAATTGCTTCAAC
TTCAGCATACACTTCCACAGGTGACTTGGAAGCATCCAAAGTTTTGACCAGATCCTTCTC
CTCAAACAGCTTAATGATGGGCATAGTGGCCTGCTCGTAGGTCACGAACCTTTTCTTCAA
ACTCTCCTCATTGTCATCAGACCTTCCACTTCCAGCCGCCCCCCTGCTGAGACACCTGGT
AGTGCAGATGTCCTGGGTGCAGTGGAAGAAGAGGACGCACTGCAGGTTGACCTTCTCCCC
CATCACCTTGGTCCAGCCCTGCAGGTTGTCCTCATTGCGAGGAAAGCCATCAATGAGGAA
ATCATTCTTCTCACTCTCATTCATGGCTCTCTCCAGCAGAGAGCAGGTGATCTCCACAGG
GACTATGGTGCCATTGGTTATGTGGTGTTCTATCAGCTCCCCATACTGAGACCCAGGACT
AGCTCTCTCAGCCCTGAGGAGATCACCAGCAGACAGGTGGACATGGCCAAACTGCTCAAC
AATCTTGGCGCACTGAGTCCCCTTGCCAGCCCCAGGGCCTCCCAACACAAACATGATATT
AGGTTTGCCCATCACTAAGCTCCTGAAACAACTGACGTGTTAACAATCTTACTGGCACCG
TGGCAGACGGGCAGCAAATTTCACAATTCACAGTTGTTACAGATCACAGGTGTTAACAGC
ATGGAGAAATTACTAGCCTGTACATGTACCTGCTCTCAAGACTCGGAAAAGCTTTAGTTG
TAAAACTTGCTAAGCCCCTTACAAACAGCCGAGGGATTAACCCCATTTAGGTCTAAAAAC
ATTGAATTTTGTTCTAATGGAACTACTGGAGGAACCATGTTCCATTTAAAGAAAATAAAT
GTTGATAAAACAATTTTATTAATCCACTGAGTGTTGCATACAAGCTGGCTAGGTCGTCTT
TGCTCTGATGGCTGAACGTTTCCCCGTGACGGCCTGGAAACCAGTCTTGATGGTCTGTAC
CGAGCAGGAGCTGTGACAGGTCATGCACTGGAGGAAGAACAACCTGGTCTCCTTGTTCAG
GATGGTGTCCGGGGATCTGCATGTGTGGCAGGTGACATACTCCTTGATATATCTCCTCAA
CACATTCTCTATGTGCTTCTGTTGGAAACGACCTTTCATGATGAGTTGATTGCTGCCATC
AATAGCCCCACTGGTTCCCAACTCAGCAAAGAGGAAAGCCAACAAGTGCTTGGGCTGTCT
GTGGAGCATCTTGGCAATCTCAGTGAAGTTTGCAAACGCAGTTTTCTTACTGCCAACCCT
GGCAACTTGTGGGGGTCTCATCACGAACTTCTTCTTCTCTCCAGCGACCATCTCGGGGTT
CTTGTCCCTCATGATGCCAAACACTCTCTGAAGCAACTCGTCGTACTGGTAGTCACGATC
AGAATCTTTCCAGGGGTCAGTGTTGGGGTCGTCTTCGTTCTCTTTGTCCTCTTCATTGTC
GAAATCATCAAGGTCTGCTTTCTTCTTTTTCTTCTTCTTTTTCTTGGTTCCAAAGCTGTC
CAAATCCAGGTCCATATCCTCCTCTTCTTCAGCTTTGTTCTCATCTTCAGGGAGGGCATC
CTTCACCTCTTCCATACTTTCCAAGCCCTCACCTCTTTTCTTTTTCTTCTTTTTCTTTGT
CCCAAAAGATTCTAGATCTATGTCATCCACATTTTCAGAATTTTCTTCTTCAAATTCCAC
CTTTTTCTTTTCCTTTTTGGGAGCTTCTTCCTCAGCAGGACCATCCTCATTCTCAACTGG
ATCAGCACCGTCCAAGTCAAAAGGAGTCTTCTTCTTCTTCTTTTTCTTCTTGGCGGCCAG
GTCAAAGTTCTCCACTTCTACCTCTGTCATTTTAAGCACAAGAAATTCTCTTGTAGAAGT
GAAT
>contig#20
AAGACCAAATTGACCTCAACTTATAATTAATTAAAAAGTGAATTTGCACCCTTAGCCTAA
ACCTGAGCCCATGCTTAAAGTATTTAAACTATTAGAATTTTTCTCACCTTCGCACTGAGA
ATATTAATTCTTACAGCCCTAGTTAGTTTTCTTGGTACCGCCTTAAGTAAAAAACTAGTT
TTTGACCGGGAAAAAATAAGACCATTTGAGTGCGGATTTTCACCTAAATTTAACGCCCGA
CTTCCTTTCACATTACGATTTTTTCTTATTGCTATTATTTTTCTTGTTTTTGACGTGGAG
TTAATTTTACTGTTTCCATTTCTATCCAACATGTTTATGTCTAACCTTTACATAATGTCG
TCTTTAATTCTAGTATTTATTACTATCTTGTTTGGTGGCCTAATTCACGAGTGGAATCAA
GGATCTCTTGACTGATCAGTTTAGGAAGCCTTAAATTCTACCCCATCAATAGATTACCAT
GTATAGAAAAAGTCAAACCACGTCTACAAAATGCCAGTATCAGGCGGCCGCCTCAAACCC
AAAATGATGGGAAGGCCTAAACTCGCACTTTAA
>contig#21
AAAACAGTAACACCACAGCCTGGCAGAACACCAGAACATCAACATGTGTCAAAGCGCCCT
CCAGTTGACTTTGAGCTTTGTGCTTTTGGGAAGTGTGTTTGGAGCAGGACTGGCCCCTGG
CTATGGAGCCCCCAAACACGAGTACCCAAAGCACAACTGCACCATAGCTCAAGTCAAGGA
GGATGCGGAGACCTGCACCCCCACATTTACCACCGTTTGTGAGGATGTTACGGTGGCTGT
GAAGCGCATTGTTGACAAAGAGCAATGCTACCCTGTCACACGCACAGTCTGCTCTGAGTC
TATCGAGACCATCCCCAATGAAATCTGTGTGTACACCTACGGACCTAAGGATATCGAAAC
TGAGGCCAAGACCGTCTCAGTGGTCTACACCACCCCTTGTGTCACACAGATGGTCACAGT
CTGTGACCCAGGATACCAGCAGTACGGGTATGGACACGAGGTTCACTGCAAAGAGGTTGC
TCAGGAGACTTGCTACAACGCCCCAGAACTCAAGGACGACATTCAGCCACAAACTCTTGT
CGTCCCAGAGCCTACCAAGGTGTGCGTTGACAAGCCTCTGGAAGTTATCAGAGTGAGCTG
TGAGGACATCATTGCCGAGAAGTGCATCACTGTTCCAGAGGTTGAGGAGGCTGAAGAAAC
CCATGAAGTCTGCAGAACCGAAATTGGAGCTCCAGACTGCAACCCTATTGTTCTTGACCT
CCCCAAGGAACGTTGCATTGAAATCGTGTACGGATACGCCCATGGATATGGAGCTGAGCA
TCATTAAGGAAGAAGTTCCCATGAATCCACGGGTAGTACTGGGCATTGTTCGTCATGTGC
GCGACAGCTGGGCTGTCTTTCACACTTCTCAAATTAGGATTTTATCTTCGGTACTTACCT
ACACCCTA
>contig#22
GGACATCTTTATTCTTATTTAACATAAGTAGCCCCAATAGGATATGAGTTATCAGACACA
ACAGCACAAGTTCCACAAACATGGACTGACTCAACCCCACCATCTTGACAGGCGCTTCCA
TCCAGAGGAGTGGTATCTTCACCGCATTGGGTGGTGGACTGTCTCCTTAGCTTGATGAAT
CCAGCATTTCCATTGGCAATGTCTCCCCAGTACTCTCCCCAAGAGTTCTGGATGAGCCAG
TAGTCCATACCATCATCATCAGTACCATAGCCCATCAGAAGAACAGCGTGGTTCACCGCA
ATGTTTGAGTCGTAGTCACAGCCGTCAAACACACCGCCAGAGTACAGACCCCAGTCATTG
GCAGCAACAGAGGCAGAGAGAGGTCCCTTATTGGCAAGATGGTCCATGGCTGCAAGGGCA
TCATTGTGAGGAAGGGTCTCAAAGCCCATGGTGATTGTGGTCACATCAGTTTTTGAGG
>contig#23
CTCCCCCCTGTTCTCCCACCCCCTGTTCTGCCAGCCTCCCTGTCCCCTCTGCTCAAGCAA
CCTCTCGTTGTTTTCGACTAGCTGGGAAATCTTGTCGGACAGCTGCAGGGCGATGGACTG
GAGACGGCTTGGGTCAGACTTGTGCATCACGACGCACTGGGTTGGTTGATCCATGGAAGC
CATCAGCTCCTCATTGATGATCATCTTTGACACCAGGGCATGCACATTGTTCACCTCAAG
CTCAAACAACTCAGCCAAGACGGGAATGCTGATGCTGTCATAGACATTGCTGTAGGTGAA
GAGGTAAGTCCTCAAACTTTCCTCCTGGATCTTGCGAGACAGCATTGCACGCACTGAGTC
AGCATCATAGAAGAGATCCCAAACCTTGCCGTTCATCTTCTCATTGATGATGAAGTTCCT
GGCCTTCCTCCAGTCCCCATTCCTCATGGCCTTGGAAGCAGCCACAACGTGTTCCCTCAT
GCTCTCAGGAGGCCCCACCAGTGCCTGCCTCTCACTGCTTCTCAGCTGCTGGTAATAGCT
CTTGCTGATCATCCTGCGTCTGGCGTCATACTCGTGAGCAGACAGGTAGGGGATCTCGAT
CAACATCGCGGACACCAGGTACACGCACTCCAGCAGCTCCAGGTTGATGTGCATGTGGAA
GGGCATCTGCCTTGCCTTCTCAATCTTCTCTTGCTCGCTGGTCCTGAGAATCCTCTCGTG
CTGTCTCTGTGGCAGCAGACCTTGGGCGATCAACTCCTTACTTCTTCCTCCAAGTTGGAT
GTCAAGGAGGGCATTGTGAGCGTCCTTGATGGCAGCATGCCTGAACCCACAGAGACCAAG
CTGGACCATGGTCCTGTTGTACAGGATCTGGGTTTCAGGGTCGGAGTGGTGGACCGAGTC
CTGGAGGTGGGACATCAACATGAGGTCCCTTGCAGCGTACCAGCTGTCGTGGATGGCGTG
GTGGTAGATGTGGCAGAGGATGGCCCTGGTCCTGAGCCTGTCAGTCGAGTCCTTGCTGTA
GATGTACTTGCAGAACTTATCCATCACATCCTGGCTGGTCTCCTTTCCAGCCTCAAGAGT
TCCCTTCTTCTGATCCAGAACCTCAGTATCAAACTTGAAGTAGATATGTTCAATCCTCTT
GAGATAGACCCTACAAATCTCACTGGCAGATCCTCCCTTTTGGACCAACTTGTCCGCCTT
CTCCAGAATTTCCACCAACTTTGGCTCATCCTTGAGTCTGTCCACATACTCGTTGCTGTG
AGCATCACAACCCTTCAGCACCTTGACAAATTCTTCATCCAATCTTTCGACAGCAGTCAA
GAAGCATCCGCGAACCTTGAAAGGAGGAACATCCAACTGCTCAGACTCCTCCAAAATATG
TTCTCCAGAGGTGATGTTATCACCTTGCTCTTCCAACAGGTCAAGAAGTTCATCAACTCC
ATTCATGCACTTCTCCCAGCTGTCAGGCTTCATGGCATCACTGAGCTTGGGGTTGTAGTC
GAACAGAGCAGCAATGATGGCAAACTTGATCTTCATGTGAATGCCAGGTCCAAGCTCATG
CTCCTGACCAATGTTGGCCAACTCATTGAGCAGCTCAATCTGCTCTTTCCTGTTTGTCTT
CTTCTTGCCTCTAGCAGCCATGATCTCTGCCAGCTTCTTGATGACCAGTTCACTGGTGAT
CTCAGCATCCTTAGCAAACATAGCAACCTTGGTTGCAGTTCTGTCCACCACCTCCCAGCT
TCCATCATTGGCTTCATCATCAGAATCACCATCTGCAGCTTTGATCTGCTCTCTTTCCTT
TTTCCTCATTTCTCTCTCCCTGGCCTTCTCTTCCTTCTTTTCAATCTTCTTGGCTTCCTT
TTCAGGATCCACAGACTTCTTGAGGAACATGTCTCTGGTGTAAACACTGGTGCTTTGCAG
TTCTTCATCACTGCTCTCACTGGACTCTGAGCCACTCATCCAGTCATCACTGTCATCATC
ATCACCATCGGGAGAAGTCTTCTTGGCTTTTCTGGGAGCAATTTCCTTCTCCTCACTCTT
GGCCCTGTGCTCACCATCGTCATCACTGACTTCATCCTCAACAACTTCCTCGGCATCATC
ATCGTCAGCCTCGGGGTTTTCCTTAAACTTGGCAATATCGTCATCGTGGTTCTCACGGAG
ATACTTTCTGAGCTTTTGCCTTAAAGCTCCCAGACTCTTGCCATTGACCTTGGACATGTT
CTTCCTGCCAACACTGTCCTCCCAGGTCTCATTGATCAGGTCCTCCATTTCCACCAAGAT
CCTCAAGAAGAACCTTGGAGTCACTCCTCCCTCTTCCTTGGCAATGACAGGCTTGGCTTT
GTCAAAAGCCTTCAACAGATCCTCATAGGTCGTCAACATTTTGTTGAAATCCTTGATCTT
CTTGCTGTTCCTAATGGTCTTGATGATGGTGTAGAGCGCCTCGTACCTCTTCTCCTTGGC
GGACCTGACCACCCTCTTGTCGTCCCCCTCGTCATCAGAGAACAAGATGGCGGCTGCTGT
CAACCTTTTTGGTTTGTTGGACTTTACCTCCTGGACCTCCTCATCACTGGAAGTCTCCGA
GTCACTGGAACTCTCTGAGTCACTCCGCCCTCCGAAGAATTTTGACATTTTCACTCTTTT
CTACTCTCTTGTAGAAGTGAAT
>contig#24
ATTCACTTCTACAAGAGAGTTCAGTTAATATTAAACATGAGTGGGCGGGGTAAAGGGAAG
GCTGGCCACGCCTTTCCTGGAGACTTCATTGCTCTGGGGTCAAAGCCTGGGTCCAGCAAG
GTGGCTGCTCCCCCTCCCACCTCATACAGCGCCCCCACCATGGTGAAGAAGGCGAAGGCT
GTGAAGGGCCACATGGGCGGGCAGGTGGAGAAAGGGGGCCACATGTGGGAGACAGTTGCT
GTGGAGTGTGACCTGGGAGACCTTGTAGCTGCAGTGGAGGAGTGTGCTGTAGAGGAGGAG
GTTGAGAGAGCAGAAGGGTTATTGTGTGGGGCTGTCAAGACACTGAAGTCCATGAGAGCC
AAGCCAGACACCGTGGCCTGGCTGTCACTGCTTAGCCTGGCCAAGCAGCTGCCAGTGCTG
TTCAGTGGCTCAGATCTGGTCAGGGAGGCTCTCTGCTCCCTGCTTAAGAGAGATGTCAGG
GAGAGCTTCAAGTCCAAGGTGAACTGCTTGGTCTCCGTGCTGGCGGCCAACGTGCTGTAC
ACGGCCTACCAGGACACAACCCCCTGGCCAGAGCAGTTCCTGAGAGTGTACATAGATGAT
GCCATGGGGGAGAGGCTGTGGGTGGACCAGGCAGAGTGCAAGCTCTTCACTGACAACATC
CTCACAGCTTTCAACACCATCCTCCCTCCTACTGTGAAGGGTGGGGAGGAGGGAGGAGGT
CTGGTGTGTCCCTCACCTCCAACTGGGTCAAGCAGTGGCAGCAGGACACCTACCAGGCCT
GATGATGAGGTCCAGATCATTGAGCTACCCATCAACAAGGAGCCCGTGGAGGAGAGTGGG
GTTGTGCAGAGGTACAGCCAGATGATGGACCACGTGGAGCAGATGGTCATCACCATTGTC
AAGGAGCAGCTCACCAGGCGTAGTCAAGGGCAGGGGGTGGAGAACATCACCAGAAACTTC
ATCAGGTTCCTGACATTTGCCTGCGGGCTGGGGGAGGTGAGGCAGTTAGTGAGTGCCAAG
CTGGAGATGTGGCTGATGAACCCCAAGATATCTCGCTCAGCTCAGGAGTTGCTTCGTGGT
GTCACCTTGAACTGTGTCACTCACTCACCATTGGACGTGGAGGTGATGGTGCTCCTCACC
AAGCTGAGGTTGAAGACCAAGCCCAACATCACCCTGTTCCTGTCCTGTCTGAGGGACCTG
TGTGCAGCCCACCAAGACAACCTTGCCACCCTGCTCAAGCACACCATATTCAACGAGCTG
AGCAACGCTAGGAACACGAACAACATGGCCATGTTAGGCGTGATGTTCCAGGCCAGCCCA
GACAAGGCCGCTGCTGCCCTGGCCAGTGTGTTCCTGGAGCTGCTGCTGCAGTGGGATTGC
TATCTCAGGGCTCTCAGGATCCTGCTCAGGGAGATTGTGAGGTGCCTGCGTCATGATATA
AACCTGCCTGTGTTCTGCCATTACCTCATGAACAGCTCGCTTAGAGAGAAGTTTGAACAT
TTCAAGGAGTATGAATTGATGAAGAGGATGTTCTCCAGCCTGGTGGACCTGGTCACCCTG
TCGATCTTCCTGTCCATCTCCCCAGCTGTGAGGGAGGGGCTGAACCCTGTCACCAGGGGG
GACAAGAAGGACATAACTGCTTACAAGAACTTTCTAATAGCTGTGAGCACTATCACCAGA
GATGCTGTCTGGTGGCTGCATGACGTGGTGCCCAAGCTGTACAAGCCAGACCCCGTGGTG
TACACTGCCATGCTGTACAAGACCCTCTTCATGGCCCCCAGTCACGAGGAGTACCACAAA
TTGGATGGATGGCCTGTGGATGGTGACAGGGGCCTCTTCTTCAAGCTGACCTCAGAGGTT
CCTGTTCAGCAGGAAGCTGTCCTGAGAATATTCCTGATTGGTCTGAGCAAAGACCTCCCC
CTGAATGGGCAGGACTGCCTGACTATTGTTGAGACTCTGATCAAAAGAGCAGCAGGTCTG
CACAGCCTGGCCAGCAAGGAGTTCCCCATTCTCTCCTGTGACAAGGCCAAGGACTTCATG
GAGTGCGTGTGGCAGCTGACCGCCTACACCTACCCAGAGTCTATAACCCTCCCTGTAGAT
TACCAGCCACCCAGCATGGCCATCACGGCCAGCTACTGGAAGGCCTGGCAGATGCTCCTC
ATCATGACCGCGTACAACCCTGAGGAGTTTGGCACAGTTGGGTGGGAGAGTTACCCCACT
CTGAGAGCCCTGATGGAGATGTGCATCACCAGCCAGTTCATCTTCCCTCCCCCCACCATT
GCCTGCAGCCCAGAAAAGGTGGAGGAAGTCAAAGCCCAGGAACTCCAGTTGGCAAGTCAT
GAGAAGCAGCAGATCCTGGAGTTTGAGTCACAATTAGCAGCAGCCTCTAGTAAGCAGTTG
ATCACTGAACAATCCTCTCTCCTGCTCGCAACAATAACCTCTATGAACCCCCTTGGACCT
CTGAGGCGTCCACCACAGGCAGTGCTGGACCAGCTGAAGAAGATGAACACTCACTACAAA
CTGGGCCACCTCCTGTGCAGGTCCAGGCAGCCTGACTTCCTGCTGGATATTCTGCAGAGG
CAGGGCACTAACCAGGCCATGCCCTGGCTGGCTGACCTGGTAGAGAGTAGTGAGGGAAGC
TTCTCAGTATTGCCAGTTCAATGTTTGTGTGAGTTCCTGCTTAATGATGCTCTGGCTGGG
AATGATGAAGAGCAGGTCCCAGGGAGAGTCAAGAAGAGGAAGGCTGGAGAGTTGCTCATA
CACTTGCAACAGTTACTTCAGAACCCCACCAGTGAGCCAGCCACTTGTATGGAGACTCTT
GACTACTTCCTGGCCAGGCTGTCTTCCATGCAGAGTCCAGCCAGGCAACAGGCTCTGTCT
GGCTTGAGGCTGCTTCTCACTCCTGGCCAGGGTGTTACTCCAGAACCTGAGGAAAGGATG
GAGGTCGTTGAAGAGGATTCTGACTGGCTTTTGCGTCATCTGCCTGCTCTTCCTTGCTTT
GATCTTGTATATCGGTCTTTGGCCAACTCTCTCCGCCAGGCCTGTCAAGTAGAGTGTGAC
CCACCCACAGTGTCCCTCTACATGCAGGGCTCCTGTCCCAGTCCTCCAGAGCTGCCACTC
TGGATGACCTGGCAGAGCTGGCCCTGGACATGGCTACAGTCATAGTGGAGAGGTCCAGCC
TGCTGCCAGCCATCCTGACAGGGTCTGGCCATATAGCTGCCACTCCGGACAGGGTGCAGG
CTGACACCTACGAGGCCTTGCTTAGAGTGTTCTACATGTACATGTTGCTGGTCAGGCAGC
AGGACAGAGAGCTGGACTGGTCAGAGAGCCAGGACCTTATCAATATTCTCTGGGCTAGTG
GAGAGTCTGCCACCCTCCATATCCTGGTTGTGCATGCACAGATCATCCTACTGACCTATG
GCACAACCAACTCCACATGTGAGCAGTTCAGGAACTTGCTCTTGATGTGGTTCCCACCTG
GACAAGAGCTGCCCAGGGCCTACTTAGTTGATACCAGTGAGGAGGCTCTCCTGATACCTG
ATTGGTTGAAGCTGAAGATGATCAGAAGCTCAGTCTCTGTTCTGGTTGATTCTGCACTGA
GGGATCTTGATCCTCAGCAGCTTGTCCTCTTCATCCAGTCATTTGGTATCCCTGTTGACT
CCATGTCCAAGCTGCTACAAACCCTGGACACGGCTGTAGTGGCTGACCTGGAGGCAGTCA
ATGAGTCCGTGTTGGACAAGGCCTACATGGGCCAGCTGGTTGCTGTTCAGCACAACCGTG
GAGCCACAGGTGGTCTGGTGTTTGCCAAGTCTCTCGGTCTGAGTCTTGACCTTGGTGGGA
AAAACAATGAGCCACCCATCCCAACCAACATCCTGCCAGCCCTCATCATCCCACCTCGCT
CCACCGCAATGATCCCTCCCACCCAGGTGAAGGCCACACTCCTCCACCTGTATGATGTGG
GGTCTCCCAGCAGGATGAACACCAAGGAAAAGCAAGACACATTCAGAACATTGCAAAAGT
TCTTGACGGCAGAGATCTCTTCCCAACTGACAAGCAAACCCATGCTGGAGGCCACAGTGA
CTGCAATCCAGAACATTCTCCAATCAGACCTGGGATCTGGGTTTGTTACAGCCCTGGCAC
AGAGAACTGCCTACTCTGTGGGTCTTTTCCGCCTTCTCTCCTCAGCTTTGTCAGCTCCAA
AGCTGAATAAGTCAGCCCCGGCTCAGATGCTGCTGGGAGTTGCTAAAAAGCTTCTGAAGC
AGTTTTCCAGCAATAAGGTGAGCACTCCAATGGTTGGATTGCTACAGAACTATGTCAAGG
ATATGGAGCCTAAAGGAGAGGAAAATGCTCCAAAGAAAGTGCTGAGTCTCAAAGGACCAA
ACCTGGAAGAGGATATTAAAAAGATGGCATTTGATGCTCTGAAGAGAGGAGATACTACAG
AACTAGTGAGCAAGTTGTCATCATTGTTGCTGAAGGAAAGAGAGAATTGTGCTGCTTCCT
CCCAGACCATGAGCCAGGCAGGCCTGCTGGTTGACTGGCTGGAGTTGTTGGATCCTACAG
TCATCTCCACCTGTCCTGAACTCCAGCAGCAGCTGGTGTTTGGAAGAATTATCCGTAAGA
AGGCTGGCACCAGCTCCAACACAGTGCAGGTGTCAGCACAGTCCAGCAGACCCTACCTTC
TCAGCCTGCTGACACACCAGGCTAGCTGGACAGTGCTGGCCACCACTGTCAGCTCTCTGC
TGACCTCCTACCAACCAGAGCTGGAGCCAAGTGCTATCCTGGAGTTCATGTATGCTTGTA
TTCACACCCCAAGGTTGAGGCAGGGAAGGGATCAGAGACCTCCCAAGCATGACCAACCAC
CTGATGTTCTGGGTCTGGAGGGAGAGATGTTGGAGAGCTTGACAGAGTATGTCATTGCTG
AGGCAGTTGAGAGTGAAGAGAAATCTGAAGATGTGGTGAAAGGAAGAATGGACCTGGTGT
TGAGATGCCTGTCTAACCCGGACAAGATAGCCACTGTGACCAATCATCTTCTGACAGTGT
CAGCTGACTCTAATGGGAAGAAGACTGTGCAAGCAGAAACAGCTAAGATCCTGTTGCTGG
GTGTCTACATGAAGATACCTGGATGTTTCACTGCCAGACTGGGTTTCCCCAACCTGACTC
CTTCCACCAGCCTCCTGGCATCCTTGTCCATGAGTGGAGGAAATGAGAGTGTGGTTGACT
GCTACACCCACACACTTCTGTCAGCTCTCTCAGCCACCCAGACTGGGAAGCAGTGGACTC
AAAAGATGCAGGAGTTTGAGCTGTGTGCCAGGAAGCTGATGTCATCCCACCCCATCCTCT
TCCTGCGTAACCTTCCCCTCCTTGCCTCCTCTTTGCAAGGCAGGACTCATTTTGAGTTTC
CCATTTTCCGCTCCAGGAATCACCTCACCCTGTTCACAATCTTGCTGGGCCTGATGGAGC
TGTCCAGGCCCCACATCTTCCTCCCCCGCTATTTTGAGTCCCTGGAAGCCGCCCTGAGTT
GCTATGTGGACATGTTCCAGGCATATTTCCAGCGCAGAGAATCATTCATTGGTGTTATTG
ACCGCTGTGTGCAGCTCCTTGCCTCTTGGCAGGAAGCTGGAGGCCAGGCTGGCAGCAAGG
CGGCTGCTTTTCTAAGGAAGCATTCTGGTATTCTTCTGGGTCTGCACGCAGCTCCTGGTA
CTAGCAAGTTGGACAGCTTGAAGAGCCTGATGTCCACTGTGTCCCTACATGGGCAGACCA
TGGACACCCAGGAGCAGAGCACCAGCACCAGCCTGCCCCACTACTCCCCCCTGGAGACCA
TGGACACTGAGGTGGCCAGGATGGTGTCTGATCTGGCTGGTTATGACTCAACTGATCGTC
TGGTGATTGTTCTGCAGGAGATTACTTCAGCTTCTGTACCCAGGCCATCTATCCTGATAC
ATTTCCAGGAGGAGCTGCTGTACCACATCACCCACGCCTCCACCCAGGTGCGCACCTCTG
CCTACAACCTCCTGCTGAGACATCTGAAGCACAGGCCTGACAGCTGGTCAGCTCTGCTCC
CTGGCTACATGGCAGCCCTAGAGTGCGGAGAGGAGAGCGTGGTGGACAGTGCTCTCAATC
ATCTACCAGAGTTTGCTGTCCTGGGTCAAGAGAATTTGGGCAGGCTTCTCAGCACTGTTT
TCAAGCTTGGGATCTTTACCAACATCAACACCACCCATCACGTCATCACTGCTATCAGCA
TGCTCAACATGCAGGCTGGCAACAGTTAGAAGTTTATTATTGTTTTTTGTATTTTTTCTT
GAGTACAAAACAGCATTTGTAAAAAAA
>contig#25
TCACTTCTACAAGAGAAATTGATAAGTTTAAGATGGAGAAGACCTGGGAAGTGTCTGAAA
TTCAAGTGAAAGACTTCCTCGATGAGGCCATTCGACTGGTCAGTGAATGTGGGGAGATCA
TTGCAGATGCAATGGATAAACAGAAGAATGTAGAAATTCACCAAAAAGATGCAGTAGCAT
CTGAGGGCCATGGCAGTGCAGTTCTAACTGAGACGGATATGAAAGTAGAACAACATTTCA
TTAAGGGGATGAAAGAAAAGTTTTCTGATCATGAATTTATTGGAGAGGAAAGTGTTTCAA
ATGATGGACTGATCAGGGATTTTACTAATGCTCCCACCTGGATCATCGACCCTATTGATG
GCACCATGAACTTTATTCACTCTAACCCATTGGTGTGCACCTCAGTAGGCTTGACCATCA
ACAAGAAGCTGGTGGCTGGGGTAGTCAACTGCCCCATGGTGGGCCTCATGTACACCGCGA
TCAAGGGCAAAGGGGCCTGGGTTAATGGAAAGAAACTGAAGACTAGTGGAGTGAATGACA
TTTCCAAGACACATGACAGGGAGCTGACTGATGGAGCCAAGCAAGGACAAGAAGAAGACT
GCCCTGGCTAACCTCACAGAGATGCTTGACAAGGCTCATGCTGTCAGAGCTCCAGGCCCT
GCTGCTTTGGATATTTCCTGGGTGGGAGCTGGAGCCGCAGACTGTTTTTTTCATTTTGGT
ATTCACTGCTGGGACATGGCTGCTGGTGCCCTGATAGTCTCTGAGGCAGGAGGGGTGGTC
CTGGACCCTTCAGGAGGAGAGTTTGACCTGATGAGCAGAGATATCCTGGTCTGTAGCTCC
AGGCAGCTGGCTGACCAGGTCCTGGGATTCCTCAGGTCCTACAAGACCGACAGGGACTTG
AAGGAAAAGTACATCTACCTCTAGTCCGAGATGTAATTGATTATTTCTGATTAATAAATG
TTTTTAAAGTATTGTTCTTGAACAATTTGAAAGCCTTATTCTCTCA
>contig#26
CTATTGTATAAGGTTTCCCCTAAGCCTTAGGATCGACTGACTCGTGTCCAACAGCTGTTC
ACACGAAACCCTTCTCCACATCGGTCCTCCAGGGCCTCTCTGGAGTATTTGCTACTACCA
CCAAGATCTGCACCACCGGCGGCTCCAGCCAGGTTCACACCCAGAGCCTTCCGCGCCACC
GGTGCGACCTGCCTACTCGTTCAGTTGTCAAGAGCTAGAAGCTCGGTTCTAACTGAACGG
CGGGGTATAAGTGAGAAGCTTTAGCGCCATCCATTTTCAGGGCTAGTTGCTTCGGCAGGT
GAGTTGTTACACACTCCTTAGCGGATTCCGA
>contig#27
CTTTTTTATAACAATCAGTATAATTGTTGCCAAACCAAAAAGGCATGATGATGATGAAGT
AATTGTGCCAAAGTCAGATTCGCTAACTGAGACGTATAAATCACCAAGTTCCAAGAGCCG
AAGTGAGTCTCTAGCGTATGATAAGAGATCATACTGTAACTCTCAAGCCTCTAGTCTGAC
CAGACTTAATGGCCCAGATCATGAAGTTAGAATGAGGAAAGAAAGTCTTAGTCCCCATAG
TAGAAATCCTAGCGAACCTGGAGGAACTCTAAAGAAAAGAAGTCAAAATGTTAATAATAG
AAATACATCCCCACAGAAGAAATACCTTTCAAAACAGAGTTCTTCAGAATCAGGACCATC
CATTTCAAATAAGATGTCACGGCAGAGTAGTTCGGATGTAAGTGGGGGAGCAGTGAAAAA
AGTACAAAATAGGCAAAGCATGGAATATCCTGGAATGCAAGGTGGGAGTCACTCAGGGAC
ACCAGGTCGGTCAAACAGAAAGCAACATTTAGAAACTGGTTATGACCAACACACTTTCCC
TCGAGGGCAACAAAGGCAAATTACAAAACACAACATGTCAGATGGGTTAGGAGGTGGCAG
TGGAAGTTTTGGAGGAGCAAAATCGTACAAATTTACCGGAGCTGGTAATGGAAGGACAAG
CTTTGAGGTTAATGGGTTGTCAGATGATTGCATACCAATGATTGAATACCACAATATGAA
TAACAGTAATCATTCATCACCGCAGACACTCCGTGTGCCAAGAGAACAGTGGAGAGGTGA
TAGTGTGGGAAGGCCAAAACAAAAGTTTGCTCAGCCGAAGGGTCGTGGAAATCCCAACAA
TCTTGAAATGCAGAAAAGGCAAAATAACTATAATAATCACACTGACCAGGACCCAGGAAA
TGAGGTGGAATATTATCCGGATGAAGGAGGCGCCAACTCTCGCCATGGTTACATAAAGTA
CAATTCCATAGCCGCTGCCAAATACTGAGTTTGCACCACTGTACAGAAAACCTAAAGAGC
AAAAATCCTTTAAACCTCATGTCATGAATCCACAATCAAGAACAGCAATATGCATATCAT
TTCTAGCCATTTCAAGATTTTCTCTGGTATAAAAGTCATATCCTCAATCGGTAACTTGGT
AGAGTGGACCATCCAGACGAAACAATTACTTCATATGATGAGTGAAAATGAAAATAGCAA
CTCTTTTTGCAAAAGACAAAACTTTCTGTTCAACTAAGTTAAACGACATGCAAAAAGACT
AAAATATTGTGATATTGACTGACTTTGAACAATTGCAAGCAACAAATTCGCTTTGTTCAA
GTCAGATGTGTTCCGTTTCTCTTCCATGCAAGTTCTTCAAGTGTGTCACTGCAACTTTTT
CATATGCTTTTAAAATGTTTATCTAAATATTTTTGGCTTTTATTAAATTGAATA
>contig#28
AGGGTCTTCTTTCCCCGCTGATCTTCCCAAGTCCGTTCCCTTGGCTGCGGTTTCGCTAGA
TAGTAGATAGGGACAGTGGGAATCTCGTTAATCCATTCATGCGCGCCACTAATTAGATGG
CGAGGCATTTGGCTACCTTAAGAGAGTCATAGTTACTCCCGCCGTTTACCCGCGCTTGGA
CGAACCTCTTCACTTTGACATTCAGAGCA
>contig#29
ATTCACTTCTACAAGAGACTTAGTTTGTGAATCTCCACCATGCTTCCACTTGCACTTACA
AGAACCGCATGTCGAGGCCTTGTGCCTTGTGTCCAGGCTGTCCAGGCTGCTCCTATCCAT
GTGTCTTCCACTTCTCCAGTTCAGGTGTCTTCTCCAGCTCCTTTCCAAGCGACAACATCT
GCTTCTGGTCCAAATAACCGAGTGACTGTCACCCTTATCCCTGGAGATGGAGTTGGACCT
GAGATCATGGACTCTTGTCAAGAGGTTCTCAAGTCAATGGGAGCAAAGCTTGACTTTGAA
GAAATGTACTTTTCAGAGATCAACCATGGAGCTAGCCAGTCACTGGAAGCTGTGATGGCC
TCGGTCAAGAAGAACAGTGTTGCTCTGAAGGGTGTTATCGGAATTCCAGAGGTTGGTTGG
GGAGGAGAGTTGATGGGCCTGAACACCGCCCTGAGGAAGGAGCTGGACCTGTATGCTAAC
GTGGTGAAGGTGAGCAGCATGCCAGGGGTGAAGTCCAGACATCAGAACATTGACACAGTC
ATCATCAGAGAACAAACTGAGGGTGAATATTCAGCAATTGAACACGAGTCAGTCAAAGGT
GTGGTGGAGTGCTTAAAAGTTGTCACAGCAGATAAATCTTACAGAATTGCTAAGTTTGCA
TTTGACTATGCCACCAGACATGGCAGGAAAAAGGTTACTGCTGTTCACAAAGCAAACATC
ATGAAGCTGGGCGATGGCCTCTTCCTGAAGTGCTGCACAGAGGTTGCCGCCCTCTACCCT
AATATCCAATTTGACCAGATGATTGTGGACAACACTACCATGCAGCTTGTGTCAAAGCCT
CAGCAATTTGACGTCATGGTTATGCCCAATTTATACGGAAACATTATCGATAATTTGGCT
GTTGGTCTTGTGGGCGGTGCCGGGGTTGTGGGTGGTGCAAGCTACTCCGCAGATTTAGCC
GTTTTCGAGCCTGGTGCAAAACACACTTTTGATGCTGCGGCTGGTAAAAATATTGCCAAC
CCTACTGCAGCTTTATTGGCTTCCGCAAAACTTCTCCAGCATGTTGGCTTTGAAGAAGAT
GGTGTAAAGCTGAAAAAAGGTGTAGAGAGAGTTCTTAAAGCACAAAAGGTCCGTACCCGT
GACATTGGTGGTTATGCTACCACTAGGGACTTTACATCCGCGGTCTGCAAAGCCATTAGA
TAGGATGTCACTTCATACAGAAACCAAGGCTTTCAACAGAACTACTTTCCAAAGTGATAA
TTTACAAAGGCGAGTCTTAACATTTTGATCTGATGAAACATCACAGCAGTATTTTTCAAG
ATCTGTTCAATTTTGGAGCTAGTCATGTTAAAAACTGTACACCTATATTTGTAGTTTTCA
ATAGAAAAATAAATAGAGCAACATAAATATTTGAAAAAAA
>contig#30
TTTCTGATCTGCAGGTTGCTGAATCAGAGGCCTTGAAAACTGTACAAAATCTGAAAACAT
GAATAAACAAATATATGAAGAGAACTGGATGGATGTACTGGGTCACATTGTCTCTTCGTG
AAAAGAGAGTTTCCTCTTTTGAGTTAAAACGACAGATTTAGAACTTTCAACTTTTTTATT
TCAATTATTGTTACAATAAGGCGGTTTGCCTTGGTGCTTTAAGCCGTTATAAAATAAAAC
GGGAAGAAACGAGTGATGAATGGCCAGGCCCTGAAGAGGGCCCCCACAGGCAGGTTAGAC
TAGTGAACCTGCCCACTCATGCCCACAGTTTCTAGCCCTGGCAGGTAGCCACACATTGAC
CCAAGAAATCAAGGCTAGGCCCCTGCCAGTCAGAAATTCTCATTGCCTTGGGGCTGTTGT
GAAATGGCAGGTTACAATTTAATACAAATCTCGTATTCGTCGTGGACAGTCAGATTATCC
CTTTGGTAATCGTTTTATCATTGAGCACTCAAGTTTAATAAATTGTCTAATTGTAAAGTA
TAGTCTGCACACATTTTCTAGATTTTAGACAAATCTAGATTTTAGATTTTCTAGATTTTA
GATAAGTCTAGAAATATTTGTTTGCAGGAAAGAGATAACTGAGTGTCCACATGAGCTGCA
AGTAAAAAATTCTGACTAACAGGCCAGCTTCCTCTTCAACACCCGAACTGGGCGATGGAA
ATATTTCGACTGCTTAGGACACACTGGTTCAAAAAGAGATCAAGAGACAGTTGGATTGTG
ACGATAAACTGGCAATGAAGAGCTTCTGGATCCTCAAATAGCAATAGTTTGAATGATCAT
ACTCGGACAGTGATTTCCCAATGATTCTTCACTGAAAATAGGAATTTTTGATTGCATTCA
CGTCTGGCCGAGTATAAAAGTTAATTATCACAGAACACTCAAATTGAAAAAAAGGTCAAA
ATAGGAACCAGAAACAGCCATTGCCTCACCTCAACCCTGCAAGAAGGAATAAAATAAACC
CAATTCAACAACCATTGCTGCTTTATAAATGTAATAGGTTGCATTATTTTGGATCGCAAA
CCGTCCAAAATATGACAGGTATCAATTTTGGATGATTTTTTGGATCTGCGATAATAGCGA
ATAACAACATGGTAGCCATTGTAGGGGCAGGGAACTCGCACTTTTACTCTACGACTATGA
TTTTAGCATGGACTTTCCTTATAAAATATAATCTTCATATAATCTCTATATAAAATCTGT
ACATTTGAAAATACAACAAAGAAATATTGATAATATTTTCTACGAGAAAAGGTTTCAGCT
TGGGGCGTGTTGCGCGCGCGCATCACGTCCTTCGCCCTAGATGAGACTGATTGTCGGTTT
GCATTCTTGCTTTTATAGGTCTATCGCATATGCAAATATATAATTGATATGTAAAATATA
TGATATATCTGCATATCCTACCTAAAAAGAAAGTACACTACAATATAAGAAAATGTTATG
TAATTACACTATAATAAAATATAAAAAAGCACGGGTCTAATTTCTACAATGTCTTAAGGC
TATCTAGAACTATACAGAAGGCTAAATTGAACATTATAAAACGTCATATAAGCTCCCTCA
CCCCAAATTGGCAATTTTTTAAAGATGTAAGATATGAAATTAGCATAATAGGATGAAATT
GTTTGATTCTTATAAAGCGATCTGTAATGATTAGGATTTTTAATTTTCTATAAAAAATAT
TGTCTTTTATTACTTTTATTACTTATCAATTACCAATTGGTCAAAAATGTCATCATATTA
TACCCTAGGACAAACACAGATGGATTTTTGGATCAAATATACTATTTCTGAGCTTTAGCT
AATGGGTTTGAAAAATACATGTTCCCGGGTGACTACATTTGTTCAAAAAACATTCAAAAA
ATGTATCATGCATTGATTCACGCTGTCGTAATTGTCTGAAAAAGCTTCGCAAATGGAAAC
AGGCAACAATCAGAAAGTATTTCAGTACATTTAAAGGGTGAGTTTCTAAAAACTAGGTTT
GAAAAAGAAGGGGGGGGGGGGGTATCTTTTAATTTGAAGAAAAAAAATGTCAAAAAGAAT
AACAATTAGTTTAGATCACAATACTTATAATATACAACCAGGATTTGAGCATTTTATTCC
TGTGCCCACAAGATTTTTTAGGAGCAAAAGTACTAATTACGAACGTTTCTGTTAGTAACT
TGGATTTTTGCCTCGATAACAAGAATGTATTACAATTAATAAGCAGCACTGACTGTTTTA
TTAAGTTTTAATGGTTTTATTATTAAATCATTAATTTTTGTCTAGCAAAGCTGCCTAAGT
GGCAAAACAAGCAGAAACTAGATTTGGTCCGGTGGAACCGTGGTTATTTGATGAATACTT
TAAATAAGATCCAATGTCCTTTTTCACTCATAAAATAAATTAAACATATTGAGATTCATA
TAAGAGTATTTAATAAACTTTACTATGCACCCTGAATATTGCAGAAAAGTCCCAAAATGT
TTTTGAACAAAAAATTGTGTCATTTAGCTTGAATGCTTAATATATGTGACAAAACACAAA
ACGACATTATTCGCAATAAATAATGCTTAAAAATAATGCAAATGTTTCGCTATAGAAAAT
ACTTTGACAAAATCATGTTTCTTGAAGTTCAAATAAGCTGAGATGAAAGCAGACAAGGAT
TTTTGAAATGCTCTTGAGTAAGTTTATTGCTCTGTATTTGAACTTGAGTAAATTTACGCG
CAGAAGAATATCTTTTAATGATAAATTGTCCAGTTAATTTC
>contig#31
ACCCCAACGGATAAGAATAATAGGGAGAAAACTAGGCTTATTATAATAATCCTGGCGTAC
TCGGCCATAAAAATAAGAGCAAATCCTAGCCTACCATACTCAATATTAAACCCCGATACT
AGCTCCGATTCTCCCTCAGCAAAATCAAATGGGGTCCGATTGGTCTCAGCTAAGCAGGAT
ACTAGCCAAATTCCGGATATTGGTAGAAATATAAATACCTTGTATCAAAATATGTTTATA
TGGGCTAAAACCATAATATTTAAAGTAGAGCTTAGAACTAGGTAAAATATTAAAATAAGA
GCCAGCCTGACCTCATACGATACCGTTTGGGCAACAGACCGTAAGGCCCCCAATAAGGCG
TACTTACTATTTGAAGCCCAGCCAGAAATTAAAACAGGGTAAACATTTATCCTTAATATT
ATATAGAGGAAAATGATAGACAGTCTCAAAGAGAGTGTAAACTCCTTAAACGGGAATAGA
CTAAATGTTACCAGCACAATTAAAAGACCACAAATAGGGGACAGGAAGTATTGGGCGTAA
TTTGACCTGGTGGGGAACACCAGTTCCTTTGAGAAAAGCTTAATTGCGTCATTAAACGGT
TGAGCCAATCCGATAATACTTACCTTATTTGGGCCCTTGCGAAGCTGGCTATAGCCCA
>contig#32
TTTTTTTTTTTTAATTAATGGTTTTGGTAACCTAGTTTATTCGCATTTAATCATTGGAGT
CAGGTCATGACAATTAACAAGTTCAAACTGGTTGGCCTCCCCAGCCACCTTCGTAACCTT
GCACTCATTGGCATAGTGTTTGGCATCTAGCCAGTCCACGCACACTGATAAAGGCTCCCA
GGTTCCCGCACCTTGCCAATTAAGAGTACCCCCCACAAAAACATTGTTCAAAGGAGCATG
AAAACATCCACCAATCATAGACTCTTCATCATCATTCTGTGCTCCATTCAGTTTACCATC
AAATCTGGCAGATCCTCCAGGTCCAAACTCAGTTGTGCCATCACGATCTAATTTATTGGT
AGCGCAAGGAATTCCATATGGGAACCCAACCACAGACTCTCCTTTTAGAACTGCAGTAAC
ACCCTCGGTAGTACAGCCATTACACTCAGAGGTTTTGATTGTGATTGAATCAATGAGAAC
CTGGCCCGCAGCAGCTGTGCACTTGTGACTCTGGCAAGTGAACCCACTGGGACAGTTCGC
ATTTTCCTGACATCCTGGCAGGCAGTCACCACCCTCGCAATACATGCACTGTGTGTAAGG
AGAGTTATCGATGTCGCAAATTCCTTGTAGTCCTTGGTTGCAATACGCATCATCTGTGCA
GGATGTCTTCTCCACACAGAGGTGGTTGTTGCACTGGAAGCCAGAATCACAGTTGCTGTT
GGTGATGCAACCTGGCTTGCAGTTATGGTCGTTCAGATCGCACCACATGCAAGTGGTGTA
CGGGTCGCTTTCTGTATCACACATCCCGTCAAAGTTATCACACATGTTGTTGCTCAGGCA
GTATCCTGGGATAGGCTCGCAGTATCCGCAGGTAGACTCACAAACAAACCCCTGAGGACA
GTCCCCATTGGCGGTGCACTTGTCCGAATCGCAGACATTGTTGTGGCAAATCTGATAGCT
GAGCTGGACCCATGTGGCCAGCAGTAGACAGCTGGATACCTGTCTTATCATTCTCTTGTA
GAAGTGAA
>contig#33
AGCTTTAACTGCTTGATTCACTTCTACAAGAGAAATTAGGCAAGATGCGTCGAGAAGTTT
TATAATTGCTGTAAATGGATGTGAAACATGCCAGAACAAGAATTTAAATTAATACAAGAT
TGATTTCAGTCTGGAGCCGGTTTAGTTCTGGCTCCCAGTAATCACAATGGAAGCTCTTAT
GGAGAGGATCCGCTCCAAGTCAGACTCACTGAAGAGTCTGACTGACAGCTCCAAAACAGT
CAGGATGGGAATGGCTGACAGGAGGCACTCCTTGGATACAAATGACAAGGCAGTCTTGAG
AGCCTGTCTTGACACTCTGCAGACCTCCATTAGCGTGAGGTCTGTTAATGGGATGTCCGA
GAGGCTCGAGACCACGGCTAGGCAGATGGGGCTGAAGTTCATGGTGCACTCCACCAACCC
CAACACGCACAACTTCTACATCTCAACTGAGACTTTTTATGTAGAGATTTGTATTGATCA
GAACGGGACTGTGCTGGAGACCAGAATTCACCACCAGAACCCACAAGGGTCGATGAGCTC
AACTCCGAATACGGTTTCTGCTCCTGAGATTTCTGACTGTCTATCCAAGGGTGACTTCAC
TATGTTTGTGGAGCACATCAAGGGGTTGATGGCGGTGTACGACCTCCCTGACTGTGGGAA
TGTTGACAAGAGCAGAGCTTGGCAAGCACTGTACAACCTTGAGCATGATCTGACCTTGCT
GGCATCCGGGCAGTCTTGGGTGACAGACATCAACCAGCTCATCCACAAGACTGGGCTGGG
CATGGTCCACAACAGGGCGGGGGGCATCCCCATGAAGCTCAGGTTCTTCTTGCCTCCCTA
CGAGTTGCTGGACATGGAGGCGCAGACAATCCTACCCATGAACCAGTCCACCATAACGGA
TAAGAACCTGGGTTTCTGTGCTACGATCACTCTCAGGCCTTCCCGGGACCCTTTCCTCCT
CCCCCTCTCCTCCCTCATATCATCCACAGGTCAGGACCTCCCCATCACCCAAACCAATGC
CATCCCCCTCCCGGCCCACTTCACCCTGGCCCTGGACAAGCCCCTCCCCCTCTCATCCGC
CCTGATCAGGCACCTGGTCTCAGTCACCAGCATTGACTGGTTGGATTCTAAGAATGACTC
CCCCCTCCTAACTCTGATCACTAAGCAAGCATCTGATGGCTCCCTGGACCCATCCAACAA
CCGCGGCCTGTTTGTCACCCTCCCGGACCAGCAGCACTGCTACTTCATGACAGAGACCCC
TGACCTGGTGGGCCAGACCGTGGAGTACATCCCATTCCGGCACCCTAACCAGGTCCCGGC
TATTGTGGACATCTTGCGCCGCCAAGCATTGTTCAACACTCTGATATCCTCCTGCGTGAG
GACAAATGGTCTGGAAGACGTGGACACCAGCATCATGTTCGAGGTGACCTGCCTGGACCC
TATGTGCCAGACCCTGTCCATCACGTTTGAGCACCCCACCGAGGAGACCATGGCCACAGC
AGAGCTGACCCTGTCTGACCTGACAGCACCAAGGTGCAGAGTCTACACCGGGTCTTTGTC
CGTCTGCCCGGAGGAGACAGCAATAATAGCAGCGACAGCGCTGCTTGTCCATCCCCGTCA
CCATGAGGGCCGTCATCAACAGGGGGAAGGGAGACACTAAGCATGCCGTTGATGATGACA
CTGAGATACCCAATGGAGGATACAACAATGGTGTTGGACATAATAATTCAGAAACAGATC
ATAAAGGAATGAACAATGGAGTCTCGAACGGAAGATTCAAGATGGAGTCTGGCCGTAACA
ATGTTGTTGGCAGCATCGGCACCCCAGCTGTGTGTGACCCGGGTGGTGGGCCAGGGGGAG
GGAGGCTCAAGCAAGAGCCAATGGACACCGACAATCCAAATGATCCGGATTCTTTAAACC
GGTGTGGGCCCCAGGATGCCGACTCTCTGCCTGGGGCCCGGTCGACTCTTCCCAAGAGCC
CGAGGAGGGCCGCAGTCACCCAGCCCACGGACAGCAGTCCCGAGCCCCTGTTCAGGCACC
CCTGTCGCCCATCTCAGGTAGCTGATAGGCTGCCTAGGTCTGAGAACAGGAGAAAATCAG
ATTCAGCTAAATCAGAATATGAAGTAAACCAGCTAAGTGTATCCGTGTCCCGCGGACCGC
TCTCCGACAACCAAAACAGACCCAAGAAAGACCTTGGACTGAAATCTCCGAAAGATGGCC
GCCCGATCCAACCCAACGTATCAATAACCCCAATAGGTGATTCCAACCTCGGTGACGATG
CCAGCAAGCACGCAGTACCAACCACAGGTATAGAAATAATACCGCTGGGCGGGAAGCCTA
TCACCACAGGCATGCTGACCGTGTCTTCAGTAAAGCTGAAAGCCAAGGCGAGAGATCTGA
AGAGATCACTCTCTGAAGATGACAAAAGGCGGCTGCAGAAAAAGGAAAAGAAAAGGCGAG
ATGAAAAGCAAAGACAATCTCTCTCCTCCCACAGGACAGAGAACTGTGGGCGACCCCAGT
CCGAGTCACCATCGCACAAAGCTGACTATCTCAAACTAAAGGAGAAGGATGGAACCTCCA
TCACTAAGATAACCCTGACAGACCCGAAGGCTAAGCTAGCTGGAGTAATAGAGCGCCTGG
CTTACCAAACAGGAGATTCTGTGGCAATAGAAATAAAACCTTCTTCTAGTTTGAGAGAGA
AATCTGGAGCTGAGCCAAATGTTGAGATCACTCTGGACAGGTTGAAAACAAAACCAGATG
AAAAAGATGAAGATTATGCCCTGAAGCCTAAGCTAAAGCTGACAATTAAGACACCCAATA
AACATTCAGAACCCGGAAACAGGGAGAAAAAGGGTGAATCTGGAGGAAAGCTGTTTGATG
ATATGGTTTCTCCTAAGCTGGATAAAACTTTTCAAATTCCCAAACTAAGTAAACTAGAAG
CCCCAACATTTAAGAAGGAGAAATCCAACTTTTCAACCAAAAGCCCAAGCACATCCCCAA
AGCACTCCTCCTCAAAGTCCTCCCACTCTAAATCCTCCCATTCCAAGATCAATGAAAGAT
TCATAACCGACCCCTCATCTCTGCACAGCAAGAGATCAGAAGAACGCAAGCGGTCTTCAG
ACCGTGACAGGGACTCGCCACACTTCAAGCCCCGAGCAGACAGCGATGTGTACAAGTCAG
GTGGACCCCAAGCATCCGTGTCCATGCACATTGTTAAGTCACCAGCACCCACCATCCATG
TCGGCAG
>contig#34
CAAACATCTTTCAAGCAACAATTTAATCAAGCAACCACAACTCAGATTAAGCAGGAACAT
GTAAACCCACAAAGACCAGCAGTGTTTTCTCAGCCTGTTGTGCTAGCAAATCATGACCAA
TCTAATCCAAGCGCAGTCCTAACCTCAACTAGAGCCCCAAAACTAGAGACATCTTTCCAA
GGCACAAGAGCAACTAGACGAACTACAGCAAGAACTTCACAAAGAACTACTAGAGGGTCT
GTTCTTATTCAACAAGCAACATTGTTTGATGCAATGGATGATGGTCTTCAAGGGCATTCT
GATTTGTCAGGATTTGAGAGTCCCACACCAAATTCACAAGGACGACCAGAAAAGCTAAGG
ATTGGATTGAGACCAATAAAAGAAATAACTGGTGCTTCCGGAATATTTTTCTCCACTCCC
TCTTCATCTTTTGTTACGCCTGATGATTTTGCAACACCTGTACCAAGAAGAAGACCCTCT
CAACAATTGAGAAGCCAAGACTCAGAAGAAAGTATCAGAGGATCCACAAAAGGAAGACAG
AAAGGACAACCATTCAAAGCAAATAAAATTATAACAACAACCTCCCGGCCCATTCAGACA
CAAACTACCCCAAGTGTTTCCCCTCGACCAGTATTTGTGAACAGTGTTACACCTCAGTCT
ACTTTTGTGAACAGTGTTACACCGTTACAATCCAGCAGTTTCAACTTCTCTCCCGCACCA
AAAAATCAACAACAGGTTTTCTCCACAAGAACAACTTCAACAAGGAGTCCTCCAACAATA
TCAAGGACCAGAACTTCTTTGCAGCCAAAACCTGTTACACAATCACTTGTTCTTGGTTTT
TCTCCCAGACCAAGTTCTTCACAAAGCCGAGCAAGAACTCAATCAGCCCTGACACATCTA
AGACAGCAACTGACAGATCTAAAGCAGTCCAGTCCCACACTTGTCAATACTGAAGCAGTA
GGTGCTACCTTCTCACCGCACAAACCACAACAATCCAAGGTTTCTATCAATGAGCTGTCC
AGAGGAAATATAGTTCAGACATCCCAAAGACTTCAGACAAAAAATAGTCTGAGTACTGAC
CCGAGAAAGAAGGCAGTGAAAAGAAAGGAGAAGAACTCAGACAATGCCTTTGTGCGGCGG
AACATGCTGATGAATATTATTCTCAGGCCTGGGGGTGGAGACAGAGCTAAGGCTTTGCCA
AGACCAAAGGTTGAAGTGAATTCAGAAGGTTCTAATGTGATTTTAGTCAAACTAACATTT
CCAGAAAATGAGAACATTCAAGGCTTAAGAGCTTTCACTCCAACTGATCCAAAAGATTTG
GAAAAATTTGCTGAGCTTAGGGACTCAATT
>contig#35
TTTGCTGAGCTTAGGGACTCAATTGCATCTGATGCAAGCATTGAAAGGATTTCTGCTATC
AGTAGTGAAGAGGGTGAAGAAACTGATTCTCTTGACAGAATCCATAAGCTGCATAGAGCT
TCAAAGTCTAAGGAAAGATTCTCAAAACCAGTTAACCAAGTAGTGGCTAACCCGACCCGG
CCTCCAAGGCCAATAAAGCAGCAGAAAGCATACTTTAGTCACCTTCAACTAAGAGGTTCC
ATTAAACCCTTTACAAAACCTCTTCCATCAAATACACCACTTTGGAAAGCCCAAGTTAAA
AAGTCTGACAGCCTGGATTTCACTATTCCACC
>contig#36
GGTCGGAGGGGCCGCCGACCTACTCGGCAGAGAGATGAGAACCGCAACAGAGCATTGCTC
GCTATACGAGTCCTCTCACGTACCTGTCTGGTGCGAAGCCAGGACACCCAGGGCTGCTAG
CAGAACCAACAACTTCACCCGAGGCCTTCGGTGCGCTCCAAACAGTTCCTGCCGTAAACT
GCGGGGGAAATGCACCCGAGAGACACGTCGGACAAGCTGCACTGTCATTGCTGATCAGAT
ACAACAGGGCCACGCGACACCAAGGCTGAGTTCCCCACAGAAACTTCGAGAACCCCTCCG
TTTACCACCACACAGTTTCACGTACTATTGAACTCTCTCTTCAAAGTTCTTTTCAATCTT
CCGTCACCGTACTTGTTTGCTATCGGTCTCGGGGTCATATTTAGGGTTACGAGGAGTTTA
CCTCGCACTTTGGGCTGCACTCCCAAGCAACCCGACTCTAGGGAAAAAGTCAGCGAAAAC
GGACAGCCGCCTTACGGGCCTATCACCCTCTATGGGCAGTGGCCACTGTCAAGTTGGACT
TTGACTGGCCGTCCGGTCCTCGAGAAGACTCTCCCGAACGCGACATTCCGCGAGGCCAAG
ATGACCTGCAGTTCCGCGATGCCCTGTTCCCGTTTCATTCGCCATTACTAAGGGAATCAC
AGTTGTTTTCTTTTCCTCCGCTTATTAATATGCTTAAATTCGGCGGGTAATCTTATCTAA
TCTCAGGTCGAAAGTGAATTTGTCGGCGCTTACGAGACAGTCAGTCGAGTCTCGGCACCA
TGCACACACGGCCACTTCGACAACCCAGGACACAAGTTCCCAAGAGTTGAGTCTGTGAAC
TCCGTACGGCATACCTTGGAGCAGCGCTGTGCCGAGGCATAGCGACCGCCCAATGCAAAC
AGCAAGCTGCCTGATGGATGTTTAACCGACCCTGAGTCAGATATGGAAACAAGACAAGCT
TATTTCCGCAATATGCGTTCAAAGTGTCGATGTTCATGTGTCCTGCAGTTCACACGGCAT
CACAGAGTTAGCTCCGTTCTTCATCGACCCCCGAGCCAAATGATCCACTGTATAGTGTTG
TATTTGGATTCTCAAACGTAGAGTCTGAGCGATTCGGCAGCAAGCCACCGATTCAATCAA
TTTACGGCTACACATCCCAACAAGGGGGAGATCACAAACCCGACGAGAGGCGAGAGCTCT
TTGAACTGTTCACCTAAGCTATACCCTCCTGGAGCAGGCCGCCAGAGGCAGCCTTTTCCG
GATCAACGGGCTACAGTACCTCGTGCGTCGGGCCGTCAAGGCACAGGCAACCGACAAACT
ATCAGTCGCCCAGCGCAAAACGTGTCAGGTCGAGGGCAGGCAGGCCCTGACCGCTAGAAC
AGGCCGGTGTTAGCCGGCCACGTCCCGAGGTTTTAACCAGCTTATCCGACAGAAAGTCAG
ACTAACCGATAATGATCCTTCCGCAGGTTCACCTACGGAAACCTTGTTACGACTTTTACT
TCCTCTAAACGCTACAGTTTGGTCGTCTTCCCGCCAGCCAGGCAGAGTAATCCGCCAGGC
AAACAGTCCGAGGACCTCACTAAAACGTTCAATCGGTAGTAGCGACGGGCGGT
>contig#37
TAAAATGCGAGGGAAATATCCCCGCAGTAGTGCATGGCCAAAAATAGACCGGTTAGGATT
TGGATAATCAAACAAAGCCCCAGCAATGAGCCAAAATTTCACATTGCCCTAATATTAGTA
GGTGTGGGCAGCTCATACAAGGCGCCCGAGGCGATCTTTAGTAGGGGGTGTGTTTTTAAT
AAGGATACCATTAATAGTAGCTACTAGATATTAGCAATGTTTATAGTGTGCGCCAGGACT
CTATTTACTCGGGTACGGGGACAAGAGATGCTTAATTGCCCATACTCTGACCGAGGCCTA
AAGCAGGCAACAAGCCCACTCTAACATTTTTAAAAGTCCCAGTTTGGTGGGACCCGGGCC
CTGTGAAACCTGCCATGAGAATTCACCTTTTGCAAGTAACTATGATTTTTGATAGCCGAT
TAAGTAAAACCTGTTTAGGGCCCCTCCCGCCCTAACCTGAGACCAGATGGCCAGTGGCCC
CCATAGACAGCTGTCAAGCCCCGAGGAAAAACAGTGACTGTTGGGGGGAGCTAGCCCCGC
AAAAAAAAATTACTAATCTGTAGGCTACTTTTTATAGCCTCTGGTGACCGCCGAGAAGGG
GCTAATGAGACGCACGCCCATAAAAACTATAATTTAAATACTTAATGCCAAAATAAAAAC
CAAGGCCGGGGCACTCAACTAAAGTTAACATAAAAAAGACGAGCTGGTGTGACTCAGCTA
GACATGGAGAAGATTGCGGAGGGGGGGGGACAAACCAGCTTAATACGGAGCGGTCTTATT
GTTTGTTAGATCCTAACACCCCATGCTTATAGGCGAGCAACTAAGGGCCCTGCCTCAAAT
TTAACCAGTTTAACGACACTTACTATGGTTAATAGTAAATAGACCATTAAAAAAAATAAT
ACCCTCATAGCTCCTGACTCATACAGGGAGCCCCTTACCATAACTCCCCCGGTCGTTGAG
GTAACCATATATTTTGACTTCAATAGAAGGAGGCTCCCGGAAGTCACAATAGCGCTAAAA
AAAATACCGGGTGCCGTAATTGTCAGGTAAAACTTCTCATTGGATGCTAGGGTGCTCATA
TAAATAATAATAATTATTACCCCTCCCAAAAAGACTAAAACAAGCAGGTAAAAAAACCAT
GAGATCCCAACCTTTATTAATATTATGCC
>contig#38
ACCCAGACCATCACATCTTCCACCTTTACTTGCACCGACACAGAAAAAACTACTCTGAAG
GCTTCCAGTGCCTCTGTGACTCAAGCAATTGCATCAGTTGAAGCTGAAGTAACTCATATT
CAAGAAGTTTATGAATCCTTGACAGGAAGTAAAGCTACTGACGCTGAAATAGAAGCTGCT
ACCATTTGTAAAACAAATGATGAATGTGATTCCCTCATAGACTTCCCAACCACAAATACA
ACCACCGCTTCACCAACCACAGCAGCTCCAACAACAGCAGCACCAGCA
>contig#39
AGACTTGTAGCCGGAAGAGTCATAGTATTTAGCACATCATATATATCAGGGGAGTGATTT
TTTGGGCGGTTTGTGGCGCTTGTTATATCTTTTGTCATATCCATATTTATGTTGATTCTC
AGCCCAAATATGGTGAGGATTATACTAGGGTGGGACGGCCTAGGAGTTACATCTTATTTA
CTGGTTATTTTTTACCAGAGATCAAAATCATATAACGCGGGAATAATCACAGCGCTAACA
AACCGCCTGGGGGACGTGGGACTCTTAATCTCAATTGCCATATTTTTTTCGTACGGCACT
TGAAGATTCACAGTTTACGGGGAGGGCTCACACAAGCTACCAGCTACTCTTATCACTATC
>contig#40
CTCCAGTCCGTGAACTCCACAGAAGTTTCAGTCAACTCTGGCCATTGGCCGCGGAAAGTG
ACCCTCGACAGTTAGACCCACCACCCACCCACCGGGCTAGGTGTGGATCAGCTTGGCTAA
GCTTAAAGTGATACATAGCCTGTCAGTGAAAAGAAACAAACACACACACGGGTTCCTTGA
CCTGCGGAAACTTCTTTCTTTGAGCTCCTCCATGCAGCTCTAAGTTGGGCTTAATGCTTC
TCAAAAATCTGTCGACAGTTCAAATAGGAATGGTAAGAAGAAAAGCCTAAAAATGCCACC
TGTTGAAGAGCTGGTAAACTTTCCTGTGTTCCACAGTTGCAAAGAGCGTTATCGAGCAGG
AGGCGAAGGTGGACCTCTAGGAGTTGGAAGATGTTCTTACTCAATTTACAAGGATGTCCT
GGTGAATCCTACAGTCCAAAGTGTCAATTTAGAATCTTTTGTAGATGGCTCTGTTAGCTC
ACTATTGGAGCACTGCTTAGGTTGGGAACCCCAAGATGAGAAAGAAGAGGAAGAGGAGCT
AGCAACTCCTCTTCTTTCCTCATGCTCTCTCCCCTCTCTTCCTAATATTAGGCTCCTTTG
TCAACAAGGCTGTGATCCAAACCAAACAACCTCTTCAGGGCGTGGCGCCATGCATGTATT
GCTGAGCTCTCGCTACTCCCTCTCCGTCCCTCTTATCCCGATTGTTAAAACACTTCTGGA
TGCCGGAGCTTCCTTAGACCAAAGAGACACACTAGGCAACACTCCATTGTTGTCAGTGTC
AAAACTGTTAGAACGAAAACAATTCATCGAGGCCGCAGAAATAGCGCAATTGATGTTAAC
TCAAAACAATTGTGATGTTAATGAAGTGAACGTACAGGGTAGAAGTTTGCTCTCCTTCAG
TGTGACCTATCTAGATGACAGTGCAGAGCTGACCCGTGTCCTTATCAACCATGGGGCCAG
AGTTTGGCCTGGTCCAGACCCCGTTGCGGGTACTTCAGTGGACGAGATCAACAGGGACAA
GGAACAGTCAGCATTTACCTGGTTCCTCCGGGCAGTGATCAACCAAAGAGGACTCAACAA
CAGTGACTCCACTCTGAACTGCTTATGCCATGAAATGGGACGACAACCATCAAGAATGAA
GTCCCATGTCATAAGGGTCATGTTAAGTGAAGGGAAATACCCCAGAGTGCTTGGTCCAGT
GTTTATGCAGTTAAAGCTGTCAATGGCTCCTTTCTGGACTGAACCTCAACATCTCAGATA
TCTTGCCTGGAATTCAGTTCGTCGATCTCTAGGGCCAAAGCGTCTTGGTCCTGGTTCACA
ACAGCTCGGATTGCCAACTCCTCTGACACAATATCTAACCCTGTCGAACTCAAGAAAACC
AAACTTTAAATAATCATGTCTACCATTGTGTTCCTTAGTCCATCATACTGCCATCAACTT
CCCAGTGAATTTATTTATTGCATTTCAAAATTACTACTGGCTGTCCAAACACCAGAATAT
ATTTCAGTAGCAGAGCCCCATTTAAGAATAAGTAGCTCATTCATAATTGGAAATATTTTT
AACCTTTGATGTGACCTAGCAGGCAAAATAGATTCCCATATATCTAAATTGAAGCAAATC
TTAATTTTTATACAAATATAAAATGGACAAAATAAAATTTATCTATGGATACCTCAAGCT
AAAACTGCTTATGTTACTATAAATTTAATATCAATAGTCATGTGTGAAAGGAAGCCATCA
AAGTGAATTACTTAAATAAAAGAAAATTTAATGCAAAAATAATTGAATTGTTTTGTTTCT
TCTTAGATTTTTAAAGAAACTTTTCATATATGAGCAAAACGGATATTTTGTGGGCTTTCT
ATTTTCATAAAATATGGTGTGAATACCCTTTAGCCTGGTGAAAATTTCAATTATTCTACT
AATGTGCTTTTTAAAGGATGTGCCTGGGTATAACGTTCGGTGAAAAACATGCAAATTTTA
AGCGAATGAATCAACCAAACCCTTTAGACCAAAAGTAACATATATCAATTTACAAAATTT
AGAAACCACAAGTTGAATTTCTAAGTCTTGATGTGAAATTTATTTACAAAAAAAACACAG
TTTCATTCTCTATAAATCTGTTTTATATGTTTCCAAATTGTCGCTTTTTAGATTTTTGTT
GGGCACAGTTTAAAAGGAGATACCGCTGTGCCTATTTTAAGAGAATATTATCAAACTGGT
AGTAAATATCTGTTCTACAAATAATGCCTAATGAAAAAAGACTTTTTCTTTTTAAAAATC
GACAACTTGAAATCAAATTTTCTGTAGTATTTTGTTATTGTGCCGCATGCAGCACCCTAT
TTTGTTGATGTGCCACAAGCAGCACCAGACCAAAAAAGCTGTAAAACCCGCTGCCAAACT
TGGTCAAGTTGGAACAACAAACCTATTGCTGCAATTTTCTTCATTTTCTCAAAGACAGAA
AATTGCAGTTGCTTATGATGGTGTTGTAAAATGCACCACTGCCAAAGACCTTGTCTAAAA
CTGCCTTTCAGCTGATCTCGTTAATTTTTCATTTCAAAACCTCAAATTGCAATAAAATTT
GAATTTATAAATATCCTAGCTATTTAATACTTTTCTTGGCATTTGAGCCCCATTTTGGAT
AGAGTTTGAAAGTAGAATATGCAATAGAAGACTCAATATACCACCAAGGACTGACCCATA
TATATCAAAAGATTCTATTAATTTAATTTATTAATTAATTAATCAGTCAATTAATGATTA
ATTAATAAAGGACCCTGTATCCACGATTTATCAATCATTTGAGCCCCGCGCCCGTACTCA
AACCGGTGTATTGTCATTGTCAGACTCAGCTAACTAGTGATTTTGTATTTTGTTTTGTTT
ATTTATACCAGTTGTACCATTATTTCTTATTGAGCAAAGTGAATAAATTGTACCAAAACT
GAAAAAAAAAAAAAAA
>contig#41
CGGATTTGCAGCTGTGCTGGGTTGTAGTTACTGAAGGCTCTGGGAGCGGTCATCTGAGGA
CAGCGAGTTAGCTGAGAGTGATTTGTAGGTGACTGAGGGGTGAAGCACAGTGATCTGGGG
GTGGAAATAACTTCCTTAGGGGTGGAAAGTGACTCAAAAATGAAAATGAAGGTGGCTGTG
GGAGCCTTGTCAGAAAATCTGAGAATGTCGTCCGGTGTACCTGAATCTATGAAGAGAGGC
ATTGGTACTCTTCCCCCTCTTTGTGTTGGTTGTGGAGGACCTATCCACGACCAATTTATA
CTAAGGGTGTCTCCAGATCTTTCATGGCATGCAGCATGCTTAAAGTGCAACGAATGCCAA
ATGTTTCTCGATGAAAACTGCACCTGCTTCGTCAGGGATGGAAAAACGTATTGCAAGAAG
GACTATGTCAGACTTTTTGGAGCAAAATGTGATAAATGTGGATGTGCTTTTGGCAAAAAT
GACTATGTCATGAGGGCAAAAAATAGAATATTTCATCTTGAGTGCTTCCGATGTGTCGCC
TGTGAAAGGCAACTGATTCCTGGCGATTCTTTCGCCCTGAAAGATGATGGACTTTATTGC
AATGAGCACCATAAGGTTTGTGATAAATCAGAAGATGGTGGGGAGAACAACAACAACAAG
AACATCCTTAACAACAACAGCAACAATAGTGAAGATGGAGATGATAAATCCGAAGAAGGG
ACGATAGGAGATCTTTCCGATGGTGAATCTTTATCCGGCCACGATGGTGATTCTATAGTG
GGTGAAACCGCAGCACAGAAAAAACACAAGAGAAATATGCGGAAAACTGCACGTGCACGG
ACAGTACTAAGTGAAAAACAGTTAAACATCCTAAAAACATGCTACAGCGCCAACCCAAGA
CCTGATGCCCTTATGAAGGAGCAGTTAGTTGAAATGACCAACCTTAGTCCGCGCGTTATT
CGTGTCTGGTTTCAGAACAAGCGATGCAAGGAAAAAAAGATCACGAATAGAATGATAGAA
ATGCAGTTGCAAGGAGAAAAGGATGGTAGGAAATTAGGCTACGGCGGAATGCAGGGAATT
CCGATGATAGCAACGTCGCCAGTTCGGCATGAGTCACCTTTGGGGATCAACCCCGTAGAC
ATTCACGGATATCAACCACCATGGAAGGCTTTATCCGATTTTGCTTTACATACAGACCTA
GACAGAATGGATCCGCATGGGCCTCAATTTCAACATTTAGTCGGGCAGATGCATGGGTAT
CCTGAAATTCTTCCTCCTGGTATGCGCCTTCCGCCTCCTGGCCATCCTCCTCCACCCCAC
GATATGATGTATGGTCCACCACCTGACCATTTGTTAGGTCCATCTCACCATGATATGGAC
AGCTGCCCCCCAGAAGATTGGCCCAGAGATGCACCCCCAGGATCCACCGAACTTTATCCT
CGTGGACCGGAAGGAGAAGGAGAATTCTCGTACCTGGACACCAGTGATGATAGTGGAAGG
CATACAGGACCGGATCCTTCCTCACCCTGAGTGGTCCCAGAAAAAATGGATGAAAACGAA
GAAATGAAAAAGAGATGAAATCTTGTGTCCTGCCTCGTTTTGTCCGAGCTAAAAGCTTGT
TGTTAAAGTGATGGGCGTTTGAACAAGAACAAATTTAACCTTGAATGGACAAAAACGATT
CATAAACAACAATATGCCTCAGAAACCCTTGTTGTGTACTATATGTTTTAAAAGCCTAAT
TGTAAAACCGTAAAAGTTCCTTATTTTACCGAAAATTTACTCCCAAATTTCAACCAGGAA
AAAAATCATGTAAAGATAAACCAACAATCCAGAAAATTTATGCCATACATGGACATTCAG
AATTATTCATTTTTCGCGATGGCAGTGCAATTCCATTAAATGTTTTAGGGGGAAATTGAC
TTTCGAGGTTTTCTAGTCTAGGGATTTAGAGATTTAGATTTTTGTAATGAAAGCCGAACT
TTAAACCAGTGGATTGAAAAAGATGTGAGATTATGCTTTTTGTTCCCATTTCTTTGCCAA
GATCTGAATTTAACCAGAATGTATTTTAGATTTTGAAGGCAGGCTAAAAATAGGCGGATT
TGTCAACAACAAACAAATTTTAGGATGGCATAGGCGAAAACAAATTTTATGCAAAAATAA
ATTGAGCTAGAATCCCTAGCTCAGCGAAGTATTTATCCGCGTATTTTTCGAAACTCTTCA
GAAAATATTTTAGATTTACATTTATTTCTAACACCAGCCAGTTTTTTACTTATTTTAGTT
TAAGTTATTCCAACACAACTAAAATTGTGATTAAATGTTGATACATATTGTTAAGGTTTG
TCCGTGAAATGTATTTTTTGCCTCTGGATCTGCCGTGTTGTGTTATTTTTGTCCCAAAAG
TGTGATCTTACCGATATATAACAGAAATATATGTATTCCTATGTGGAAAAGTATTATTAT
AGAATACATTAAGCGAGTATATATTTTCGAAACTTTTGC
>contig#42
TCACCTTGCAGGAAGCTCCTGAAGAGTGTTTCTTGGCATCAGAGGTGAAGACCGAGGCCA
AGGCGCAGGGTCCCCTGGTCAGGCTGAAGACCACCATAGTGGGAGGGCTGGAGTCCATGT
TCACCTGGTACGGGGAGCTGGTGGCCCGGAACCCATGGAAGACGATAGCCTTGTGTGTGG
CGGTGACCGGGCTCTGTGGCCTGGGGCTCCTCAGGTTTAGGGCGGAGAATGAGGGGATTA
AGCTCTGGATACCAAGGAACTCTGACTTCAGGAGGAATAATGACTGGCTCTTCGAGAATT
TTCCCAGGGGGATCAGGTTCAACAGTCTTATCCTGGCCAGGAACAATGTCTTGGTGCCTG
AGGTGGTGCAGGCCATGTGGAAGATCAGGAAGGGGGTGGCCAACATCAAGAATGAGAACA
ATGACACTTGGGAGAGGATGTGCTTTAAGCGTCCAGTTATTAAACCTCCTTCTGTCACGG
ACATCTTTGGGAGGAGGAAACGACAGGCGGATGACTGGGATGATGACTGGGAGAATGATG
ACTTCTTTGACACTCCTCCAGATAGTGGTGACCTTGGTAACGAGCTGAGTGTGGCTTTCT
ATCCCGAGCCCTACTGCACGGTGGTGGAGATCATGCCAACTGCTTGCTTCGAGTCTAGCT
TGCTGGAGTTGTGGGCCAATGATGGGGAGTATGACCAGCAGACTGAGGAGGACATCTTCA
ACCTCACCCAGGAGGAGCTCTTGGACAAAGTGAATAATGTCAACAAGAGTGGAGTGTTCC
TGGTCCCCACTGACTTTACTAAATACCTGGGAGGTGTAGAGTATGATGAACAGGGGAGGA
TAGTCGGAGCCCAGGCCACCACCATGCGCTGGTTTGGGAACATGAACATGACCGCGGCCA
AGCTGTCGGGCGGGGTGGAGGGGAGGGGGGAGCCCGTGGACCCTCACATGTTGCACTTCG
AGGAGGACATGATCTCTGTGTTGTTAAACACTACATTTTACCCTCCTGGGTTGGAGTCGG
CACCAAATGTGGCCAGAAGTTTTGGAGATATAGCTGGGTCCACCATTCTGGGGGATATTG
GGTTCTTTGGGGCTGGTTATGTGCTCATGTTCTGCTACGCCAGTTTCATGTTGGGGAGGG
TCAACTGCTTGGAGCACAGGGCCATGTTGGCCGTGGCGGGGATAATGGGGGTGGTCATGG
GGATCGTGGTGTCATATGGGGTTTGCTCTGCTGCAGGACTGTTCTACGGCCCCATGCACT
CTGTGATGCCATTCCTTTTGCTTGGTATTGGTATCGACGACATGTTCGTGATTGTCCAGA
GCTGGGAGACTCTCTCCCCCCAGCAGAAAAAAGAGAGTCTGGTGTCGAGGTTTGGGCAGA
CAATGAGGCATGCTGGGGCTGCCATCTCCGTCACCAGCATCACTGATGTGGTCGCCTTTG
GTGTTGGAGGGTTCACCATCCTTCCAGCTCTTCACTCCTTCTGTATTTACGCCTCTGTAG
GAATTGTTGCCACCTTCATATTCCAGTCAACCTTCTTCGTGGCCTGGTTCAGCCTGGACC
AGAGGAGGTTGGAGGACAACCGCAACGCCTTCTGCTGCTGCGTGGTCCACAACGAGCACG
AGCCCAACAGCTACAGCCAGAAGAACATCATGCAGTCAGTCTTTCACAGCCTGGGGAAGC
TCCTGACTATTCCTGCTGTGAAGGTTGGTGTCCTCCTCTTGACGGGGACATTGCTTGGTG
TTGGTGTCTGGGGCAATGCTCTTCTCAGGCAGGAGTTTGACCCTGCTTGGTTCCTTCCTC
CTGGCACCTACCTGGCTACCTGGTTTGACTACAACAAGCTGTACTTCCCCACCGAGGGGG
AGGCCGGTACCATCTACTTCAGCAACACTCAACTACCAGAGGAGATTGGGAAGATAGAAG
GACTGGTCTCTGCTCTGGAGTCAAAGCCAAAGATCCTCCAAGATGTTGACTCCTGGACAT
CAAATTATCTGGAGTACGTCACCACCAACAAACTGGTGGAGCTGGGCACGAAGTTGGAGT
CTTTGAACAAGACTGTCTTCAGGAAGACATTGACACAGTTCCTGTTCAGCCCTCCTGGTA
CAGTTTACAGGAACAGCTTTCAGTTTGGATCTGAGCTTCGGTGTGGGGAGGAGTCTCCTG
ACATTCTTCTGTTCAAGCTGACATACAGTCATAGGCTCTTCAGTGGGCCTGAGGAACATG
TGCCTGCTATGAATGCTGTCAAGGATGCTATTACCATGTCTAATGTTTCTGGCTATGGTT
ATCCTTATGCCTATGGCTATGCTGCTTGGGAGACAGACAAGATTATTGCTGAACAGCTCT
GATGCAACAGTTGCCGGGGCTGTGATTTGTGTGTTCTTCACAACCTTGCTCTTCATTTGT
AACCTCAGGGGCGCCCTCATCATCATTGGTTGTCTTCTCCTCAGTCTGGTCAATGCTGGA
GGCTTCATGCACTTCTGGGGTCTCACCATTGACACCGTCTCTTGCAACAACCTCATCATT
GCCATTGGTCTCTGTGTTGATTACTCTGCCCATGTGACCCACAGGTTCCTGGTGGAGAAG
GGGACCAAGAACCAGAGGATTGTATCCACCATGCAGAATATTGGTCCAGCTGTCTTCAAT
GGAGGTTTCTCTACGTTCCTAGCGTTCATCCTCCTTGCAGGATCCAAAAGTCATGTCTTC
ACAAGCTTCTTCAAGATATTTTTCTGAGTTTTCAGGTTTGGACTCTTCCACGGTCTCATC
CTCCTCCCAGTAGTCCTCAGTCTTATTGGACCTGGGGAACAACTCGCAAGCATCATCACT
GACCAAATCATCTAAATCATGTGCAGACTAGGCAAGGGCAAGTCTGGGTAAATTATTCAT
CCAAATTAATCCACTTCACCGTAAATTGTCAGAAGGTTTAGTTAAAATCAGAAAGGTTGT
TGTGGGCTTCCTTATTTTCTATTTTCGAATACCTCGCTAGGAGGCTCAGCATGGGCATTA
CTATGTATAAATACCTCACGGGACAATCATCATAGTCTAGGAGAACCCACGAAAAAGGAA
GGTTGATATTTGCAGAGCTTAGTTTTGTTTCCTTTCTTTCGTCTTAAAACAAACTTTTGA
AAATCAAGGTTTATTCTCAAATATTTGAAGAGCTTATTGACGCTTATTGTTATAATTATT
GTTATAACACATTTTATGTATTTGTTCTCAATTTGTAATCTTGTTCTCCTTCAGGAAATT
TCCTTTTTTCTTTCTAAATATTTTATTTAAAAAGGAAATTAAAATATTCTACATATTAAA
CAAATGTCCCTAGACCACCTCTCTTAATACACATACTGTTACCAAAGATTATTTTGTCAT
TCCCTTTTTAGTACAATTATT
>contig#43
ATGTCCACAACAAAGCTGGGCTGAAATTGAAAGATTCAATCCAAGGCTAAATAAAAGCAA
AAGAAATTTGTCTGTGCCTGGAAAACTTCCACCCACAGCACTATGGCTGAGGCCAGAATG
GGATCCTGATTATTCTGTCTCTCCATTCCGTCCAAGCTATGGCACTGGCCAGGCTGGTGC
GATTCATAGGAGAGAGGATGGGGATATGTAGGGTGCTTACCTCTGATAGCCAGGCCACAT
TTAA
>contig#44
TGTCCGAGGAGATGAGGAAGATCTTGGTGTACCTGAGAGGATTCACTCAGGAACACCGCA
CAAGATTGGCCAATATAACCGGCCTCTGGGTGGCGTCTGGCCTGATCCTGCCCGGAACGC
TGGTGGTCATTATCAACGAGCACCAGGTGAAGGACAGCGTGGCCCTGGACTTCATGTTGG
ACGTGCTGTCCGTGGTGAAGACTGAGAAGGGTTCCAGCGCAGTGCTGACCCTGCTGAAAA
GATCTGGACTGGACAGCATGCTGGACCAGCTGTTCCCAACTAACAAGAGGACACCGGAGA
ACATGAAGAACGCGTTCATCGCCGCCGGGCAGCCGGACATCGTGACCTACCTGGCCGGGT
TGGAGAACGCTGGAGCCAAGAAGGACATCCAGAGGAGTCTCAGGATTTCCATCAGCGATG
AAGAACCAATAAAGGAAATCATCAGGGACCTGAAGGAGAATGTGAAGAATTATGGGTTGC
TTGAGCAGGAAGCCGTGGCCATGATCTGGAACGCCGTGATGTCGGCTGTGGAGTGGAACA
AGAAGGAAGACCTTGTCCATGAGCAGGCTTTGAAGCATCTGAAGAACTACATTTCTCTGT
TCTCTGCCTTCACAAGTTCTGCCAAGAGCGAGATGATTCTGTGTAACAAGGTCCAGGAGT
ATTGCTACGACAACCAGAACTTTCTCAAGTGCTTCAACAAGATCGTGCTCCTGTTTTACA
AGACTGAGGTGCTGAGCGAGGAGGTCATCCTCAAGTGGTACAAGGATGGGCACGTGCCTA
AGGGGTGGACTGTCTTCGTGGACCAAATGAAGAAGTTCATTGAGTGGCTGGAGCAAGCAG
AGTCGGGTTTGAAAAGACAGTCAGGAGGAGTGTCTCTGCCCAGCCTCCTGTCTTGTTTCT
CCCCCCAGTCCTCCACACATCCATGGCTCCAGG
>contig#45
CAAAATTCCAGGGGGAGAGGGTCGCATAAATGGTTAGATTTGGCATTATTAAAGAATTTT
AACGTGTTTCTTCTGTCCTCTTCAATTTATGTCACCTTTATGTCATGAATTGTTGCAGTG
AAAGTGAGATGTTGATTAGTTGATGGAAGGATAGCCAACAATTTGGAGGAAGATAAATCC
AGGGAGACAATTTTTTTGAATACGTCTTTCTTTATTTCACATCACAGCAGCAACTAAATA
CGGGTTATAAATTATACAATATTTTTTATGAATCAGTTTTATAATTTTTTTACAAATTTT
CTATATCTAGCCACTTGGTCTGGTCAGGCAGGTTGTCTGCATAAAATAGCTGAGTGAGAA
GCCGCGATTATTTGCCGCGTTACCCTCGCCGAGGGCTCCAGGGTTTTGGTACTCCCTGTC
ATCGGTCTTCACGCTGATCTTGAAAGGTCTCTGGTTTGTGCATACAGTCCCTGCTGTGGC
AGCAGTGGTGACAGCTGGAGCTTCTGTGAGACAGTTTAGCTGGGTACCACAGTACTTGTC
ATTAAGAAGGTTGGTGAGGAGGCCAGTGGTTGGATGACATTGACCTCCTGGGATGATCAC
ATGGTCGTATGACCCAATTTGCGCTAAGATAACAGAACTGGCCATTCCGCAGTTTGTGTC
CACCCCAAATGATCCAATGGCTGCAACACCATTGGGCACAGACATCTTGAAAGCCGAGCT
GTAATAGCAGATTGCGCAGTATGTCCGACCAGCCCTGATGCAAGTGGAGTAATCCTGGGT
TACAAGCAACATTCCTGCTGCACTGTTATAGTTGAAAGTCTCAATGGTCCCTGTATCTGA
TGTGTAGTACTGAAGACACCCATTTGGAGCCTTTGTCTTGCTGCTACACGGCACTTGGGT
CACTTTTATAGTAAATGCAGAGGTTGAAGCAGTCGAGGCACTTCCTATGTTTGCATTTAG
GGTGTTGCATTGGTCACTGGCAGGTATGTACATATGTTGGCCGGTGTTAGTTCCACAAAT
AGCAGGAGGAGATTTGCCACCAGGAACTGTCACGCTGAAGGAATCTGTGTCGCAGCTTCC
AACTCTGTTCGCGGCAACTGGGGTGCCGATGGTGATGGTGGTTGCGGTCACCGGATTATT
CAATGCAAATGTCTCAAAGTCAAGTCTCAATTGGCAAACATTTTATTCATTATTTTCTTT
TGTGTAAGAGCGTCAAATTTTAATAATGGCTATTGGTTTTAAACTTTTTTTTTTTTTTTT
AAACAAAAAGTGCTTAGAATTATCTGA
>contig#46
CATAGATAGGGCATTGCGGATCGTGTTTGAAGTTGGCAGAGAAAATATAGACAGTTGGAT
CCATCAGGTTGCACGAGGAGGAAGCACCTGAACAGCTCCAATATGGGTCGTGGCAATGGA
CGTGGTGGGGCGAAAAAGAAGAAGGGGGACATGGATAATCTCAAGCAGGAGCTTGAGTTG
GATGTCCACAAAGTCACTGTAGATGAAATCATCAACAGATTTAAAACTAACATCAGCAAT
GGGTTAACCACAAGTCAAGCAGAAGCAAACTTGGCTCAGTATGGTGCAAATGAGCTTACT
CCTCCTCCAACTACTCCAGAGTGGGTCAAGTTTTGCCAATGTCTCTTTTCTGGATTTGCC
ATGTTGCTCTGGTTGGGAGCCATCCTCTGCTATATTGCATATGGTATCCAGGCCAGTGCA
TATGAAGAGCCTCCAGATGATAACCTGTACCTGGGAGTGGTCCTCACTCTTGTGGTAACA
GTAACAGGAATCTTCTCATACTACCAGGAATCTAAATCAGCAGCCATCATGGAGTCGTTC
AAGAATCTTGTTCCACAATTTGCAAAGGTCATCCGAAATGGAAAGAAGATTGACATTGAA
GCCAAGAATATTACCCTGGGTGACATTGTCGATGTTCAATTTGGAGACAGGATGCCTGCA
GATATCCGTGTTCTGGAATCAAAAGGTTTCAAGGTCGACAACTCTTCTCTAACTGGAGAG
TCTGAGCCCCAGCTGAGAACAAGCGAATACACACATGAAAATCCCCTGGAAACAAAAAAT
CTTGCCTTCTTCTCCACAAATGCTGTTGAAGGAACTGCTAGAGGTGTTGTTGTCAATATT
GGAGACAACACTGTGATGGGAAGAATTGCTGGTCTGGCTTCAGGTCTTGATTCAGGAGAA
ACTCCAATTGCTAAGGAAATTGCACATTTCATTCACATCATTACTGGTGTTGCTGTTTTC
CTTGGAGTTTCTTTCTTCATCATTGCTTTTGCCCTTGGCTACAACTGGCTTGATGCTGTT
ATTTTCCTCATTGGTATCATTGTCGCTAATGTCCCAGAAGGTCTTCTGGCTACTGTCACT
GTATGTTTGACATTGACTGCAAAGAGAATGGCATCAAAGAATTGTCTTGTGAAGAATTTG
GAAGCTGTGGAGACTTTAGGGTCCACCTCAACCATCTGCTCTGACAAGACAGGCACCCTT
ACACAGAACAGGATGACAGTTGCTCACATGTGGTTCGATGACAAGGTTGAGGAAGCTGAT
ACAACTGAAGGACAGTCTGCAAAGGACACTTTCAACAAGAATGCACCTGGATGGAAAATT
CTTGAAAGAGTTGCATGCTTGTGCAACCGATCTGAATTTAAGGATAACACAGAAAATATG
TCAAAACCTGTTCTTCAGAGAGAAGTAAATGGCGATGCTTCTGAGGCTGCCATTCTGAAA
TGTACTGAGCTGTCTACTGGAAACATTATGGCCTACAGGAAAAGGCACAAGAATGTTTGC
GAAATTCCTTTCAACTCCACCAACAAATATGCTCTTTCCATTCATGAAACTGAGGATGCA
AGTGACCCTAGATACTTAATTGCCATGAAAGGAGCCCCTGAAAGAATTCTTGACAGGTGC
ACAACCATTGTCATCAATGGCAAGGAGGAACCTATGAATGATCACTGGAAAGAACGTTTC
AACACTGCTTACATGGATCTCGGAGGCAGAGGAGAGAGAGTTCTTGGATTCTGTGATACC
CTTTTAGATGGTGAAAAGTTTCCCAAAGGTTTCAAGTTTGATTCTGATGATCCCAACTTC
CCACTTGAGAACTTGAGATTTGTTGGCCTGATGTCTATGATTGACCCTCCAAGAGCCGCT
GTCCCTGATGCTGTCATGAAGTGTAGGTCCGCTGGTATCAAGGTTATCATGGTTACCGGA
GACCATCCTATCACTGCCAAGGCCATTGCAAGATCTGTTGGAATCATCTCTGAGAACAAT
GAACCTGATGACGACCTTGGAGCAAGGCCTGAGGAGGACCTGTCAAGGATGTTAATCCAC
GTGAAGCTCATGCTGCTGTCATAAATGGTGGAGAATTGAAGGATATCAAGGAAAAAGAGT
TGGATGACATCCTGATGTACCACAATGAGATTGTATTTGCAAGAACCTCTCCTCAACAGA
AACTGATCATCGTAGAAGGCTGTCAAAGAATGGGAGCGATTGTGGCTGTCACTGGTGATG
GTGTCAATGACTCACCTGCCTTGAAAAAGGCTGATATTGGAGTAGCCATGGGAATTGCAG
GTTCTGATGTATCCAAGCAGGCTGCTGACATGATCCTTCTTGATGACAACTTTGCATCTA
TTGTCACAGGAGTTGAAGAAGGTCGTCTTATTTTCGACAATTTGAAGAAGTCAATTGCCT
ATACCCTGACATCCAACATTCCTGAGATTTCTCCTTTCCTCCTCTTTATCCTTGCTGATG
TCCCTCTTCCTCTTGGAACAGTTACAATTCTCTGCATTGATCTTGGAACTGACATGGTTC
CTGCTATTTCCATGGCCTATGAGCAAGCTGAATCCGACATCATGAAACGTCAACCAAGAA
ATCCATTCACGGATAAACTTGTCAATGAACGTTTGATTTCAATGGCTTATGGTCAAATTG
GTATGATTCAAGCTTCTGCTGGTTTCTTTGTATACTTTGTCATCTTGTGTGAAAATGGAT
TCTGGCCCAGCCACCTTCTTGGATTAAGAAGAGCTTGGGATTCACATGCCGTGAATGATC
TGGAGGACTCCTATGGACAGGAATGGACTTACCACGACAGAAAGATCCTCGAGTACACTT
GCCACACAGCTTTCTTTGTGTCCATTGTCATTGTGCAATGGGCCGATCTCATTATTTGCA
AAACAAGGAAGAACTCAGTCTTCACTCAGGGCATGAAAAATTGGTTCATGAACTTTGGTC
TCGTTTTTGAGACCCTGCTTGCCGTCTTCCTTTCCTACTGCCCTGGCATGGACAAGGGGC
TCAGGATGTATCCTCTCTACTTCAACTGGTGGCTGCCAGCCATTCCTTTCTCCATCCTCA
TCTTCTGTTATGATGAGACAAGGAAGTTCTTCCTGAGGAGAAACCCAGGAGGATGGATTG
AACAGGAGACTTATTATTAAACTGTTAAAATTGTTAGTCATTTATTAAAAAGCATCTTAT
CAAATAAAAGTACAATTGTTTAAAAAAAAAAAAA
>contig#47
GCTGTAATTTCATGAAATTACAGCAGGACAGCAGTTACATTATCTCTTGGTTATCTCTCT
CAATATAATTATTATTAGTTAGAATTGTTAGAACTGACAATTTAGCATCAGTAGCCTGGG
GGCAGTCACAGTCCAGGCTACGAAGGGAAAGTTGTCCCAAGCTGGTAAGGTGGCCTAGCA
AGACTCGGTCTTTACCGCCTCCTGCACTGTGCCGTTGTCTGTCTGCTTGGGCCTGTCTCC
GATACCAAGGCAGGGGATCTCACGAGCAATAGCCTCCCGGAACTTGGGGTGTGAAACAGC
ATAGACCACGGGGTTGAGGCAGCTGGCAGTCTTAGCCAGGAATGATGGAAGCTGGGACAC
TAGCGGTGTGACGAGGGTCATGTCACCAAAGCATCCAATGGCGCAGACAATTGCATAAGG
AGACCAAGTGCACAGCCAGAGCATCACATTAGTAATAGCAACTTTGGCAATTCTCACTTC
TGCACTTTCATCGCCCTCCTTTACATTTGACCTCAGGGAGTCAACATTCATCTTCTTAGC
CTGGGCTCTGAGTGCAGCTTCATGGGCCACCACAGCTTTCACAATCTGGGAGTAGAAGAT
GATGATCAATATGACTGGGAAGCTGTAGTTGAAGATGAATGCATAGGCCATGAAACTCTT
TCTATTCCAATCCTGTGTGAGGTAGTCATAGCTGCAGGTGACCAGAAGCCCCTCAGGAGC
ATAGCTACCCCACCCAAAGAATGGGGGGATGCAGCAACCCACAGAGTAGCCCCAGCACAC
GATCAAGATGATGAAGGCCATTCCAGATGTTATCTTTGTCCCCGAGAAGCCCTTGACAAT
GACATTGTACCGATCATAGCCAATGACCACCATAGTCATTATGGAGCAGGTGCCGCAGAT
GGCACCAACAGCGCCATAAATCTCACAGCCTAGGGCTCCCCACATCCAGTACCGCTGGGT
GTAGGCATTGATAACCACTGGCAACCCCATGGTTAACATCATGATCAAGTCAGAGAGCGC
CAAGTTCACCACAAACATGTTAGTGGGTGTCCTCAGAGATTTTGTCTTTAAAAATATGTA
GATGACACATCCATTGCCAAAGAAGTTGACCAGCCAGAGGAAAAAGAAACAGATGCCAAC
CACGTGAAGGATGAGAGGATGCTGTGGTGGAAAAGTCCCCCAATGCTCATGAATGATAGC
CAGTGTGTCCTTGGGTATTCCATCTAGATGAGTTGCACCTTTAGGATAGACCAGGTT
>contig#48
ATAATATGGGAGGAGGGATGGGGGGAAACATGGTTGGTGGGATGGGAGACTCGGGTAGCA
ACATGGCGAATGGTGGAGGCATGGGGCTGATGAACAATAGTGGTGGTAGTGGAAGTGGTG
GGATGGGAGGCATGGATAGGAATCTTAGTATGGACCGCAGTATGGGGGGAGGGATGGACA
GAGGAATGGGGGGCTCCATGGACAGAATGGGAGGAGGAATGGACAGGAGCTTGGGAGACA
ACCACATGATGTCCATGGGAGGAGGCATGGGGATGGG
>contig#49
TGACGAAAATCACACTTACTCACGACGAAAATCACACTTACAAATTAAAACGGCAGTGGT
TCGTTGTATTGACTAAAATTATGCATTTGGTAAGAAATATGCACCCCCATTGCTCAAGAT
AGGAATTTACTGCTAAAAGTGACTATTGTAGGAAACCAGGTTAATAACTAGTGGATAAAT
AAATCTATGAAAATGTTTTGAAAATCTTAGCAATGATGAGTTTAAGCACAGAGTATCAGG
AAAGAAAATTCTAAATTAAAAATAAATGAAAGAGAAGCTCTTTGAAAATAAATCATCATC
CTATTTTTTGTGAAAAAGTTTAAGTTTTTGTCTGAAATTATTTGCTGCTTTTCTTTGTCG
AAAGTTTTTAAAGGTAGATGAATTATGAAATCACGAGGGCTTCCCTTGTCAAATCTGACT
ACTGGTCTACAATTCTGATTGATATTTTCTGAGCAGCCATTTGCCAGATTTTCAGAGCTG
GAATGTTGATCATTTGGTCAGCACTTAGAGAACAGGAGCTGTACCTAGTCTGGCACCTTT
TTTCTGGACCATCAGAATTGAGCCCCAGGGAAGCAGCATAAAAATATTTGTCCCATCTAA
TCAAATTTTCCTTTTCACCATTCAGGAAATTACTTCTGGATTTCCTGAATAATGACAATA
GAAAATCACTAAGAGGAGAAAATTTCAATTGATTTTGTACAATTTCACAAATGGCTCTCT
GACGACATGTGTCATCATGGACTTGCAAGAAAAAGAAGAGGGTGTCAATCCTTGAAAGAA
GAGGACCAGTGATAGGGTTGAAGAAATATTCCTGGTTTTCAGAATCAAACGTTCTCTCCT
GCTCTTCAAGTCTGTTGCTATGTATCTCGTCCTCCTCCTCCTCGGAAAACTTCCTCTCTT
TCCTCCTTCTACTTTCTCTCCACCTGGTCTTGTATTCTGTATTGTAACCAATGGTTGGTA
GAAGGAGTGTGAGAGGGACCTCAACGAGTGGTACCTCCTCGGATTTGGCCTCCGGTCGTG
ACTTGAAGTTGGCGGGAGAAGCCAGACTCAGGTCTGGAGGGAAGTGGTGGGGGTTGAGCA
AACTGCTCAGCCCCTGAAAGTGGTGTCAATGTTGGACATTGCAAGGAAGAGCCAAAAGAA
GAGTTAGAAGGACTTTGGGTTGGCGCCTAGCCACCGTCCAGCCCGCTCTTGGGGGACTAT
GCATCCCAAACTAAGTTCAATCACTGACATGGTGTGAATGTCCAAAAGGCCTGAAAGCTG
GCAGCTCAGGCACAAAAGTTCTTGGCTTGGAGGCTTCGACAAGGTTTCAGTACAGACCAG
TGGGGTCCAACATGTTGGCAGTTTCTTGTTATTATTTGCTAAATAAATACTAATACAGAC
TTCGGTGTCTTCTTCGTTCAGTTTTCAATTGGGCGTCGGATAACGCCTGACTAGTACAGT
CCAGTGGGGTCAAGAGTTTGAGGGGACTTTGGAGACTCCATTTTTCTATTTTAATTTAAA
GGGCTTTTTAAATGGCAGTGAGGAGCCCAAAAGTTTGTGGTTGCGCCGCGGAGGTCTGAT
CTGCGACTGGAGTTGAAGTCTAATATGCTGAATTATCGCGCCG
>contig#50
ATTCACTTCTACAAGAGAGAAGTGTTTGGGCTGTTGTAGGCTTCATTTCAAAAAAACAAA
TAAAACAAATAAAGGTATCCAAACATGAATTCTGATGAAAGCCGCAAGTCCATGGCAGAG
CTGGATGGCTGGATTGAGCAGCTGATGGATTGCAAGCAAATGTCAGAAAACCAGGTGAAG
GTGCTCTGTGAGAAGGCCAAGGAGATCCTGTCCAAGGAGAGCAACGTGCAGGCAGTCAAG
TGCCCCGTGACCGTGTGTGGTGACGTGCACGGCCAGTTCCATGACCTGATGGAGCTCTTC
AAGATAGGAGGGAGGTCTCCTGACACCAACTATCTCTTCATGGGTGACTATGTGGACAGG
GGGTACTACAGTGTGGAGACAGTCTCTCTCCTGGTCTCTCTCAAGGTCAGGTACAGCAGC
AGGATCACCATCCTCAGGGGGAACCACGAGTCCAGGCAGATCACCCAGGTGTACGGCTTC
TACGACGAGTGCCTCCGCAAGTATGGGAATGCCAACGTGTGGAAGTACTTCACTGACCTG
TTCGACTACCTGCCCTTGACAGCCTTGGTGGACAGTCAGATATTCTGTCTGCACGGTGGT
CTGTCACCCAGTATTGACACCTTGGACCACATCAGGGCCCTGGACAGGTTGCAGGAGGTC
CCCCATGAGGGCCCCATGTGTGACCTGCTTTGGTCTGACCCTGATGACCGTGGTGGCTGG
GGTATTTCTCCCAGAGGTGCTGGCTACACATTTGGGCAGGATATATCAGAGACTTTCAAC
CATTCTAACGGCCTGACTCTGGTCAGCAGGGCTCACCAGCTGGTGATGGAGGGCTACAAC
TGGTCCCACGACAGAAACGTGGTCACCATCTTCTCTGCTCCCAACTATTGCTATCGCTGT
GGCAATCAGGCTGCCATTATGGAGCTGGACGATACTCTGAAGTATTCCTTCCTCCAGTTT
GACCCTGCACCTAGGCGTGGTGAGCCTCATGTCACGAGGCAGACTCCAGACTACTTCCTC
TAACAACCCAGCCAAGACCAGTAGCACGGACCCTGGCCAGCCAGATCTAATGAAATAATT
TTCAGGGTCTCAAACTTGCCGCTTTTCTTTTCATTGATGGTTACTGTATTTAGTATTGAA
TGTGATTAACTATCCGCAAGCGTTAATGTATTACTAAAGGCTTTTAAGAACTAAATTCTT
GTCATTTTTTAAACTTTAATTCTTGTCATTTTTACACCTCAATTTACCCACGAAATGTAA
AAAAGCTTTATTTCAGAAAAAAAAAA
>contig#51
TTCACTTCTACAAGAGAAAGACAATTCCTAGCTAGTGGTTGCTGGCCTCACAGTCCAAGA
TGGGGATCAAATTTTTAGAGTTCGTGAAGCCCTTCTGCAGCATCTTGCCAGAAATACAGA
AACCTGAGAGGAAAATCCAGTTCAGGGAGAAGGTTCTATGGACAGCCATCACATTGTTCA
TCTTTTTAGTATGCTGCCAGATTCCTCTCTTTGGCATCATGAGCTCAGACTCAGCCGATC
CCTTCTACTGGATCCGTGTCATCCTCGCCTCCAACAGAGGAACCCTCATGGAGCTGGGTA
TCTCCCCCATCGTCACCTCGGGTCTGATCATGCAGTTGCTGGCCGGTGCCAAGCTCATTG
AGGTGGGAGACACCCCCAAGGACAGAGCTCTCTTCAATGGAGCTCAGAAGCTCTTTGGCA
TGGTGATCACTGTGGGACAGGCCATCGTGTACGTGCTGACTGGCATGTACGGAGACCCCA
GTGATATTGGAGCTGGAGTCTGTCTTCTGATCATCATCCAGCTCTTCGTAGCTGGGCTCA
TTGTTCTTCTCTTGGACGAGCTCCTCCAGAAGGGCTACGGTCTTGGTTCTGGAATCTCTC
TGTTTATCGCAACAAACATCTGCGAGACCATCGTGTGGAAGGCATTCTCTCCGGCCACTG
TTAACACTGGACGTGGAACAGAGTTTGAAGGAGCCGTGATCGCACTCTTCCACCTCCTCG
CCACGAGACAGGATAAGGTCCGCGCTCTCAGGGAGGCCTTTTACAGACAGAACCTGCCTA
ACTTGATGAACCTTGGAGCCACCGTCTTCATCTTCGGAGTTGTCATCTACTTCCAAGGAT
TCCGTGTGGACCTACCCATCAAGAGTGCTCGCTACAGGGGCCAGTACAGCTCCTACCCCA
TCAAGCTTTTCTACACCTCAAACATCCCCATCATCCTGCAGTCCGCATTGGTGTCCAACT
TGTACATGATCTCGCAGATGCTCTCGGTCAAGTTTGCTGGAAACTTCTTTGTCAACCTAC
TTGGAGTCTGGAACGATGCTGGAGCCGGAAGAGCTTACCCCATAGGAGGCCTGTGCTACT
ATTTATCCCCGCCTGAAACCCTGGGTTCTATCCTGACGGACCCCATACACGCCGTCCTCT
ACATCTCCTTCATGCTGGGCAGCTGCGCCTTCTTCAGCAAGACCTGGATCGACGTGTCAG
GAAGCTCTGCCAAGGATGTCGCCAAGCAACTCAGAGAACAACAGATGGTTATGAGAGGAC
ATCGCGAGACATCCATGATCCACGAGCTCAACAGATATATTCCAACTGCTGCTGCATTTG
GTGGTTTGTGCATTGGGGCTCTTTCAGTCTTGGCTGATTTCATGGGGGCTATTGGATCTG
GCACCGGTATCCTGCTGGCTGTGACCATCATCTACCAGTACTTCGAGATCTTCGTCAAGG
AGCAGTCCGAGATGGGCAGCATGGGAGCCTTGCTCTTCTAGATACAAACATTAAAGATCA
AATCTCTGTGATCCAGCGCGCGTGTGTTCATGCACCCATATTCAGTTCAGAAGTGCGCGC
GTGGCTCTGGTTTTAGAACAGCAAGCCTCAAAACTACATATTATGCGCCGAGTGGAATCC
TTAAAACAAATTCAGGGTTTTAGTCATCGGTGAATGATCGTAGTTGCTGTCGTATTTTTT
CTTACTGCGTTGTTATTTATGTACCAAGGATTAATAAATATGTAATAAAACTTTAAATTT
TTAAAAAAAAAAA
>contig#52
GTCTAGCAACGCGGGACAGTTCTCAATTGTTAAAGTTTGAACAACAAAAGTGGATCACTT
TTGAGAAAAGAAAAACAGACCAGCCTGATGTTCAGATGACTTGTCTAGCTGACAAGAACA
AATCATCCAGTCAAAAGGCTGAGTCTCAATAGATCGCAGTGTGGTAGCTGCTCTACCAAG
TACGACACCTCGGCCGGTACATAAGTCGTCTACAGACGATTTGGGGCCTCCACTCTGCTA
AATGGATGTCCAGGAAAGGCAAGCACACTTCAAGCACTTGCCCAGGTTCCTGAGTCCGGG
ATGGAGGCCGAAGCCTATCCTTCCCCACACAAAAAGGAGGCCCAACAGTAAAGTCTCCAT
GTCTAGGCGGGCTTCTGCCTTAGAGGCGTTCAGGCATAATCCCACGGATGGTAGCTTCGC
TCCACCGTTCGATCGAACGAGAACGTGTACCAAATGTCCGAACCTGCGGTTCCTCTCGTA
CTGAGCAGGATTACTATCGAGACTTCAAGTCATCAGTAGGGTAAAACTAACCTGTCTCAC
GACGGTCTAAACCCAGCTCACGTTCCCTATTGGCGGGTGAACAATCCGACACTATCAGAA
TTCTGCTTCTGAATGATAGGAAGAGCCGACATCGAAGGATCAAAAAGCCACGTCGCTATG
AACGCTTGGCGGCCACAAGCCAGTTATCCCTGTGGTAACTTTTCTGACACCTCTTTCTTC
AAACTCCGAAATAAAGAGGATCGATAGGCCGACATTTCTGCTCCTTGCCCCGTACTGAAG
GGAAAGGTCAAGCCAGCTTTTGCCCTTTTGCTCCACGTGAGGTTTCCGTCCTCACTGAGC
TGGCCTTAGGACACCTGCGTTATCATTTGACAGATGTACCGCCCCAGTCAAACTCCCCGC
CTCGCAATGTCCACGGAGCGAATCATGGGCGAGAACAAGCCCGCCCATTTGATTCAAGAA
ATAGGCCCCGAAGGTCCTAATTTCGCCTAACCGTGTAAGCAGAGGAG
>contig#53
CTTCAGTGCGGCCGTACACACCCGGTCATGAGGTTGCCAAGCAACCTGAAAAACAGTGTC
AGTAACAAAAACATAGTCAATGTAAAAGTTGCAAACCAATGACAAGCATATATGGAATGT
GTCATTCAAATCATGTTACTTTCTAGAACGGAAACTGTTAGGTATGTGATCATTTTTTCA
ACAGAAAATGAAGCTCTGATGCCAGACGTGCCGATTTTGATGAATAAGGGATGAGTTGAT
AATAAGATGAGATATGAAATCTGAAAAGTGGAAGAAGTGGTTCGACAAGTTCTAAAACTG
TGAAGCGGTTGATGGTTTGATGAGTAGAACTGTCTTAAAATCCCAATACTGAGGTTGGTA
TGAACTGTCAAGAGTCTTATTGAGGAGGATGAACCTAATTGCCAGACATCTCACAATGCT
CACGATCATTCAACCAGTTGCAAGAAGTGAGGAGTGTGGACACCCCGGGGAGCCAGCTAA
TGGGACCCTAATGTCCACAGAGATCCTTTTTTACCCGGGGGAGGAGGTCGTCTACAATTG
CAAAAAGGGATTCCTATTAACTGGAGAAGACAAGAGGATATGTGAAGAAGATGGAAGATG
GTCAGGATTCCTTCCAAATTGCAAGGAGAACCTGGCATTACTTAAGCCAGCAACTCAATC
TGATGTTCTATGGAGCTACCGACCTGATTTGGCGGTGGATGGCGACCCAAACACTTGCAG
TTTTACCACTAGGCAAGAGGGTCAAAGGTGGTGGCAGGTTTCACTAAATAGTCATCCTGT
GGTGGAGTCAGTTTGGGTTACAATGAGTCCTGGCGCTTTTCAAAAGTTTGCAATATTTGT
TGTTGAGATTCTTGATGGTAATACAGCGGAATATAAGCCATGTGCTCAATTTGAGGGAAG
ATTTCATGAACAACAAGCCAAATTTAAGTGCAATGAAGGTTCTGGACAACTAGGGCAGTT
TGTCTACATCAGAGATGACCGGGTAGACAGAGAATACTTCGGCCTTTGTGAAGTTCAGGT
CTTTCAAAAAAGAGAGCTTCCTGAATGTGGCCGGCCGGAGAGTCCGGTTTATAGCAGTGT
TAACCCAGTGGGCACGAGCTCCGTTGAATATTCATGCATCCAAGGGTATATACTGACGGG
TAACAAAAGGAGAAATTTTACAGATCATGGCTGGGAGGGCGGTGTTCCAATGTGTCAAGA
AGTGAAATGTGATCATCCTACCTCAACAAAAGATGGATTTATTGAAGTGTCTAATTTCCG
TGGTTCCTACGTTTTCGGAAGCAGAGCAACCTATCATTGCAACCCAGGATTTATACTTTG
GGGGAACTCAACTAGGTTATGTGATTCAACTGGACAATGGACAGGGCAGGCACCTCGATG
CCGCCCAATTTCTGGTGGTGAGCCCTCAAGGCTGCCTCATTCTGCTGTGGCCTTGCTGAA
TGGCTCCACTCAGTGGAAGTCCCTTGCTGTCTATTCTTGCCTTCCTGGATATACAACTCT
TAGTAGTACTGACCCACGATCTGAGAGCATTTGTCAAGAGAATGGGTCCTGGTCAACGGT
CGACCTCTCATGCATTGTAACTGGAATGCCGCAAGGACAGGAAAAAAATGTCTTTTATGT
AGAGGGGGGCAGACCAGGACAGGCCACCATCAGTTCTGGAACATTAACTATTATCGGAAT
TCTCGCTGCTGTCATACTTGGCACCGCTGTGCTCACGACCTTTCTCCTCGTTAAGAAATG
GCTTTGCAAGCATATTTACTATCCCGCCGGAAGCAACCTTGTGGCAGAAAAACCTCTCAT
CTATGATAAAGTAGAAAATCATGTAAACAACGGTATGGATGTTTCCACAGCAAGCTCGAC
CTATCAAACAACGAACCTAACAACATTTAGGCATAGCCCTGATTCATCCACAGATTCAAC
CTCTCCATCGAGCAACTGTAGTGCCTTATCAGACAAGCGAAGTGCACAATTCATAAACAA
CACAAAATTCTTGAATACGTATGCCTCGTTGCCACGACCCTCAAAACAAATGGGATTCAA
ATATGCAGAGGCCAGTGAAGTGACGAACCATTCCCTAATACACGGACGTAAAAGGGATGA
TCCGGAATATGCTAACCTTGTTCCCTGGTCACAAGGTCCACCACCGCTTTTAGTTCACTA
TGCCACTCTTGGCAGGAACCCGCATACTAAAAAGCTTTTGCTTGACAGTAAAAGTGACAA
ATTGTGCCCAAGTGAATCTATTCCAGATATTCTTCAGACACTTTCTATCCCCATTAAAGT
AAACAAAGCCAATGTCATTGTGAATGAACTGTCAGGTATTGAAGACCTCGTGGACTTAGG
CTCACCTGAAAAGCCACTGATCGATCCAACAAAGAAATTTTCGCATTCCTATATTTCTGT
CAAACACTCCAATATTGATGATAATATATAGACTGGAGAAATGACCAGACCCAAACAAAT
TGCAATAATCAATCACGCTCGAGCCAGTGGTCAGCGAAAACTGGAAAACTGGTCTTTTGT
AGGCAATTATAGGGTGTCTATTGGAGAATGTCTAACAAAGAAATAAATATAGATTATGAC
CTTGTCTTTCATTTAACCCCCAGTTATATGTAAGTAATTTGATATATGCATTCAACTTTG
ACATATAAGTTTCAATGCTTGCAACT
>contig#54
TTCTCTCCTCTTAAATGTAGCCCTTGATTAGGTATTATGAAATCTGGGTGACCTGCGCCC
AGACTCAGCCGGGCCATGGTAACAAGCGACGAGTTTCTTTTCATATGTCTGACCTCCCTA
TGCTCATCTCTGTGTCTCAGACTAAGGTCACTGTCGTCTCTGGTACCTCTTTGTCTTGGG
CTGAAGTCATTACCCCCATTGGAACCTCGTTGACGGTTTTCTCCTTGTCTCCCATCCATC
CATCTGGCATTGTCATTTTCCCGGGTTGTTTCTCTGGGTTGCCTCCTTG
>contig#55
GTGGAGCAACTGTTCCAGGCCAGACAGGCAGGTAGCAGCTATAGCAGCCTGTGCCTGTGG
TTGTCCAGCTCCAGCCACAAAATGGAACACCAGGCGTGAATCATCGCACACAAATAAGTG
AAAGTGTTTTTGAGAAATTTTAGTTTTGTACTTTGATTCACTTCTACAAGAGTTTCAGAA
GTGTTGGTATGGCCATAGCGGCCATGGCTGGGTCCAAAGAAAACATCCAAGGCAAGAGGG
ACAGTGTCGTGAAAGGGGAGTTGGGGGAGGAGCGTGATGTGGAGGGAGCTGATAGAGAGA
ACCTCTGGTCTTCCCTTCTTGGGGAGGTTCAGACCAGCAGGTCCTCGCAGCTTCCATCCA
GCAAGTGCCTGTTGATCCTGGGTGACAAGGAGAGTGGGAAGACGACACTGATTGCGAAGC
TGCAGGGCAATGAGGACCCTAAAAAGGGCTCAGGGCTGGAGTACGGCTACATCGACGTGC
GGGATGAGTACAGGGACGACCACACCAGACTCTCCCACTGGATCTTGGATGGAGATTCAG
CTCACGCAAACCTGCTCAACTTTGCCTTGACAGAAAAGAATTACGAAGACACCACTGTCT
TGATCAATGTTGCAATGACCACCCCCTGGAACATCATGGACCAGCTTCAGAACTGGGCAA
GCCTGCTGCAGGACCATATAGACAAACTGACCCTCACCAGCGAGCAGGTCAAGCAGTACC
AGAGTGCTTCCTGGCACAGGTGGCAGACTTACACGGAGCCAGGGGACGAGTTGGAGACCC
TCGCGTCCAGCCCCACCAAGAGGCCCAGCAGGACAGTGATGGACACCGGGGACGAGCTGG
AGCCCCTCCCAGAGGGAACCCTCGCCAGGAACTTGGGCCTCGATCTGATCGTGGTGATCA
ACAAAACAGATTACATGGCTGCTTTGGAGAAGGATTATGATTATAAAGATGAACACTTTG
ACTTTATCCAGCAAGCAGTTCGCAAGTTTTGCCTTCAGTACGGAGCCAGCCTTTTCTACA
CCAGTGTTAAGGAGGACAAGAACTGCGACCTGCTCTACAAATATTTAGTCCACAGAATTT
ATCATTTCCCGTTCAAGACTCCAGCCTTAGTAGTGGAGAAGGATGCAGTATTTATCCCTG
CTGGGTGGGACAATGATGAGAAGATAGCTATCCTGTATGAGAACATGCACAGTGTGAGGC
CAGACCAGTACTATACTGATGTGATAGCAAGGCCTATGGCAGGAATTGGCAGGAAACCTC
AAGCTGGAAGAGAGGTTGAAGTTGTTGCTGAGGATGAGCAGCAGTTCCTCTCCAGACAGC
AGCAGTACCTTGCCCAAGGCTTGCCTCCATCCCAGGGACAGGGTGGGGCAATGCCTCCAG
GGGTCCAGAAAACACCAGACAGGAAAGTGGTGGGAAGCCCAGGGGTGCAGGGATCTCC
>contig#56
ATTCACTTCTACAAGAGATCCTCCTAAAGTCAGAATGCAGCAGCCACAGATTGTGCTTCT
CAAGGAGGGGACGGAGAACGCCCAGGGCAAGCAGCAGGTCATCTCCAACATCAACGCCTG
CAGTGCCATCGTTGATGCTGTCCGCACAACCCTGGGCCCCAGGGGGATGGACAAGCTCAT
TGTTGATGCCAGAGGCAAGGCCACCATCAGCAACGACGGAGCCACCATCATGAAGCTCTT
GGACGTGGTCCACCCCGCCGCCAAGACCTTGGTCGATATCGCAAAGTCTCAGGATGCTGA
GGTTGGAGATGGAACAACTTCCGTTGTCATTCTTGCTGGAGAATTTCTGAAACAGTGCAA
ACCTTTCGTGGAGGAAGGAGTTCACCCAAGAATTATCATCCGCAGCTTCAGAAAGGCCAC
AGCACTGGCTCTGGCAAAGATTGAAGAGATCTCCATCAAAATTGACAAGAACAACGCCGT
GGACTACAGGTCCCTCTTGGAGAAGTGCGCCGCCACCTCCATGTCCAGCAAGCTCATCCA
CCAGCAGAAGGACTACTTCAGCAAGTTGGTGGTGGATGCTGTCATGATGCTGGATGAGCA
GACTCTCCCCCTCAACATGATTGGCATGAAGAAAGTCACTGGAGGAGCTCTTGAAGACAC
TGAGTTGGTTCCTGGAGTTGCATTCAAGAAAACTTTCAGCTATGCTGGCTTTGAGATGCA
GAAGAAAAACTACAAGAATCCTAGAATTGCTCTTCTGAACATTGAGCTGGAGCTGAAGGC
TGAGAAGGACAATGCCGAGATCAGGCTCGAGAACGTGGCCGAGTACCAGAAGGTGGTGGA
CGCCGAGTGGAACATCCTGTACGACAAACTGGACCGTATCACAGCTTCTGGAGCCAAGGT
CGTCCTCTCCAAGCTTCCAATTGGAGATGTTGCCACCCAGTACTTTGCTGACAGAGACAT
GTTCTGTGCAGGAAGAGTTCCTGAGGAGGACATGAACAGGACATTGAAGGCCTGTGGAGG
AGCCATCCAGTCTACAGTCCATGACTTGGATGACACCACACTGGGGTCTTGCGAGACTTT
TGAGGAGAAGCAGGTTGGAGGAGAGAGGTTCAACTTCTTCTACGGCTGCCCCAAGTCCCA
GTCTTGCACCATCATTCTCAGGGGAGGAGCCGAGCAGTTCATGGAGGAGACCGAGAGGTC
CCTTCACGACGCCATCATGATCGTCAGGAGAGCCATGAAGAATGACTCTGTGGTGGCAGG
AGGTGGAGCCATCGACATGGAGCTGAGCAAGTACCTCAGGAACTACAGCAGAACCATCGC
TGGAAAGGAGCAGCTCATCATTGGAGCCATGGCCAAGGCATTCGAGGTGATCGCCAGGCA
GCTCTGCGACAATGCCGGGTTCGACGCCACCAACATCTTGAACAAGCTCCGCCAGAAGCA
TGCTGGAGATGGTCTGTGGTATGGGGTGGATGTTCTCAATGAGGATATCGCGGATAACTT
CGCTGCTTGTGTTTGGGAACCTGCCATCGTGAAGGCCAACGCCATCACTGCCGCCTCCGA
GGCCACCTGCTTGTTGTTGAGCGTTGACGAGACGGTGAAGAACCCCCGCAGTGGACAGGG
GGAGCAGCAGATGGGAGGAGGGGGTGGGATGCCTATGGGCCGTGGCAGAGGAAGACCAAT
GTAAACTTATGATCTTAAAAATACTCTCCCAATTTAACACAAAGTAAAACCTCCCCCCCT
CTGAAGGTCTCTGCTGCGATTCATTCCTTCTGCTTGTCTCGTAACAACAATAATTATATT
GTATGCACTTTCTTTTAATACACTGGAGCCAGTCAGTTATACACCCTTACACCATGGCTT
CATTCTATTGGTTGGTTGACTTTTATTATCATGGTCTCAAATTGACATGTAATAGCAGTG
ATGATGATTTTGTTGTTGTTGTTACTGGCACATATGCATGACTCACTGCTAGACTTTTTC
AAATAAGGACATGTCAATCACGCCAGCAATGGGCGAGATTGAGACCTAGCTCCGTGTAAG
TTACACTTCTTCTTTTCTTGTCTTACCGCCGTTGTTAAAATCCCAG
>contig#57
GGTGTTGTACATGAGCATCCCAGAATCGGCTCTGATGGGGAATCAGAAGAAGGTTCGGGG
ACCTCAGAAGACCCTAACGTGTCCCCAGGATCAGAAGACCTCACCACCAACCAGGGAACA
GACCACACGTCGCTTGTTAAGCTTAGGCAGAAGCCAAATCAAAGAAAGCTTTCCAACCAG
GAAGAAATAAACAAGCGGTTGTCTCTTCCTGCAGACTTGAAGCTTCCTGATAATTTCATC
TCCCGTCAGGCCGTGTCGCCCACACTGGAGGGTCCACTGTCAAGAGCAACCCGGCGGCAG
TCCCTCTCTGAGATAGGGTTTGGGCGGATAGACACCTACACCAAGCTTGACAAACTAGGG
GAGGGGACATATGCTACGGTGTTCAAGGGCAAATCTCGTTTAACAGACAACTTGGTGGCC
CTGAAGGAAATCCGTCTTGAGCATGAAGAAGGAGCTCCATGCACGGCCATCAGGGAGGTT
TCGCTGCTCAAAGACCTCAAGCACGCTAATATAGTGACCCTCCATGACATCGTCCACACC
GACAAGTCACTCACTCTGGTGTTTGAATACCTGGAGAGAGATCTCAAGCAGTATATGGAT
GATTGTGGAGCCATTCTAGCCATGAACAATGTCAAACTATTCCTATTCCAGATGCTACGA
GGCCTGGCCTATTGCCACGCTAGGCGAGTCCTTCACAGAGATCTCAAACCACAGAACCTT
CTGATCAACGAGAGGGGAGAGCTAAAGCTGGCAGATTTTGGGTTGGCCCGCGCTAAGTCT
GTGCCCACCAAGACCTATTCTAATGAGGTGGTAACGCTGTGGTACAGACCTCCAGATGTC
CTTCTTGGCTCCACAGAGTACTCCACGCCCATTGACATGTGGGGCGTGGGCTGCATTTTC
TATGAGATGGCCTCAGGCAGGCCACTCTTCCCAGGCTCCACAGTGGAGGATGAGCTCCAT
CTCATCTTCAAGGTCCTTGGAACACCAACCGAAGACAACTGGCCTGGGATCAACAGGACC
GAGGAGATGCAGAGCTACAAGTTCCCCCACTACAGCGCGGAGCCCTTGGTTGCGCGTGCT
CCAAGACTTGACCCGGACGGGATCAACCTCCTTAATTCATTCTTACATTTTGAGGCCAGA
AGAAGAGTTTCTGCGAAAGATGGCATGAAAAACCCCTACTTCCAGTCACTGGGGTCAGGA
GTTGCCCTGCTAGGAGACAACGACTCGTTGCTTGGCTGTCCCGGCGTGCATCTGGCCAAG
GACCCTGGCTACAGGTCCAGTGGGTTCCCCCAGTCCCAGGGCAAGTCCAGGAGGCAGTCC
ATGCTGCTCTAGCACCCAGTCCCACTCCTCACCAGTCAGGAGTTTGAAGTTACGAAAATT
TACACCCCGGCTTTTTGAGGACCTCGATCCTCCTGAAAGTTGAGTGAACTGTTGTTTGGC
TATGTGGCTTGTGGGGCTGACCACGCTATTGACTCAAAATAATTAACTGTGATGTTCTCC
AACCTGCAGAACTACTGTTGTGACATATTTAAGGTGCAAACCAGCCCTGTTGAGAAAATT
GAGGAAGAAAAGTTATTGAAAATAATTCATTGGTACGATGGTGTGTGCCACTAGTATCTG
GGGTTTGCACCACTACTAAAGGGACTCAAAATCGGATGAAATTGGTTGTTTAAGTTATTT
TATAGGAAATAAACTATTTAATTGCTGGTGTTACTGCAATAGTCTGTCCAGCGTGGAACT
GAAGACGACCTGTCCTCCCCGGACCGCTTGTGATCAGGGTCCACAGGGAGCATTTCTTGT
TCAATGGTTGAAATAATCAGAAGTAATAAATATACACAACATTATTCAAAAAAAAAAAAA
A
>contig#58
GAGGTCCAGCTCAATGGTGGATCCATTGCTGACAAGGTCAACTTTGCCAGGGATCACTTT
GAGAAGGAGATCCCAGTAGGAGCTGTCTTTGCCCAGGATGAGATGATCGACATCATTGGT
GTGACCAAGGGCCACGGGTTCAAGGGCGTGACCAGCAGGTGGCACACCAAGAAGCTGCCC
AGGAAGACCCACAAGGGCCTGAGGAAGGTTGCCTGTATTGGTGCCTGGCATCCTAGCAGG
ATCCAGTTCACTGTCCCCAGAGCTGGCCAGAAGGGTTACCATCACAGGACTGAGATAAAC
AAGAAGATCTACAGGATGGGTGCTGGATACGCCATGAAGGACGGAAAGTTGGTGAAGAAC
AACGCCGCCACCGAGTACGACCTCGCTGACAAGTCCATCACCCCAATGGGTGGCTTCCCC
CACTACGG
>contig#59
GGTGTAAACAGAAATATCTAAATATCTGATTACCAGAAGCCGAGATAAATTTGACTTTAT
GATAATTTGAACTGATTTGTTGTTGTATTTCAATATGTTTTGAATACAAATAACTACTTC
CTATGGACTTCTGTCCAAACCATATCCCCATCACCAGGAAGTTCATCTTATACCGGTCAC
CTGCCCGCACATTTACAAACACCCTTGTTTACATAACCATAGTTTCAGAGATTTTTTCTC
CAGAAAAACTTCTCAGAAAATCTACACTACTTTGTACATACAAACATCTAATGAGTATAG
GTGTTTGATTTTATAAGGAACTTGATCAGGTTTTCAAGTGGACCAAGTTTCACAGCATCC
TTTTGGTCTTCTTGCTCTTCAATGGGTGATTCATCATTTTGTGACAATGATTCCTCTCCT
TTATCAGTTGCATGTTTCTTGTTCTTGTGCTTTTT
>contig#60
TTTTTTTTTAAGCTGGTTTCATTTTATTTGTTTTCCCCCATGATTTCATACAGGGCATAT
AATAATAGAAATATTTCACATAACATCATTGTCACTTAGTTTGAATTGATCAGAGGAACC
TGGGCTGAAGAGAGTGTTGGGTTAGTCTTTCCCTGTATCTTTTTTCTTCTTCTCGTCAAT
TGTTCCTTTCTCAAGGTTTTCCCTATCATTTGTCTCTTTCAATTTTAGAAAGGACAAGAC
TTGAGTTTGATATTCCTCTCTAAAATGCCTGATATGAGCCACATGTGCGGATCCCTTGAA
CTTCACAGCAGTGAAGTCGGCACCAACTTTCTTTCTTGGCTCCAGCACTTCTTGCTCAAG
GTATGAGAATGGAAGGTAGTAATCTTTGTTTGAGTAAATAAACAGTTCAGGAACTGTTGG
GAAGTTGCGATAGTGGTCCCTGCCAAAGTCTCCAGACCAAGTTCCTTCAATTTCACTGAG
TTGGAATGGTTTTCCTCTCCATCTTCCAAGCAGACCTGGCCATTGCCTGTCCATAAGCAG
TCTGTAGCTGCTATTCATGCTCTTCGCCATCCCCATCCCATCCCTCATGCAGCAGAACCA
TTTCTCTGCAAGAAGAGCCATGACTCGGGTAAGGGTCATTTCTGGGCGTGGTCCACAGCA
AGAGTCCCACACTACGCCACAGAGGTTCATCCTCTTCATCTTGCTGCTTCGCCTTCTGAC
AACATCCATCCCCTGGTAGCACATCACCCCAGTGTCAGAGAGGCAGTGGATGTAAACAGG
TCTATCATGGATGTCCACCTTCTCTAGCTGTATAAGAAGGTTATCCATTAGCTCTGGTAT
CTGCGCTGTGTCTCTGAAGATATGCCGGGTGGGAAGGATGTACTGAACAGTAGTGAACCC
AGCCCCAAGATAAATGTCAGCATACTTGCTCAGGTTTTTGTGATTTGCTCCTCCCCATCC
AAACAGGAGGACAATGGGATTTTTTTCCATAGTAGTATCTGAATCTTGTAAAACCATTTT
GAGTTCACTCTTGGTGATCTTCGGAAACTCATCTTGACTGTAAATATTTTCTACGAAACT
GTCAAGCTTCTGCAGAGCTGCGGCCTTTTCCTTCTTGATGCTTTTTACATTTTTAGAAAC
AAATCCTCTTGATACAAAAGATGTTGAGACATTCTTTGTCAAGATCCCTTTTGTTGGTAA
AATTAATTTTGTAGACAGAGCTTGTGTTCTTAAAAGGGAAAGGGACATTCTCACATTTAC
CACTGACATGTTCCCTGCAGTATGTTGTATTTCTGTATCCGAAGATACCCAATTGATTTT
GTAATGATTATTTGAATGTCTTAACGTTTAAGTTGTATGGTTGTAAACAGGGTAAAAAAT
AAACAAGAATCAATGAATCTGATGCTGAATTTATTGACCGTAGAGCGCTAAGTAGATTGT
TGAGCCAGCACTATAATCTACGGTCTACCTTCTGCTGTCACCACCACTTCCCCTTGTCTT
ATCTGTGATTGTTGTGAAGGAACTGAGTTCCCAGCCTGATGCAGCTGATTTTATGTGAAA
CAGGGCACAGGCAGACAAGGGGTGGGTGGGGTGTGGTAAGGCAGGTAAACCATAGGTTGG
AAACATAGCGGTATAGCAATACATAGGTCATTGACAGACATAACATATTAGGCAACAAAC
AAAGCACACAAAGTCATGTAGGCCCGAAATACTGGGCAA
>contig#61
ACCCCGAGGATATACAAGCGTGTCAAGTAAAAGCTTTCCACCCGAGTTATGAAACACAAA
TGGAGTAAATGCTGCGCTATATTTCAAAATGAAACAACTACAGTCTTAACGATTTAAATG
CTTGGTAGGTTCAAATACATAAAAACACCAGTGTGTAGTTGTACAATACAGAAAAGACTG
AAATCGCTAGGGATGCTCTCTAGGCGTCGGCTGTTCTGAATGCGATATACAATTCCTTGA
ATTTGTCGAACCCAGCCAAGACACCAGCTCCAGCAACTCCTCTCAGGACATTGGCTCCTG
CTCCCTTCATCAAGGACATGAATCCCTCGTTCTTGCAAACTGTCGTGAAGCAATCCATGG
ATCCCTTGTACTTGACTCCACCTCCGGATGTCATCATCATGCGCCTCCTGACGGTGTCGA
TGGGGTAGGACATGAGCCCAGCGGTGACAGTGACGGCCCATCCAAGGAGGAAGGAGATGC
CAAGTCCAGCATCAGCTCCCAGAAGCATAGGCTTGAGGGTGTCGTAGAGACCGAAGTACA
TGCCACGGTAGATGAAGATACCGACAGCAGAGATGGTGAAGCCTCTGTAAAGACCTTGGA
TACCATCAGACTTGAGTGTCTTGACATAGACATCAACAAGACCGTTGAACTGGCGCTCAC
CACCCTTACCCTTGGCATCATTGGCCAACCTAGTTCTTGCGTAGTCAAGAGAGTACACGA
AGAGGAGAGACATGGTACCGGCTGCTCCACCGCTGGCAATGTTGGTGCCAAACTTCATGT
AGCTGGGGGCGTCCTTGGGGGTCTTGAACACGGCCTTGATGGAGTCCTTGAAGGCGAAGT
TCAAGGCCTGGGTGGGGAAGTACCTCAAAACGTTGGCGAGATTTCCCCTCCAGAATGGGT
AGACTCCCTCAGTTTGGAGGACCCTGGTGGTGCAGTCAATGATCCCGGCGTAGGGCTTGT
CCAAGCGTCCCTGCTTGATCATCTCGTCCTGGTTCTGGACAAGCAACTTCACTCTCTCGA
TGGGGGCGGCAGCGGTCTTGGACACACCAGCGGCCACGCCGGAGAGCATGAAGCTTTCCA
TAAATCCCAATTTCTTGTCAGCCATTGTGGAGTTTTATCGATAGCCTCTTGTAGAAGTGA
GGACTAGCTCTGTCTGGGCTCTGTTCTGGAGGTGGTGACCACACAAGCTTACTGTGACAG
GGTTTCTACTTTTACACAAATCTTGGAAACATCTTCTTTGTAAGAAATTGAGAAAAACAG
CAACACAGCCAATACTGAATGCATCATTGATAACCTCCCAACCAATCTTCTAAACCAAGC
TAACAATTGATGGAAGCTGCAACCCTGACCGGGGACTCTAA
>contig#62
TTTTTTTTTTTGACTAGCAACAATATATTTCAACATGATTCACATCAACATCTTCCTTAA
ACGGTTTAAGACAACATAGGTACTATAGATCATAACTTGTAGAAAAATATTAGTTTACCT
GAATTTTTGCTTTTTCATAAAAACGCAAAAATTTAGATAAACTAAAATACACTCCCCTGA
AAAAAAATTATAGACATTTTTAGAAAAGACTGGAAAGGAATCAGTCTTGAATATGGCACA
TATTAAAGAGAGCTTAAAGAACATTAAAAGAAAATTCCAGAATAAAAACTATTGATAATT
ATCAAATCTGCCCCAAATTACATCAAATTTAAATTACTAATTTTTTTTAAAGATATCTTT
TCTTTATTTACAGGGCAGAGTTGAGAGGAGAAAAAGTACATAAAATAATCACATTTGTCA
GAATGAAATTTCCAATGAATACCCAATCACAATCGTCAAAAAACACTTTTGTCTGAAACC
ACAAAAAAATACTCCAAGTTCATTTCACTATCCCTCTTGCTAGGAGGGATCCTTCACTCC
ATTATAAGTTCATTTCTGTCACAGCCGAGAACTTTACGTTTTTGGCCTACAATTGCACCA
TTCGCTTGGATCAGCACAAGCTCCAAGGCATGGAAAATTTTGGTATTTTTGAAAATTTAT
TTCCTGGCCGTGCACACAATTTCACTGACCCAATTGCATCTTCCTCCAACTGGGTCAAAA
GCTAAGTATGATGGGCACTGATATATTGAGCCTACAATACCAGTTCCAGGATTTCGGAAA
CAATTGACAAATTTTTTGCATGAAAATGGATGTGGGAACACGCCGACATCCAAACAGTGC
GGCAGTCCATCCGCTGTGATACGGACCTTGTTTGCCAAAGGAACCAGGTCATAGTCTGAA
TTGGGTTTGTCATGACCATCGTCAAGGTAATCGTAGTAATATTCATATTCAAACTCTGTC
TCGCTGGCCGGCTGCACAGGTATTGCCTCTGCCGCTGGTCTTACGAGATTCCTGTTCCTG
GTTTTTGACTTCTGGGGCACAATTTTATCAAATGGATTTACTTGAGGTCGTGCTTTGCGC
ACAGGAATTACAGCTTCGGGTTCTTTTCTTCTTGGCTGTGTGAATTGTGGGCTAGCAATT
CGCGTATCAGGAGTTGGGCCTTGGACAAGGGCCTGGGCAAGGTCTTGTGAGGACAGAACC
CTGGAAGACTGAACCGGAGAAGCCGGCTGCTCTGGTTCAGAAGGTTTAAAGTTGGTCTCA
AACCTTGTAGTAGGCTTAGGACTTGTGGTAGGAATAGGTGCACGTGAGCGCGACCTACTG
CGCGACCTTTGTCTGGAAGACGCATCCTGATTTCTGGAAGGAACTGGGCGTAAAGGGCGT
CCAACAAATGGTCTGGATGACCTTTGTGGAACCTCTGATGATCGAATGTTGTCCTGTACT
TCTTTAAACAATGACTGCTCACGCGAAATTGATTTATCATCGTCGTTCTGTGTGCCAAGT
CTCACTGATTCCTGATCGAAAGATTTGTTATCCGTCAATTCATTTTGTAGGTTAAATATT
TCTAATTTTCTTGGACTGTCGCGTCTTGGCTGTTCCTGTGGGGCCTTGGTGATTAAAATT
ACAGATCTTGGTGTTGTCTGCGACTTTTCGGGTATTTCAGTGGCTGAGTCTACTGGAAGA
AATGTAGGGAAGAAAGGTGCCTGTGTTGAAGCATCTGTAGAAATCAAATTGTCTGAAACT
GTTGGCCGGAAGGGTGAGGATGCTTTATCATTGTTGACGTCTTCGCCTCCTTCTGAGCTC
T
>contig#63
ATTCACTTCTACAAGAGCCCAACCCTACATTTTAAAACAGCAAAATGACCGAGAAGGATG
AACTGGTACAACGTGCTAAGCTCGCAGAGCAAGCTGAGAGGTACGATGACATGGCCTCAT
CGATGAAGGCCGTCACTGAGACCGGTATCGAGCTGTCCAATGAAGAAAGGAACCTCTTGT
CCGTAGCTTACAAGAATGTTGTTGGAGCCAGGAGGAGCTCATGGAGGGTGATTTCTAGTA
TTGAGCAGAAGACAGAGGGCTCTGAAAGGAAACAACAAATGGCCAAGGAATACAGAGAGA
AGGTTGAGAAGGAGCTGAGAGATATTTGTAACGATGTTCTGTCTCTCCTTGACAAATTCC
TGATTGCCAAAGCTTCCAACGCCGAGTCCAAAGTTTTCTACCTGAAGATGAAGGGAGATT
ACTACAGGTATCTCTCAGAGGTCGCTCTTGGTGATGCTAAAGCCGCTGTTGTCGACGATT
CCCAGAAAGCTTACCAAGACGCATTCGAGATCAGCAAGTCCAAGATGCAGCCAACCCATC
CCATCAGGCTCGGCCTGGCTCTTAACTTCTCCGTCTTCTACTACGAGATCCTCAACAGTC
CCGACAAGGCATGTCAGCTTGCTAAGCAGGCGTTCGACGACGCCATCGCGGAGCTGGACA
CCTTGAATGAGGACAGCTACAAGGACAGCACGCTCATCATGCAGTTGCTGCGAGATAACC
TGACTCTGTGGACCAGTGATACCACGGGTGAAGGTGATGACGCCGCTGATGCTCCCGAAG
CTTCTTAGAATTCTCGTGAAGTGGACTTTGTCGTGTTAATTGTTACTCAAAACTTGTCAA
ATTGGTGGACAAACGAGGAGTGAAGGGATCAAAAGCTTTTGAAATTTGCCTCCAGTGTGG
GACTGGGGCGGGGACTGGTGGGACGGTCTAAAATTAATTTATTAAAAATGAGCGACCTAT
GCGCGACTTCTTGCGCATTTTTTCCCACTGCCTTTTCAGAAGTTTCGCTCCGACCTTCTT
AAATTTAAACTTTAAATGTGATCGTCATCCAGTTCGAGTATTTAATTGAAACTTAAAATT
TTAACTCTGTAAACCATTATTTGAAATAGAAGCTTAAAATTAAAAAAAAAAAAA
>contig#64
TGAAATGAAGACTTGTCAAGATCCAGTCCATGTTGTGAGGTCTACATCAAGACGATATAA
GCTTGGAGCAATTTTCATTTCTATGTCTATCGTCCTCTCTTGGCCTTGATCTTCCTCAGG
TAGAACTCCAGCTCCTTGCCCTCAAGCACGTAGCCGTCAGACCTGCCACACTGGCCGGGC
CTGGAGGAGATGGAAGCAAGAACACGACCGGTCATGAACTGATCCAGAAGAGCGGCCTCA
ACCTTGCTCTCCTTCTGCCTTTCGGTGTACTTGGCGGTGGTCTTCTTGGACCTCTTCTTG
TTGATGACGGCCTCCTCGGCGTCAGAAAGCTTAGCTCCCTTCTTGCGTCCAAGGGGCAGA
GCATAGTGGGCCTCATACCACTGCCTGAAGGGGGCGGCATCAATGACCACGATGGCGTTC
TTGACAAGGGTCTTGGTTCTGACCAGCTCGTTGTTGCAAGCATTGTAGACCACGTCGATG
ATCCTGGTCTTGCGGGCAACAGCCTCTGATCCCCAAGAGAAGTTACCAGTATCGAGCCTG
AGGGCCCTGTACTTCTTGTTGCCTCCCCTGACCCTGAGGGTGTGGATCCTCTGGGGAGCC
AGCTTGGTCATGGCAGCGGGTCTGGCCAACTCGAACTTCCTCTTCTTCCGGATTGGGCAT
TTCTTTCCTCCTGTAGCGCGACGCTTATGCCAATGATCTCTGGAGATACCCATTCTTCTA
TCTCTTGTAGAAGTGAA
>contig#65
GGGGTGTTGAGGGGGGAGAACTTGTTGTTCCTGAGGATGGGGTTCTTAGGGAAGTCATCA
TCCTGCACCTGGTCTGCGGACATCTTGGTGAACCTCAGCAGGATGTGCATCTTGTACACC
ACCATGCCGTTTGTCTCCACCTTCCTCCCATTGTTGACGGTGTTAGCCTGGTCCTGGGTC
AGGTAGAAGGCCAAGTTCTGCTGCTGTGTGTCCTGGTTGTCCTTTGCTGATATCGCGCAT
GGTCTGAGTAGAGTGGCCTTGACAGGGTAGAAAGGGAGGTCCCTGATCTTCACGTCAGGG
AAGGAGAGTCTTCCAGGGTTTGCACTGGTGCCGTTACCTGTCACGGTGGTGGGCTTGGAG
ATTCCATTGGTGGTGCTGTGCAGGGGCTTGGGGGGCACCGTCATGGTTGTGGGCATAGTG
GGGGAGCTGGTTGTGGTGGGTGGGACGGGGATCACTGACAAGGAGGGTTGGGACTCTTTG
GGTTTAGGTGCAGGTTTTGATACCGTCTGTTGTGGTGGCTCGTCAGGTGAAGGGGGCCTG
GATACGGGTGGGGGTGAGGGGTTCCTGATCTTCTCACAGGGAGGGCACTCCCACTGGATC
TCTATATTAGACTCGTCCAGCTGCACCATCTGCCTGTAATGCTCCTTGGTCACGCCCCCA
CACT
>contig#66
TTTTTTTTTTTTTTTTTCTGCAAAGACGGATGTTAAGTCCCAATGATACAAGCACGACAG
AATTAAGCCATGAACTCGAATGGAATGGGTCCCAGAACTTGGGGCTCGTTATCCTTGGTG
GTGACCAAGTGAGCGTCCTTGGGGGCGAGGGGGAATCTCTTGCAAGCGCTTCCAATGGTG
CCGGTGGACTTAGCCTCGGTCTTCTTGATCTCGTTGGCGTGGACTCTGTCCAAGAAATCC
TTCCTGCACTGGCTATGCTTGACGTGCTCGATGCGGACGCAGATCCTCTTGGGGAGAATG
TTTCCACGGACACGCTTGTTCACGACAACTCCGACAGCGCGCTTGGAGACGTTGAAGACA
CGACCAGTCTTTCCGTGGTAAGCCTTATGGGGCATACCCTTCTGGAAGGCTCCGCAGCCT
TTGATATCTACAATATCCCCAATCTTGTAAGTCTTGAGGTAGGTTGAAAGATGTTCCACT
CCCTTCTTCTTGTAGTCCCTTGCGAACATGTCGCGGGTTCCACGTCGGTATCCAGTTGGG
TTTCCCATCTTTTATCTCTTGTAGAAG
>contig#67
GTAGCCAACATGAAAAGGAAAAGGCCAGGGTTGATAATAATGTAGTCGTACATTCTGGTG
GCTTTTATTCAGTCCCACGGAGAGCAACCTAACATTTACAAGTAAGCCTCTGGGAACTCG
AATGTGACCTCCTTGCCGGTGAGCTTCTTGTACACGTTGGCGAAGGTGTCGGTCTTGTGC
TCAATGTTGGTCTGCTGGGTCTTGTCCAGGTGGACCTTGAACAGGCGGGAACCATCAAGA
CGGATCCTGATCCTCTTGCCAACAATCTCAGCTGGGTAGACAAGATCATCCAGGATGGAG
TTGTGGACAGCCTGGAGAGTTCTGGACCTGGGTCTCTTCTGCTTCAGCTTGTTGGCCTTC
CTTGTAGGCTTGGGCAGGATTCTCCTCTGGGCGATGAAGACCACATGCTTGCCGCTGAAC
TTCTTCTCAAGCTCTCTGACCAATCTGGTCTGGATCTTCTGGAACTGCTTAAGCTGGGGC
ACGGGCACGAAGATGACGATGGCCTTCTTGCCTCCACTGCAGTCAACCTCCTTGGCTGCA
GTAATGTGCAGTTCTCTCAGCTGAGCCTTAAGATCGCTGTTGACCTCTAGGTCAAGGAGA
GCCTGACTGATCTGCTTCTCAATCTCGTCAGGTTCCTCATTGCCAGCCTTAATAATCTTA
CCACGGGCGAGAGCCATTCTTCTCTTGTAGAAGTGA
>contig#68
GTTATTAATCCTTCCGGCTATATAACTCTGTATAGCAGATTAGACAACTGGGGCCTGGTC
TGGCTTGACGGCCTTGGTCTCGGAGAAGGGGTTTGGTGGGAGAGTCTCCTCCTTGGGCTC
CACGATGGACACGTGGTCGGGGAGGGGCTTCTTGGGACCAATCTTGCCTGCGGGATCCCA
TGGCAACATGATCTTGACCTTAATGCCCAAGACACCCTGCCTCAGGAGGACGTGCCTACA
AGCCATATCAACGTAGTCATTGACTGGGTCTCCGGAGTGGATCATCAGACCGTCCACGAA
CTTCATGGCCTTGGCCCTCTGTCCCCTGAGCTTGCCGCTGACGACGACCTCACAACCCTT
GGCTCCGCTCTCCATGATGAACCTAAGGACACCATAGCAAGCCCTCCTCACAGCCAAACC
TCCAATCAGTTTGTAACGAAGAGACTCAGCCTGGGCAATGGCGCACAACCCACGGGTGGC
GACCTTCTCAGCGTACAGCTCAACGGTTCCCTCGGGGAAGTTAAACCTCTTCTGGACCAC
GCTGGTCAGCTCACGGATACGCCTTCCCTTCTCTCCCAACACGTTCTGTGTGCGGGTGGC
CATGATGATGATCTCGGTCCTGGTGGGGGTCACGCGGACCTCAACCCCGGAGTAACCATC
CTCAGCCAATTCTCTGGTCAAGAACTCGTTCAGTTCGGCCTTGAAGACACCGTCGGCGAC
GAACTTCCTCTTTTTGGAGACTTGTGTCGCCATCTTAACCTCTCTTGTAGAAGTGAA
>contig#69
TGCGTGGCCTGGGCCCCCAACTCCCTCTACGTGGCCAGCGGTGGCCTGGACACCTCCATC
ATCTTGTGGTCGGTGGAGGCCCCAGACAAGCACTGCATCATCAGGAACGCTCATCCCCAG
AGCCAGATCACCAGCGTGGCCTGGTTGGATAACTCCAGCTTGGTCTCCACTGGGCAGGAC
GCCAACACCAAGCTATGGAACATCACCTGGCCCAAGTAGATCGTGGAGTAGTAAACAGAA
CAACGTACGGCCAAAATCAATGATGGGATTCTTCCCGAGCTTTTTACACAACTTTTCTAC
TTGAAGACGTACAAGATTTTTATTTTGCTAATACAGGACAATTATTTATTTTGTAATTTA
TTTCTAAATAATTCTGGTGATGAAATCTGTGAAGGCTTGCAAGCTTTAACTCCCTGTGAG
ACCCCTAACCCACGTCTAGTGATTACTAACCTACCTTATAGCTCCAGTAAAGATGTCTGT
ATTAAGAATAATTCTGCTATATTATGAGATACGTATCCATATAGCTATGCAGCATG
>contig#70
CTTTCTGCTGTTCTCCAGGCCAACCACACCGAACAGCACGATGTCGCCAGAGCACACCTC
TCGTGCCGGACTTTCCTCCGAGCCTTTGCTAAGCCTCTGGTTGTTAACAAACGTGCCATT
GCTTGACTTTGTGTCTTGCAAGTAGAACTTCCCATTTTCATACCAGAGCAGAGCATGGTT
ACGAGAGAGAACCTTGCAGTCAAATATTGCATTAGTTTGTACAGGTCTTGCTCGGGCCAC
AGACCGGCCCACTTTGACTGGTTGGTCGAGTGAGAGCATTCGGTCCTGGAAAGGGTGGGA
GTTTGGCCGGCATAGTAAACTGGCTCGAGGAGCTCCACTTCCTCCACCATCATTGTTGGT
CTCTGCAGGCATGTCCCTGTCCACCACCGTGAGGTTTGGGTCGCAGTAGTCGGTAGGGTT
GACACCCACCACCATCACCCACTTGCCTGGGTTACCTCACAACGCGGAACAGGTCAGGAT
TCATGGCAACTTAGAACCAGTTCACTTGGAGGGAGGAGTTCACTGCAGCCGCAAACTGGT
CTTACATTGGTTATGTAAGCCAATTCTCTTGTAGAAGTGAA
>contig#71
CCTGTTTTTGTCGCATTAGCTGATCTTTTAATTTCCTCGCAACGAGCTCCAGCTGCGATA
AGTACTGCAAGGTGTCATTTGGTGTTCCTGCAACCAAATCAGGCGGTAAGCTGGTGTTGT
TGTTTGTCGCTGGTCCTCGTCTTGCTCCTCCGAGAAGGTGAAGCAGCGTTTCAAGCCTTT
CATCTACACTTTCTGTTCCAAGATCTGATTCTGACGCCGACCTGTTAAGTTTGTTGGGTC
CCGCATTGTTCTGTCTTGGAGTCGGAATTTTGCTTCTTCTTCTGCCAAGAGTTCCGGTGT
TTAAATTATGCATGTCTGTGGGTCGGTTTGATGGAGCATTTATTTGATCCGACTGCGGGT
TGTTTATATTTTTCCTCGGGGAACTATCTCTTGATGAAGCATGCTCTTGTCTTTGGGACG
ATGTAAGAGAGGCTCGGCGGTTGGTAGTTCCTGGTTTGTTCACTTGTTGCTGAGGTTCGC
TCGGTATTGACGGATTAGAAGATGTTAAATCACTTTGGTTGCTCCTGGAGCTAGGAATTT
GATTGTTTTGGTTGTAATAGGATGATGACAAAATAGGATTAGTCGGTGAAACAATGTCTG
GAACCGGGGATAACTCCCGGTTTTCCAAACTAGGCCGTTCGGGAACTGGAGGTAGGCGTG
AGAATTGGGAAAATTGATTAAGTTGGTTGGATCGGGGTATCCTTTGGTATCTGTTTTGAC
CCCTTCGAAGGGTGTTATAGTGCTCTGTCTCCGTCTCTAGCATGTCTGCTTCTGTATCTT
GGATTGCCTCGTTCATATCCCTCAAGTCTCTTGAATCTCTCACATCTTTTTGATCTCTAC
TGTCTCTTGCTTCTCGAGACTCATTTGATTCTCTGGAGTCCCTCGGGTCTGGGGGTGGCG
GGGGCAAGCTCTGTCTAACAGGAACATTTTTCTTGCTAAGTGTTAGACTACCATTAGTTG
CTATTCTACTTCCTGACTTTCTTGATTGACTATCTTCATGGCTGACAATTTGGTTGCGGT
AATGACTCGGTGGAACGCTTAACTGTTCATTTGGAGTTCTGTGTATCTCGCGCTCAATAT
CTTCAATTTGGTATTCCTCGATCTCATCCTCCTTGATTTCTTTTACTCCATTTGAAGCAC
TTCCCCTCGTTGCTGACATGTGATCATTTTTCAGATTCTGCTCATTTTGATTTTGTTGGT
GGCTATGGCTGATTGTTTCAGTAAATCTGTTTGATTGTTTCAGATTGCTTTTTTTGATCG
ATGCGTTTTCATTTATTGGGTGTGGAGTTATTGATATCACCGTAATCCTCTCCTCACATT
CATCAGTAGATTTTGATGGTGATCCATTTCTCGGCCTTGGCCTTTTGTTTTGTTTCTGTT
CATCGATCATATCTAAACTTTGTCCGGGGGATGGTGTTTTGCTTAATGGTGGGCTGGACT
CTTTGGATTGAAGTCCAACAGATGGTGAGCTATAACCCGAAGTGCTGGAATTTGCTGGAG
ATGGCGATCTTGCATCTCCATTCTCTTGTGAAGATTTTAGCTTATGCTTCCTAACAGGTT
TGGATGGTGCTTGTTTGTTTGGCGCCTTTTTATACTGGCCTATGTAGCCTTGGTTTTTAT
TGATCTTTGATACCGAGCTAATGTCCGTCTGAGTACCACTTGAGTTTCTATTTTGCTTGA
AACTCTCGACACGCAAACTTAGCTTGCCGTTAGAGCTTACTCTGCTGTTTGATTTTTTGA
GGTTCGGCGTGCTTCTTGGAATATCATAAAGCTGCACATCCGCCATGTCATCCAGATCGT
TTTCGTCTGATTCCAGGCATGTCTCGAGTGTGGAGTTTGTTTGGTAACTTGTATTGTGCA
CAGCATGCAGTTGGAGATGATGGCCGGCCGCTTGATAAAGATGGTTGTGAACACTGGCAT
TAACAACCTTATTTCCTTCGGTGTCTGATGTGCATGAATTGATGGAGCCAGTGGAGCCGT
ATTGTTCACTGTTTAGAAGGTTGCTTTTTGTATCGCACACTTCGGATCTTTCTATTAGAT
TTTCCCAGCTGCCGTAGTATCTTCTTGTATTTGTTGAGTTTGAACGGCTTGCTGACGAGG
TTTTCCTGTGAACCCTGGTGTCTTTCTTTATCATATCCATAGCTTGATACCTGATGTTCT
CATTGCTGGAATTTTCCTGGTCTTTTACGAGCCTTGATGACTTGGACGTTGTCTTCCCAT
CTTCAGTCTCAAACATGACAGCCGAGTAGTTGTGCTCATCGTCATAAACAGGAGAATTGC
CCTGGCTGTGGGCTCTTTGAAGGGTTGCGATGTTTGGTAGATCAAAGCTACTTCCGGCCT
GAAATTCGCAAAATTGGTCTATTTTTTCCACATGCTGACGCGGTTTGTTTTTCTTGTATC
TTCCTACAGTTCCGTGCAGGGGCACATCTGCAGTTCTATACCTTGATATATACTGCCTGA
ACTGTGGGGCGGTGCTGTACGACCTTGCTATCCCTTGAATGGATGAAGATCTATAATGAA
GGGACCCTGGGGTGATGCTTGTCTTGGACCGCTGTAGGGTCACTATAGGTCTGACTTCAC
TTGCTCCACTCACATCATGCAATTTGTAAGGTGGCTGGAATGGATTGGGGCCGACAGTCC
TCGTTGATGAGGCATACATGGAGTTATGTCTCCGGATGATTGCGTGTCTCATAGTGCCAG
CATCGACTTTGTCAGAAATTGTGTTGATCTGCTGCGGACTTAAGTCCCTTGTTGGCAGTT
TGGGTAGAGGACCCAATAACTCAACTCGCTGAAAAGCAGACGTAGTGCTGGATTTATTCC
TGGCATGCTGAAGTAGGGACAAGGAACGCTGGACCTCGGTTCGTTCCTCCTGAGTAAAGT
GATGCCTGTATACCCAATTTGGATGTGGCTTAGGACCCGGGGTCTTTAGATTCAAGCCAT
CATCATCGTGTCGCTTCACTATTTCCTTAGTATAATCACCGCTCTCATGACTTCCTTCGG
GTCCTCCAATCTTTCTAGCTGAATCTTCCTCTGCCCTTAACTGAAGGAAACAGAATGTGT
GTTGTGAGCCGAGGAAGCTCGCAACCATAGCAACCACTGTACTCATAGTCGTGCATAGAT
ACGCTGAGTACATCAGATGATTCAGTCCAAATTGCTCAATATACTCCCGATCGGTTTGAC
TCAGGAACCCACGCCATTCACCAACTTCCAGAACAACCAGGTTAATCAGGTTCACCACAG
TGACAACGAGCGACATCAAGAGCAGCCCCTGCGCCTTCTTGACAGACAGTTGCCCGAAGC
AGCAGAGCAACACAGTGACGATCCCGCTAAACATGTTCCAAGCCCCAGTCCATATATTAG
ACCCCAACTGAAATATAGGAAGAGCCATCATGAAATAGATTCCCGCTGTGAACTGGACTC
CCCCCGCAATGCTGTATATAAGGCCCCATGTCAAATGCAGAAAGTGCGATGCTCGCCTGT
TTCCGCACCACCGAACACCTGCATTCCAACATGAGTTGTTCAGTCCCAGCTTCGGCAGGG
GGAGGGACCTGATCGACCTGACCGGGACCGAGGTCACCGAGGGCAGGGACGGGCCCCAGT
CGCTGGTCATTGAGGGGGTCACTGTTAAGGTCCGGAGAAACCTCATTTTGGAACTTTTCC
CATCACTGTCAAGAAACTGATTTTCATTTTGCGACATTTACGAATATCGTCTGCCACCGT
GGCGGACTAAATTGGCATCTTCCGCAATTCGATGATCGTCTGACGTTTCACAGTATTTGG
ATCATCACTCATAAGTCCCTTGTCCGAATAAAGATTCTCCGTTGTAAATTCTCGTATCAC
ACTACAATTATTTTCTTAACTTTCTTTCGGGCCAAACTTGCACTAATTTTACCCAAATTT
CACACGGGTTTCAATATTCAGTTTTTAATAACTAATCGACTATTGCACTACTGTGAGTCC
TATGAGCACACGCACACACCCCACACAACCGACGCGCTTGAGC
>contig#72
AAAATTGCCAAAACAAAATCTTTAATCTCCTGCGGGACATCTGGATCATCCATCTTCTTT
GCCCTGATAGCATTGGCAGCCCAGATGACAACCAAGTAAGGTGTTAACACAAATCTGGCA
TACTTGTCAACCAGAAAGTTCTCAATAACAAACCAAGTGCAGTGGAAAATGACAAGAAGA
GAAAGAGAAGCTAAGGAAGCATCTCTGTCAGACACATTGCCTTTGAAGATGAGGGCTGTG
GTCAGGTTGATCAGGCTTGCTACCACGGTCCACGTGGTGTAGGTGGCCAGGCCATTCAAG
ATGATCCTGTAAACAACCCCCCACCAGAATAAAGGAGCTCCCTTGACAAAGTATTGGGCA
TTGTCTGTGATATTCTTAGCCATGAAGGCTGCGGCTAGGATGTTGGTAATGGCGGTCAGG
AATAAGATGATGGAGGCCAGGATCAGAAGGTCTTTGTTCTGGACAGATCTATCCCAAACA
AAGATCCAAGCAAGGTTGGTTAAGAAGTTGACTGACAAGGTGGCGGTGACCGAGGGTGAG
GCGATGGCAGGGGTGAGGTACAGCCTTCCTTGCTGTGTTTGTAAGAATATGGATATGATG
AAGATGACCAAGGACAAGGCTAGCCAGGCGTAAATAACAGTCCAGATGGAGAAAGCAAAC
CCTGCTGGCGTGATGAACAATTCGAAGATGTCTGAAATATCCCCCACAGTGTTGGAGAAA
ATACCCGGCACCCCAGCTCCAGAGCC
>contig#73
GTATTAGTGAGGCAGTGTCTGTCTGGAGGCAGCCTCAGACCCAGCTTGTTCTGGGGTATG
GGGAGCTGGGTGGCGTTCTTCACCCTAGCCAGCTCCAACAGGGACTCTCTGGGTGGGGGT
GCGGTGAAGCTTTGCTCAGCTTGCATTGTCACGCTCAGCTTCACATCATCCAGGTCCACC
TGCTTCTTTCCAGCATGCTGGGAGAACACCTTGGCCTCCTCCAGGATGTTTGTCACATAC
CTATAGCTGAATTCCAGCATTTGATTGACAACTCTTGGCTCAAAGTCATTGATCCCCATG
TCTTTCAGGATGGAGATCATGACCTGCCCATCCTTGGGGATGCACTTTTCCTTCTCCACC
TTTTTCTCTCCTTCCACTAATGCCATTTCGAA
>contig#74
TTTTTTTACTTTTTTTTAGTTGTGAAAATTTATTTTGATTATAACTACACCTAGCCAAAG
TTAAAAATGAATAAGACACAAACTTCTTTTTGTTTTACTTCTTAACAACTGGATTTCTAG
CAGACTGAGCGAAGCCCACCCTAGAGTTGCCAAAGTCAAACTCAGAGTAGAACTTGCCAA
TGAAGACATCTCCCAAGATCCAAGCGTCCTCAAGATAGCCTCCAAGGTCCAGGCCCATGA
AGCCAGAGATGCACTGGGTCTGTCCCAGTTGGGTGATGGCGAGGACATAGTCTCTTCCTG
TCAGGGTGAAGGGCATACCGTTCAACATGAAGTCAATCTCTGGCAGACTGTCAATGGCGT
TGCAGTCCATCTGGTACTGGCCAGTTCCAGGGATCAGTTCCACACCTCCAATAGCCTTGT
TGATAGCGGTAGTCTGAGCTGGGGGTCCAACCAACAGACTTGAGCCAGTATCCACGATAG
CGTGACATCCTCCATCACATCCAACAGACTCTCCGTTCATCACGATGCCTTCCATGGCAA
TCTGCCAGTAGCCCTCCCTCTCCACGGGTACGTAAGTCACCTCTCCTTCATAGAAAGTAG
GGTCTGAGCCCCCAAGGATCAATTCGCCACCAATATCAGCGTCAGGGTCCCTGTTCAGCC
AGAAGGAGAAAATAGGCTCCTCAACCAATCCCTGTTCAACCATTGTGTTAAATGGTGGAG
TAACACCCAAAACAGCAATCTGGGGGAAGCCCATACCAAGAATTCCATCAAACTTTCCAG
CCACAAAGGCTAGGCCAGGTTCGTGAGTGGACTCAGCAAAAGTCTGGTCAACAGCACAGA
CCCCAGCAACACAGCAGGTATCGGTGGACAGGAATCCTGACATGCTGCCGGATCCATAGT
GGATTTCGAACTCGGTACCGTTGGGCTTGTATGTGCTGGACTTGGTGCTGTCATAACGGT
TGTGAGTTCTGCAAGCAAGTTCCCAGATTGGGCATGTTTGGGATGGAACCCACAAGTTGC
TGGATCCAGTGTCGAAGATAACATTGAATGTTTGGCCGGGGGTTCCAAGCTCAATGGGTC
CGTAGTATTGAGCATCAAGATAGTTTTCCAAAGGCTCCTCTGGGACCTCCATCCCAGTTC
TGGACATCCATCTCTTGGCAATTGCGTCTCTGGAGACCGTCAGATCATCAAGTGTCCTAC
GGGCTGTTTTCATGCGGTGAAGTGGGACCCTAATGTAGGTATAACACCCTATAGACAGAA
ATAAGACGAGACCCAAAGACTTCCACATGTTGAGCTGGCTGTG
>contig#75
ATTCATCTAATGGCCGTTTTCACACGCTCTGTCTTCACTGGTAACTTTTCCCCTGTTTTC
GCTTTTTCGAATAATGCTTTTCCTGTCACTACACCTTGACTAGTTTTCATTTCAGAAATG
TTTCTATTCAGGATGCTTTCAGTCTTTTTGTTATGTCACATTTCCCCTCTTTTCTCATGC
TACCAAAGTTTGAGGTTTTCGGAAAGCAGAGATCATTGTAAGAGACGTTTCCGGAAATAC
TTTTCACTGGTGTATGAAGCTTTAGCTCAGATGCACTGACTGTCCTTATATTGTGAAAAG
TAGATAAGAATTCTTCAGAAGTTACAAGTTTCTTTCTGGGTCTTGTTTCAGCTGCTTCTC
TGATCTGCAGCACTTCCGACACCAGCAGATGAGTACACACAATACCAGCAGGAACGTGAC
AGCCGCCCCCACTACACTCCCAATTAAGGTCTCTTTCGATAACTCTTCACCAATTGTCAC
ATGAGCTTTATGTATCTCCTCCCCATGCTCATTTTCTAATTTCAGAATGTAGTCCTTTGA
GTCAAATTGATCGGTACTTAGGATGTGGAGAACAGATATAAAGCAATTGTTTGTGTCACT
TTTTCTTTCCTTCTCGACCCGATATTTGTCATGACTTGTTCCAGCAACAAGAGTAAGCTT
CTTCTCTATACTTTCAATTTGCCAGGTTTGCTTCGGAATGGGGGATCCACAGAACTCAAC
TTCAAGCGTTGCATCACTTCCCTCCAGCAAGAAAATGTGTTTATTCTCACTTGTTATTCT
TGGAGGCCCTTGAATGTTGACCAAAACCACTTCACTTCTGCTGCTTGATATTTCATTTGT
CACTTCACAAGAGTATTCTCCCTGGTCCTTGTAATCAAGACGGGCAATTCTGAGGACCTT
ATCGTGTCCCCTGGTAACAGGTCCAGTTTTTGTATGGTGAACCCATTTAAAGGAAGGGAG
AGGATTACCGTCCGCTTGGCATGTCAGCTCAACATCTGTGTTGTATGTCTTTTCCACAAT
GCCTTGAGGGACCACCGCTAATACCGTAGCTCCGTATTTCACATTAATGACTGTTTCGAG
AGACTCGCTGATGCCAATTACGTTTGAAGCCTCACATACATAGGATCCCGCTTGCTGTTT
AGATATATTAGGTAAGCTCAAGACTCCGTTGTAGCTGATTGTTCGCCCTGTTTTTTTCTC
TTTCCAGATAGTTGATGCTGTGGGGTTGGCTTGAGCTGTACATGTAATGTTTACGGTGCT
ATCTTCTAAAGCCAAAATTGATGCTTCTATTGGGTTTATCGAAACTTCTGGAGCAAATTG
AATATCCAATTCGGTCGCCGCTTCCATTTCTGTTTGCAATGCCTCATGCTCGACAACACA
GCGAATAATTTTATGTTGATCTTCTTTCCTGACTGGAATATGAATAATAGATGTGACAGT
TTGCTTCTCCTGATTTTCACTCTCAAGGCCTCCTTCTATCTCTGTCGCATCAAGATACCA
GTGCAATTTTGGAGGTGGGTTTCCACCCTCCACGATGCATTCTACACCAACATCCTTTCC
AGCTATTCCAGTCAATGGTGCTTCAAGTTGAGAAGCTTCTTCCGGATTTTGCAGCACTAC
ACTTTTTGGAGGGGCTCGAACTGACAAAATTGCTTCATTTGATATGAGAGTGTCGGTCTC
CTTAAATCCACTGGCAGTGACTTGACAAACCCAGCGACCATTGTCATAGTCAAAATCTGC
TTCCATTATTCTGAGGGAGCAATCCCCCACCTCGGTCCTTCCTGCCCATTCATATTTTCC
GGGATATATTCCGACAGGTACTGAACCTCCATTTTCATTTTTCTTTTCCCAACGGCAATC
ACCACCCTTGTTGTTAATTCTACATGCAAGAACAACCTCTCCACCAGGATTCACAAAAGT
TGATGAAGGTTGTTCGGCCCAATGCTGCATTGATGTTGTAACTGTCCAGGTCATCAAAGA
AACAATCAACTTAGGTAAAGAATGCATTTTGTTACTATTTATTGCAGATACTTTTCGGGA
ATACTTTTGGGCAACTAAAACATAGTTCACTTCAGATAACTATTGTTATAGC
>contig#76
TTCACTTCTACAAGAGACTCAACTCTAACCATGCCTCCACGCAGAGAGAAGAAGGGCGGC
TCCACCATGGGCGAGGTCGTCACCCGCGAGTACACCATCAACATGCACAAGAGACTGCAC
GGTATTGGCTTCAAATACCGCGCACCCAGAGCTGTTAAGGAGATCAAGAAGTTTGCTGAG
AAGCAAATGGGAACCAAGGATGTCAGGATCGACACCAGGCTGAACAAGGCCATCTGGGCC
CAGGGTGTTAGAGGAGTACCCTTCAGGATGCGTGTCCGTCTTGCCCGCTTGAGAAACGAG
GATGAGGACTCCGTGCACAAGCTGTACACCCTCGTCACTCATGTCTTGATCGCCAAGGGC
GGGTACAAGGGTCTCCAGACCGAGAATGTGGAGACTGCCACTGACTAATCTTGATTATCT
GGTTCTCAATTTGATGATTAAAAGTTGGTCTGTCGACATTTATGTACTCGTGAAAAATCT
TGACAATAAATGTTGAAATGAAGCTATCCCACGTTTCTCATTCCTGACTTGTTTCAGAAA
AAAAAAAA
>contig#77
TCACTTCTACAAGAGATTGTATTGAGGTGATTAAGTCGCCATGGGGTCGCGCTATTTCCA
GCGCCCTGAAAATGCTATCAGCAAGGCTGATGAATTTATGAAAGTTGGTAAACCCTCAAG
GGCCCTCGACACTCTTTACGATGTCATCAAATCCAAGAAGAGGAACCACACCTACAGTGA
GAAGCTCATTGAGGAGATCATGTTCAGATACCTCGAGCTGTGTGTGGACCTCAAGAAGTC
CCATGTTGCCAAGGAGGGGCTTTTCCAGTACAGGAACATGTGCCAGTCCACCAACGTGGC
CAGCTTGGCGAGCGTGGTGCAGGGATACCTCACCATGGCTGAGAAGAGGACTGAGTCTGC
CAGGACTGAATCTATTGATTCTGTTGAAGTTGATGACCTTGAGAATATTGCAACTCCAGA
GATGATCATGCTCTCTGCTGTGAGTGGAGAAGGAGCCCAGGACAGGTCTGACAGAACCAT
CCTGATGCCCTGGGTGAAGTTCCTGTGGGAGAGCTACTGCCAGTGCCTGGAGTTACTGAG
GACCAACTCCAGAGTGGAGAGGTTGTATCACAACATCGCCCAGCAGGCCTTTAAGTTTTG
TCTCAAGTACCAGAGGAAAACTGAGTTCAGGAAGCTTTGTGACAAGTTAAGGAATCATCT
GGACCTGATCATCAAGCAGCAGAACCCCACTGCTAACACCATCAACCTCAACAACCCTGA
GACCCAGCAGATGAACCTTGACACCAGGTTGGTCCAACTGGATGCTGCCATCCACATGGA
GCTGTGGCAGGAGGCCTACAAGGCTGTCGAGGACATCCATGGCCTGATGTCCCTGTCCAA
GAAGGTGTTCCAGCCTAAGATGATGGCTAACTATTACCAGAAGCTGGCTCTGGTCTTCTG
GAAAAGTGGAAACTTCTTGTTCCATGCTGCTGCCGTGTTCAAGCACTTCCAGCTGACCAG
AGAGATGAAGAAGAACATCTCCACCGAGGAGCTGGCCAAGATGGCCAGCAGGGTGTTGGC
TGCCTGCCTCTGTGTTCCTCTTCCAAGTCAGCATCCAGAGTTCGACAGGTTCATCGAGAC
CGACCGTACCCCGGCTGAGAAGATGGCCAGACTGGCTGTGTTGTTGGCGCTAAACCAGCC
ACCCACCAGGCTCACCCTCCTCAAGGACTGTGTGAGGTTTGGTGTGGTTGGAGCTGCTGG
CAAGGAGCTCCAGGATCTCTACAACTGGCTGGAGGTTGACTTTCACCCTCTCAACCTGTG
TTCTAAGGTTGATGATAAGCTGAAGTTTATTGATGAGAGCGAAGACTTCACTCCAATCAA
GCAGTACACTGAGCCACTTAGGGACATGACCCTCGTGAGGCTTCTCAAGCAGGTGGCCCA
GGTCTACCAGTCCGTCTCCATGAAGCGCCTGCTGTCCTTGACCAAGTTCTCCACCCACCA
CCACATGGAGAGGCTTATTGTGGAGTGCGCCAGGAATAATGACATGCAGGTCCGTATTGA
CCACAGGACTGGGTCTGTTCACTTCGGTACTGACCTCAGTGAGGCTCAGAGGACTGACAT
AGCTGAGGGTCCCCATATTCAGAGCATGCCTAGTGAACAGGTCCGCACCCAGCTCATGTC
CATGATGTCCGTGCTGGACAAGTCCCTCGCCACCATCCACCCCGACAGGAACAAGGTCGA
GAGCGCCGAGTTGAGACAGAGGATCACTGAAGCTTACCATCAGAGCAAGGTTCGTGACCA
CCAGCGTCTTCTTGCCCGTCACAAGATCATTGAAGAGAGAAAGGAGTGGCTTGAGAAATA
CAACAATGCCCAGCAAGAGGCTGCCATTGAGAGCAAGAGGAAGGAGATTGAAAGGCAGAA
AGCTGAGGAAGCCAAGAGGTTGCAGATTGAGAGAGAGGAGCGTGAGAAGCAGAGGAAGGA
GAATGAGATCAGGGACATCCAGGCCAAGCACACCAGGGACAAGATTGCCCAGCTGGCTAA
CACCGAGATTGGAAAGAAGGTGTTGGAAGGCATGCCTGCCGAGGAGATTGCCAAGATGGA
TGCCGATGAGATTATGGCTAAACAAGTTGAGGAACTTGAGAAAGAAAAGAAGGAATTGCA
TGTCCGTCTCAAAGCTCAGGAAAAGAAAGTCGACCATCTTGAAAGAGCCAAGAGGTTGGA
AGAGATTCCTCTCTTGAAGTTACAATTTGAGGAGTTCAAGGAAGAAGCCAAGGTTGTTTG
GGAAGAACAAGAGAAGGATCGTATTGAAGGAGAAAAGAATCAACGTGGTAGTGATGTTGA
GAATAGAGATAGGATGGTTAGAATGAGGGAGGATAAGGACAAGTATCTGGAGAGTCTTCT
CAAGGAAAGAAAGAATGTGTTTGAGAAGAAGATTTCTGAGTTTGATGTCTTGGTGGGTGA
TGAGAGGAAAATCAGGCTGGAGAGAAGAAAAGAGGAAAGACAAGAGGAGAGAAGGAGAAA
GTGGATGACAGAAAGAGAGGAGGAAGAACAAACGAAAAGAGATGAGTTGTTGATCAAGGA
ACGCGAAGAGAAGGAAGCTAGAGAGGCAAGTGAGAAGGCACGAGAGAAGGAAGAGTATGA
AAAGAAAAAGGCAGAGCTTGAGGAAATTGAGAGGAAGAAGAGAGAAAAGGAACAAGAGAT
TGAGGAGAGGATTGAGAGGGAGAGAAAGGAGAGGAGTGATAGTAGCCGTGAGGATAGAGG
TGGAGACAGGGGCGGGGCTTGGAGGACTGGAGGTGGTGGGGGCAGGAAAGAGGAAGAAGG
ACCCAGAGGTGGAAGTGCTTGGAGGGGAGGAGGTGGGGGCTGGAGAGACAGGGAGAAGAA
TAAGGAAGACCAGTGGGGACCAGGAGGAAGAGGTGGAGATGATCGCAGGAGGGATGATGA
TGGACC
>contig#78
GTGGGACTGCTCACAGTTCGCCAGTAGATCCAGAGAAACTCACGCGGTCGGACACGGCTA
GAGTGGCGCCACGGCTAGACAGACACTTGGGCCGACAGGTCAGCCACTCACGCAACCACT
TGGAACTGAAAACAAAGAGGTCAGCATTGGGCGACTGCTGGACGGACAGCATCCGGCACG
CAGAACCTGATCAAGAGGGGGAATTGCAGGCTGAACACTTCAGATAGAAAGTGGCTGAGA
AACTGGTCGACCAGCTGGAAGGTGAACTTGTTGACGAACAGGATGCGATACTGAGTGATA
CGCTGGACATCTGTGATGATTGAGATGTAATTGAGGACAGAAATAGTGCAGGTGAAGATA
TAAATAGTGATGGCAGTGAAGGGAGCAAAAGCGTTGGAGGTGTGGGCGAGGAGAGTGACA
GACGGCTATCCTAATGTGAAGATCACCAACATGTCCTCCTCCTGGAAGAATGGTCTGGCC
TTCTGTGCCATCATCCACAGGTTCAGGCCAGACCTGATCGACTTTAATAGCCTAGACCCG
GCACAGATTGAAAGGAATTGCTCGACAGTGTTCACGATTGCAGAAGCAGAACTTGGGATC
CCCTCATTGTTGGACCCTGCGGATATGGCAGAATGCAAAAGTCCGGATAGACTTTCGATC
CTGACTTACCTGTCTGAGTTTTATCACAAATTCAAGGCAGAAAAGTCTCCCCAAGGAAGT
CCACAGACCAGTAAAAAAGATGAGACAGCAGAAACGGGCACCAAGACCTGTCCAGATTTG
AAAAGAAAAGATTCTTGTGATTCTGGCGTTTCAGTCTCCCCACTCGGGTCTGTTTGTAAC
AGCCCACCATATCATAGGAAAGAAAGTCCCACCCCCGTCACAACACTGCCTAAAAAGGAA
GCAAGCACTGAAACAAAGTCACCCACGTGGGCTCCCTACGATGCCCTCGTATCAAAGTTG
CCAAAAGAAACAGAAACCGTTACCGAACCAATTGAGGAACCCAAATTTGCACCTACCATT
GAGAGGCCTTGTGGTTTAGAAAATCTTTTAAAACAAAGACTAAAAGTGAATGCAGACGTG
AATACTCCACGCAAGAGTTGCCATAATAATTCCAGCGAAAGATGGAGCCTTCTAAAATCT
ATGATTTCAGTTCCATCTGCTGATGATACAAATATAGTCGTTCCAAAATCAAATTCACAG
GAAAGTGAGAAAATTATCAAACAAAACCGGCGCCATACCATGGACCCTGTTCCAAGCTCG
AAGTCTCTTTTACTGGATATTCCACCTCGAGGCAACGTATTCCAGCTCTCACAGAGCTTT
AGCAATAATTCCAATAAATTTGTTTCCAAGACCACAATAAGCCTTTCACCGAACCCACCC
ATCAAGTACGCACCGAATAACTCTGTAACGTGTGATATCAAATCCAACTCTCTAAACCCG
AGGCCATGGAAAGAAACCAACCCAGGCCAAACCCATTCAGAAGACTTCTTGCACTCTCGC
TGCACCGAGACAGAAAAGTCCCCAGCAGCCAGTCATTTGCTGCAAGTGAAAGTAAACGAG
TCGGAAAATAAGATCCTGCCCAACAGAATAGTGATAAACCCCAACAACACAGTGGGCGAT
TTTACCTGTAAAATTACATCAGCGAATGACAATGCCGAGCGTCTAGATGAAAGCGATAAA
GTGAAAATAATCAGTGATAATACTTTCAAATCTCGGATGATGAAGTTCGAGCGGATGATA
AATACAAATGGTTCTAAAGATGATGACGATATTACTATTAGCGGCATGCCTGAGATCAAA
GTGAAGGGGGTCAATTCAAATTGCAATCAGGAAGATCACCATTATCAAAACACTGATGGG
GTTTCCAGACACGCCAGACGGAAGACGATCTCTCTTCCTCCAAGCCTGGTTCTTAGCATG
ACGGACAAAGAGGAGTCCCGGCTTTCATTCTGATCCAGATATTTATTATTAAGCCTTTGT
TATAACCTGTTTTCTACATATTATACTTAATCAAAGTCTGACACAGAAAAATAAAACATT
TATTGGTTTTCAAAAAAAAAA
>contig#79
GGAGATCAATTCCTTCATAAAATTCATTGATGAGCTTGTCATCTAAGATTTCCTTAGCAT
AAGCAATGTGAGGAGTAATTTGGTCAGCTTTCTTCTGGGCTCTGGTTTTTGTTTTAGAGT
CCATCCAGTCAAGCTCTTGAAGCATCTTCTTGAACTCTTCTCTTACATTGTGTACCATTT
GATCAGCAACATCCTTAGCGTCAAGATTGAAGTGCTTTCTGGCATACATACCACCAACAG
CATTGGTAAGACTTCCCTCGTAGAAATAAAGATAGGTTCCATCCAAGCCTGCAGTGGATT
TAACACACTTCTCCCACCTAGGTGCTTCCTGTGCCTTTCCTGTGAGAACCTTGCTGTATG
CCAGCTTGATCTGGAGGGCTTCCTCATTCAGGTAGCCCATGGCAAACTTGATGTTTCTCC
AGACAATGTAGTTAGCTTGAGCTCTAGGTGAAACTGTAGCAATATATGCACGGAAATCAG
TGATGTATTTTGGAACAGCAACATTGACAACTTCAGTTTCATCAACAGTGACATCGGCGG
ATCCAAGGATGTCATTGACATATTGGATGAGTGGAA
>contig#80
AGGAAATTAATCGAAAAGTCCGAATCCCATATCCGACAAAATTCTAACAAATTAACATCC
CAGGATTGACAATGTAGAACTCCTAATCGAAGAGGGCGAATCCCATGTCATCGTCTTCTT
CTTCCTCCTCGGACTCCACCTTAGCAGCTGCGGCAGCAGGAGCTGCAGCACCGGCAGCAG
CAACTGGAGCAGCGGCAACAGCAGCAAAGGCGCTGGGGTCGGCGAGGAACGCCTTGAGAG
TCTCAGCCTCCTTGAAGGAGATCTCGGTGACAGCAGCGACGGCCAGCAAGTTCTTCATGC
CGTTGACGACGCTGTGGGGCACGGAGGCGATGGTTGGGTAGGAGATGGCCAGGGAGAGGG
CGGCAACATTGGCAATTCCAGCCATGAACTTGGCCTTCAGGTCATCGTCAGTGATGTCGA
GGATCTCTGGGTCGAAGACTGAGCCAGAGTCGTACACCTTCTGCACGACGAGCCCGTAGG
TGAAGGGAGAAACCTTCAACATGTTGAGGAGGGTGGCCTCGGACATACCAACTCTGTCGC
CGGCTGTGATGAGTTCCACATCGTTGATGATCTCAATGGTACCCTTGGTAATCTTGGTGG
GGATGGCCAAAGCCTGGAAGAAGGAAGTCTTCTCAGGACCCATACCGGTGTTCTGGGCAG
GCACCACCACGTTGAGGGGGGCGAGGGCTCCAGCCTTGGCAGGGGCCTTCACCTTGTTGG
CCAGCAACATGTCCCTGATATGGATCAGATCCTCCTTGGTGAACACGAATCCCACGTTCA
TCTTGATGTAGGGAAGAAGCCTCTCTAGGTCGGGGTTCTTCTCGAGGTGCCCACGGATGG
CTTTGCGCATCATGGTGTTCTTACCCATGAGGACCACGGCCTGTCCTCTCAAGGCGATCC
TGATCTCCTGCATCTGCTTGGAGCCGACATTGTCAGCACCGACGATGAAGCACTTGGGGT
ACTCATCGAGCAGGGTGGTGAGCTTGGTGAAGTAGTTGGATTTCCATGTGGCTTTGTCCT
CCCTAACCATCGTGTAGATAGGGATTTAAATCGGGTTTAAGGACAAAATCTCTTGTAGAA
GT
>contig#81
TTCACTTCTACAAGAGAATTTTGTCGGTTTTTCAGGGTGAGAACTTGAATCACAGGGAGC
GATGGAGAACCATGCAGAAACTAATAGTATCGAGTGGGACGACTGGCGTCAGGGGGAATG
TCTTCTGCCAGCTTTGGTGGGCAAGTTCTATGACCAACAAACCTACACGGATGTCAGCTT
CCTGCTGGCAGATGGTTCCTCAGTCCAGGCCCATAAGCTGATGCTGGCAATTACATCATC
CGTGTTCGAGGGGATGTTCTTCGGCCCCCTCGCTGACAAGGGGTTGAAGGAGGTGAAGGT
GGAGGACGTGAAGCCCTCTGGGTTCAGGAGGCTGCTTCACTTCGTCTACAACTCCAGGTG
CCTGTCTTGGAAGATTGAGGATCCTGAGGAGTGGTGGCACATCCTGGAGGCTGCCAACAA
GTACATGAACACCAGGCTGGTGGAGCAGGTTGAGAGAAGGTTGAGAGAGATTGCCAAGAG
AGATGCAGGAAAGGGTGTCATCCTCAGACATCTCAATATGGCCAACAGGTGTGGCTTTGA
CAGCGGTGTTAAGACTGTCTTCCTCAACACCGTCATCAAGACCACCTCTAAGCTCATCCA
GTCCGACCAGTGGCCACAGTTGGACGAGGGAGCCATCATGAAGATCTATAATCAGGAGTT
CCTCGCTGCCACTGAAGGAGAATTGTACCTGGGGGCCAAGAACTGGTGCTTGAGGAACAC
CTCCTCGGAGAGTGAGGCGCTCAAGCTGTTCCTCGACAAGTTCGTCCAAAGGATCATCCC
CGAGTACATGAGCCAGAGAGATTTCCTCACCTGTGTGGCAAACGACGCCTTCTTGGCCCA
GGTGGACGTGTTCAGGGACTGGACCATCAAGATCATGGTCAGGAACGCCGCGGACAACAC
CATCCGTGGGTCCTACAGGCCCATGAGGGTGCTCCAGTTCTACTTCAACGCCCAGCAGAG
GGGGAACAGCCCCACACAGTTCAAGGAGGAGATCGCTAGCATCGACTTCCAGGAGGAGGT
GACTAAGTACACCGCTGTGATCACCAGCGTGTGGGACGGAGATCACAGTGGCCTCCACCT
CAACCTCAGGACCGAGTCTCAGTCCAAGCCAACCCAGGCTAACAGACCAGCCACTTACTT
CCAGTAGGACCTAAGAGCACAAAGG
>contig#82
TCACTTCTACAAGAGATTTTTGCCTTTGTTGTTTTCTCATATCTACAATCTACAAACATC
ATTTTTGATCCCGTCTGCAGCATTGCTAGAAACTGGCGTGTCGGGTGGACTGGATCTGGC
ACAGTTAGCCAGTACCCAGGTGTGCGGCTAGTTAGAGAGAGCAGCTGCGTGCTCATGTGC
TGCCCAAGACTGTGTTGAGAATAGTCAGGCGTGAGAGTGGGAGTGTCATGAGAGTTTGAT
AGCTGCTTGCAACATGTCTGAAGAAGAGGGGAGTGGTGTTTTGGAGGAGGAGTATGATGA
AGGATCAAGAAGAGATACTTGGGCCATACTTACATGGATTGTTGTGGCAGTTACTATCCT
TCTTAATTTGATTCTCATTGGTGTCCTCGTCATCAAAAGAAACTTACATTCCATCGCAAA
CAAACTTATACTTGCCGTGGCCATATCAGATCTGATCTATGGGTGCATGGTGTCGCCATT
CTTTGTCGAAAACTATGTCAGACTGAACTGGGAACAGTCCCTTGTATACTGCAGGGTCTA
CACATTCTACTTCACATTTCATGACGTGTTCGCCCCACTCTGTCTGATAGCTCTCTCCAT
CTACGTCTCTCTTAAGTTTACAGGGGTTACTGCAGAGCTGAAGTGGAAGAAGCAGATATA
CATTGCAATGTCTATTGGGGTTGTTGCCATCTCCCTGCTCCTAGCTGTCCCAGCCACCGT
GCAGGCGGGGGTGTTCCAGGACAACCCTCCTGATGGGCAGTTCAAGCAAGAGTGTAGGAG
TTGGGATGTCTACACCATGCTCATATCATACTCCATTTTCTCATCGCTGTGCTTCTGCTT
CACGTTCAGCTTTTTATTCTCCCTGTGCATACTTGGCTCCCCCCTTCTGCGTGATGTCTA
CGACCCTGATGAGCACACACAGAGGTGGCGCTTGCTTCTCACCATCTCTCTAGTCAACAT
CTTCTACATCATCACTGGTTTCCTCCTCAACTTCAAGGAGCTTTCTCGATTCCTGTACAA
GTGCTGCGCTATAACCAGTCCACTTGAAGATATCAACAACATAACCTATGATGTCTGGAA
CTTCGTGCTGCTGGTGAGCGAGCCCATGTTCAGGCCCCTGGTGCTGCTCTCCTTCTACTG
GACCTTCCTCTCCACCAATGACAATGTGTACTAAGAGGAGAACTAACTG
>contig#83
ACTGAGGATTGCTTCATTGCTGATCTTGTGGTTGGTCTTGGCACTGGACAGATCAAGACT
GGGGCTCCTTGCAGATCTGAGCGTCTGGCCAAGTATAACCAGTTACTCAGGATTGAGGAA
GAGCTGGGGACAAATGCTAAATATGCTGGGGCAAACTTTCGCAAAGGAGTCTAATTGACT
CTTGACTATTTATTATTCACATCAAAAACGAAATCAAACTAGTGGTTCTGCAGAACCACT
AG
>contig#84
CTGAAGGACAGGTGCACCAAGCAGCAGAAGAGGATAGACGAGTTGGAGGGGGAGAAGGTT
GCTCTTAACAATAGCAGAGCTGAACTGTATTCAGAGATGAAAAAATTGCATGAAGCGATT
CAAGCTTAGAGAAAAGAATCTAAGTTTGAGTAGTGAATTGCACATGAGGGGCAAGGAGAA
CTGCGAGATGAAGGTGCAGTGGGACAAGGACAAGAGCAGGAACATGAGCAATGTCAAGCA
GTTGGAGAGGCTCCAGAAAGATGTGATTCAACGTAGTGCAAGAACCATCAGTATGGATGA
GAATGACAGCGAGGATGACACTATTGCCAGCATTAATTATGAAGTTGCTACCACGGATGC
ATCTGAAGCTGATGCTGTTGAAGATGAGGAGATGAAAACTCTAGTCGACACAGGAGCAGA
CACCATGAACCAAATCAAAATGAACCTGAAGAACCAGCAGACACAGATCCTGAGCGCCTT
GAAAACCCTTAAGCAGAAGAAGACTATCTCTGACCAAAAAGCAGAGTCCCTGATATCTGC
AAGTCTGGAAGCTGCTGTCCGGAAGACTGAACATGATGACAGTTCAACCACACCAGCAGG
GAGATGCTGCCCCATGTGCGAGGTCGTCTTTCCTCGGGAGAGCTCCAGGAGGAGTTCGAG
AGCCACGTGGTGGAGCACTTCAGCTACGAGGAGAGTGATACACTGAGAAATTTTGACACA
GTTCCAGATGCTTTCTGGCCAGGGATTGAGCATGACCAGGAGACTATGGGGGAAATGTCC
TGAATGGATTCTGGGAGTCTGAAGCAAGTGAAGAAGTTATATAAAAAATGATTGTACAAC
AATTTATAAGCAAAGTAGCTACATAGATATAGAAACATATATTTAGAAGGTGATGATTTG
GATATTACAGAAAAAAACAAAAA
>contig#85
CCTTCTTTTCTCTGCAATGTCCATCTGGTTCTCAAGGTCTCCTCTGTCCGTAGTCTCGGC
GTGTTCAATCTTCCAACTCAAATTTTCTATCTCAGCTTCCAATTGAGCTTGCTGATATTC
AAACAATTCTTTCCTAGGGCACGGTTCTATGTAATAAGCATATGGATATGTATACTGCAA
GGTGTATCTGCACTTGGCCAGGAGTTTGGCAGAATCAAACAGATACTGCCAGTCAATCCA
GGTCCCACAACCTGACATCACCTTGTCTGTTATTCGATTTTTGATAGTTTCCAATGTCAC
AGCCTCGAGTTTCATACTTCTTGAGTGATTTTCCCATCTTTCAAAATAATGGAGGTATTT
TTTAAGGGCTTCTCTGGCCTGGGCATGGGCTGACTCATTTGCAATATTTGGGTTCTCCTT
GTATCTGGAGCACTCGTAGTACTCTGACCCGTGGGTCCTCCAGTCCCCGAGGCACATCCA
GCAGAAGTCATGCTTACAGTTGTAGCACTGCATGTGGTTGCAGCCACCGTTCTTCTCGAT
ACAAATATTACACTTGGGGCAGTCCTTGGTGTGGGCAGAGATATAGTTTGCTGTCTCAGA
ATCATCAGCACATTTGGTCAACCAGCGCCGGATAGTCTCGCAGTCTGTAGGCGCGTGGTA
GCTATATCCGCACTTGAAGCAGAACCTTGACTTGCATGAAGCGCAGACACAGTTCTTAGC
CACAGACTCGGCTGCCTTGATCACAATGTCACAGTTAGGGCCAGGACAGAACCTCAGGTT
AGGGTGGCACCTGACATAGTCTATGAAGCAGAGGTGCTTGTACCGGTCCCTGATGGCCAC
GTTCTGCAACTGGGTCAGGACCAGGTCCTCCTCCACCAGGATATCACAGCCAGGAGCCAT
GCAGGACAAGGTGGTGGACACCCCGACACCGATCTGGGTCTCGCAGTGCATCTCCCAGCA
CTGGCAGCAGAAGGAGTGGCCACACCCCTTGGGGGAGGTGAACTGCGTGGAGGGGAGGCT
GGAGGCACACACGGGACAGTAAACCTCTACCGGTGTGGAGGAGGTGGAGGGGACCTTGGT
GGACTTGGGCGAGGGGACCCTAGGGGTGTGATTTTCTAAAATGTCGGGTATGTTCCACTT
ATTAGCGTGAAGGATCTGTTTCGCACGCGCGTGCGTGACTCCAAGACTACCCTGAACAGT
CTCAATGCTGTCGTTGAAGATTTTCTCCACGTTTGCCACGGTAAGGCACTCGTAAGAAAA
GTACTCTGGGTCATCATTGTTATTGAACTGGCTAGCACGACCCTCCTCGTCGTCATTGAA
GGAGTAGTAATCTCCATACCCTCCATCGGAGTCATTACTCTCGTTTGAGTCCCAGGATGC
CACAGAGTCTCCGCTGGAGTCGCCTGCTTCGCTCATTATAATATTTCTGGCTGCAAGCTG
TTCAAGTGATCAGGTAGCTGCTACAGAGGAAGACTTTGCCAGAACAACCCTTGAGAATCA
TGTGGAGATAGAAATAACAGTGGAATATTACATTTCAACTCTTCAAGTCAC
>contig#86
TCTTCCTTCATCCCTTCCTTCCCTGTCCTTGTTTTCCCTCTCAGATCGGAAGCTGTTCTC
TCTTCCTTCATCTCTGCCTTCCCTATCCCTATCTCTATCTCTCCCCCTGTCTCCACTCCT
TTTTCTCTCTCTGGATCTGGACTTTCTCCTTTTCCTCTCCCTATCCCTGCTGGCGTCTCT
CTTCTCTCTACTGCCAGCTCTCTGATATTCCTTCCTCTCCTCCTTTTTCTCTCCATCTTC
TTCCCTGACATGTTCCTTCCTCCTCTCTCTCTCTATTTCCAGTTTTTTCTCTTCAATTTC
TCCTTCCTCTCCTTCACTATCATACTTTCCAAGACCAGGGAGCTTCTCAATCTCCGGAAG
TTCTGGAGTCTTATCCCTCTCTTTGTCTCTTCCTGTTGGAGTTTTCTTCTCTGGAGTATC
TCCTCCCTCATTAGCAGTGTCATCTCCCTCACTGCTGCGGTCTCTTTTCTTGTGTTTCTT
CTTATCCTTCTTGTGCTTTTTATGCTTCCTTTTCTCCCTATCCTTGCTTTTCTCTCTCCC
TTTGCTTTTGCTCCTTTCTCTCCCCTTGTCCCTTTCCTTGCTTTTACTTCTATCCCTTTT
CTTCCTTCTCCTCTCCTCCCTGTCCTCCTCCCCCTCTGACTTCATTTCCACATCAGAGCC
CATTAGACAATCTGAAACATCAAGTAGCCAGGAGGGGAAGACTGTGGGAACAAAAAGTGC
CAACCAGCACCAACAAAATGGAAACAATTTTCATGTCTTTCTTTTGAATCAATAATGACA
ATACTGGTTGGCACAAATCGTTCCCACATACCTTTAAATAAATACAAGGTAAACATTAGA
GCCATAACAGACTATGTAGGGGGCATCAGATTGTTGGCTCCCAGCAAGAGGAAGAACTCT
GCCTTCTCTTGCCAGTGTTTGATATCCTTGCTGTATCTGCACCAGAGGGGGCCATGGCTT
GGCTCAGCAGCAATACACCTCTTCTTAACATCCTCTTGTTGATCAATAGATCCATGGAGC
AGCTCAAACTTGTAATAATTAACCCAGGCATCTCCAAGGTCAGGCTCCAACTTGACAGTC
CTGGCCAGCCAGTCCCTGGCCTTGTTCAACTTCCTCTCAGACCAGAACAGCTTGGAAACA
GCCAGCAACACATGAGGATCATGTTCACACTTCTTCAGGGCATCCACAGATTTTGTCTTT
CTTTGAGGCTTTGCCTCCATGTGTATGGCCTCTGCCCAAAGCAGCCCACTGGAAGGACAC
TCTTGCAAGGCCCTAGCCAGCACTGTCTTAGCAATGTCCACCAAACCAGCCTGAGACTCA
ATTCTTATGGCCTTAAGCCACAGTTCTGGGTTTGCTGGGTTCTTTAGTCTTCCTTTCTCA
ACGACACTCCTAGCCTTGGTCACTGTGCCTTCCTTGCACTCCAGCTCTGCTAGCAGCAGC
CACAAGGGGATGCTTTCTGGGCACTTCTTGGTCCCTTCAGTGTATGTAGACCTTGCTGCA
TCCACCTTGCCCAGTTGTACCTCAAGCTGGCCCCTCATCATCCACAGCTTATCAGTTTCT
GGAAACAGTTTCAAACCCTCTTCCACCAATACCAAAGCCTCCTGCACTTTCTCAAGAGCC
CATTCTAGCTTTGCACTCTTCATGAACACTCTAGAAGTTGGAGCACTTTCCCTGGCTCTT
GCCAGAAGTCTCCTGGCTCTGGTAAACTCATTATTTTCAGACTCCAACTTCACAGCAGCC
AACCAGATCTCCTCAGAATTGGGATTTGCTTGGAAAGCCAGTGAGAGGATAGACCTGGCT
GCTGGAACATCTCCAGCCATCCATTTAGACTTTGCTCCCATCAGCCACAACACCTCAGCT
TTAGGGCAGTTAGTGACAGCCTTCTGTAACAAGGACTCAAGCTCCTCCCTTGTGCCATGT
GCTTTCTCAAAGAAAGCTGCCTGCAGCCAAATAGACTTTTTAGATGGGAAGGTCTGCAAT
GCATGGGCATAGATAGCTCTGGCACAAGCATAGGCACCTTGGGTGGTGGCTGATTCAGCA
TCCTCCAGCCAGGTATCTTTCCTGTCTTCTTCCTCCACTCCTGTGTCAATAATGTTCATC
ACTATGGACTGACAGGTTAAAATGCTTCCTCCCTTTTCAGCATCAATCGCATCTTTCATC
CAATGCTCTTTGTTTAGTTCCACCCCATTGCTGGTAAGACTACTGATAGCCCTGGCAATA
ATCTTTTCAATCATCTTCTCATTTCCATTTGCCTCCTCCAGTTTTGCTGCACAGATCCAT
ATCTGTCTGTCTGTAGGGATGTGCTCCCTGGCCTTGTTCAGCACCTTCCTTGCGTTCTCA
TAGTTCTCCAGCCTGGCCAGGGCCACCCACAGCTCTGTGCTGGTAGGACAACACTCAACA
GCTCTAGACAGCAGCACTCTTGCATCTGCTGGCACTTCTAGCTCAACAGCAGCTTTCCAC
AGCCTCACTGAGTTAGGGATCGACTCCAGAGCCTTTCTGAACACCCTCTTCTTACTTCTC
ACTTCTATCTCCAGATCAGCAGCTTTGATCCAGATCCTGACAGCATTGGGGTTTTGAGTG
ACTGCCAGCTTCACAACTTTCCTGGCTTCCTCTGGTGGTTGCAGTCTGGCAGCTTCCAGC
CAAACATCTTCAGATTTGGGACAAACCTCACAACCTTTCATAATGAGGTTCCTGGCAGCC
TGCACCTTGCCTGTGACCTCCTCCAGCCTGGCACTGGCAATCCAGGCAGGTGGGTGGTGA
GGGTTGGTCTCTCGCACAGACTTCAGCAGCAGCCTGGCCTTCTTCACATCATTGATATCT
CCCCCATGTGATGGGATCATGGATTGCAGGTCTGTGAGGTACCCCTTGGGATCCACAACT
GTCTGCCCAGAAACAGAGTCGGAGCTCTGCTTCAGCTTGAGGTCCATCAGTGTGTTCCTG
GCCTGGCCAATCTTCCTGAGATCCAGGTCCCCAGTGGGTGTGAGCATGCCCAGGTTAGTG
GCCGTGCCCGGTATGCTGCTGGCCATGCCAGGGATCATGCTGGCCAGGCCACTCCCAGGG
GAGATGGAGCTACTCATCTCCCCTCCCATGTTCTGCTGGAGTATTCTGTCAGACATGGGA
GTGTACTTCTCCCTGACCCCAGCCAGCCTCTTCTTCCTGTTCCTGGTGTCCCCCACCTCT
GGTATGCTCTGCCACTGGTCAGCTGAGACAACACTCAGCTCTCTCTTCAGATCAGAGAAC
TGCTGCTGGATCTTAGGTCTCTCCTGTCTGTATTTCTCAATCTCAATCTTAAAACGTTCC
TCCCTGTATTGTTTACGCTTCTCATCCATCCTGTCATCAACAGCCTGATAGATTGCATCA
GCCTCTTCATCATCCTTATCATAAGGATCACTCTTGCCAAACAAACTGCCACCATAACCA
GCAAACTCATCATAATTGCTCTCATTAAGATCAGGCTCCTCATCTGAGTCATCGTCATCT
TTCTTCTTCTTAACAGGAGGAGCATGTCTATCATCAGAGACGAGGATATCCTCCCTGGCA
GGCCCAGTATCTGATCTTGTAGTGAACCCTGTTGCTCCTCTCCCAACTCCGGCCACATAG
CCAAGAGGAGAAGGCATCCCTATAAAATGCTTTCTCTGCTTGTTGACCAGAGCAGCTGCT
GGAATGTTCGCCATCCTGAGGCTTTTATCTCTGAAACTCTTGTAGAAGTG
>contig#87
CCCGGCCCTCAACCCATGACCATGATGGCCAGACCTGGCATGCCCCCAGTCCCCATGGGA
GCCCAGCAAGTCAGACCCCAGCAGAGCTTCAAGTACACTCCAACTGCCAGGAACCCTCCA
GCTCAGTTCCACCCACAGGTGATGCCAGGCCAGATGGTGGCCCCAGGAGGAGTCCCACCT
CCACAACAGGCTGTCCTGGTCCAGGGCCAGGAGCCACTCACTGCATCCATGCTGGCAGCT
GCTCCTCCACAGGAACAGAAGCAGATGTTGGGTGAGAGGCTCTTCCCTCTCATCCAGAGG
ATGTTCCCTGACTTGGCTGGCAAGATCACTGGCATGCTGCTCGAGATCGACAACGCTGAG
TTGGTCCACATGCTGGAGGACCAGAACTCCCTCAAGGGAAAGGTCGAGGAAGCTGTGGCT
GTTCTTCAAGCTCACCAGGGCAAAGCTGGAGACAAGAAGTAAAAAGGAAGCTGGAAGGGT
GAAAATTTGGTCGCACCCTAATTTTGGGATTTTGAGCTCTGCTTTTAACAGCCTCAAACC
CTCAACTTTAGATTTATGCTTGTACATACTGCTTTTCACTTTAATGGTTAATAATTTTGT
AAAATTTACAACGTTGATCCAAAAGTGGCCCTCAAAACCACTTTCGACTGTCGCCGATGT
AACTTTTGTTGAAAATTATTCTTGTAATCGGAATTATGCCAGAGTTTTCTAGAAAAGGAG
AGTTATCATGCAATGTGAAAAGTGTTCTAATTCATGTTTTGGGGGGTCAAATCTATCGAG
GGTGTGTATTGGCCACCTAATTCATGGTTGAAAAAAAAGGAAAAAATTAAAATCTTAACG
TGAACAGAGAAAAAAAACAGCGGTCTGTTAACCTATTAAAGGTAACACTTTTATATAAAA
CCACTATAAAAAAAACTCCAAAAAAATCGAAAAACCTTGCTTGAAATGTCGAAAAAAAAT
TGTATTATTTGTAACCAGATTCATTTTTGGATCCATGGATCGAAAATTGTTATTTCAAAC
GTACTTCTGTCGAATCCACCTAAGGCAGTTGGCCAATGTTGAAAATGTCATTTTTTAAAT
GGCACCCTGTTTTATAAAAACCCAATAAAAGATCATAAAAATGTAAAAAACATGGCCGAG
AAGAACTTGACTTATTCCATTTTGGGTCAGGATTTATTCCTCTTTTGGTCATCATAGTTT
ATAACAGAGAAAAACAAAAAAACTTGGAATAAAAAAATAAATTGGCAAAATTGGAGAGAA
ACAAACATCCTAAAAATCAGCAAAAAACAAAATCCAAAAAAATCCTTGTTTAGTGTTGAC
ATTTTTGGTTTGACACTTTTTGAATATCTATTTTAGTGTTATAAAAATTTAAAAAAGATC
ACATAAAAATGTCAAAATGGCTTAGAAATTTCTAGCCAAGAAATAATAAAAGAGACCAAC
AAAAAACCAAAAGGGAATAAAAAAATAAACTTGTAAAAATTCAAAACAAGCTCCAAAACA
GTAAATAAAACAGTTTTTAAAAAATCCGTTGGGGAATTATTTTTGTGATCATTGTATACA
TGTTATCTAGTGAAATAAAAGTAATTTTCCGGCATCATTTTTGTTTCGTATCGTTTGTTT
TGTGGTTAAGTCACTCTGTGAAATCTTCGAAAGTGGTAGTGGTCTT
>contig#88
GATTCACTTCTACAAGAGAGGACACTGTCTCACCCCTCAAGACTAGCAATACCATGGAGG
GCGACACCTTCAGCCAGAAGTCCTACATCTCCAACGGCAGGAAGTACTCCACCCCAATGC
CAGAGAGCAATCCTTCTGACTTCCTGATCTGTGGAGGAACCACCTATGTTCCTGAGGACG
GCATAACAGGAGCTCAGCTGATGGCCGGGGGTGACGGCCTCACCTACAACGACTTCATCC
TCTTGCCCGGGTACATTGACTTTGTCCCTGAGGAGTGCGACCTCACCTCTGCTCTCACCA
AGAAGATTACTCTCAGGGCCCCCTTGATGAGCTCCCCCATGGACACCGTCACAGAGAGCA
ACATGGCCATCGCCATGGCCTTGGGTGGTGGCATTGGAATTGTTCATCACAACTGCAGCA
AGGAGTACCAGTCCATGGAGGTCAGCAAGGTTAAGAAGTACCAGCACGGGTTCGTGTTGG
ACCCCGTGGTCCTGGGACCTAAGAGTGTGGTGGCTGATGTGGAGGAGGTCAAGAAGAAGT
ACGGCTTCACAGGGATCCCCATTACAGACAACGGCAAGATGGGAAGCAAGCTTGTGGGCA
TCGTGACCAGCAGAGACATCGACTTCTTGTTAGAGAGGGGAAAGGAGGGAGCTCAGATGC
TTCTCTCAGAGGTGATGACCCCAGTGGAGGAGCTGGTGACTGCCAAGGCCGGGGTCACCT
TGCAGGACGCCAACCACATTCTCGAGAAGAGCAAGAAGGGGAAGCTGCCCATCATCAATG
AAAATGGTGATTTGGTGGCTTTGATTGCCAGAACAGATCTCAAGAAGTCCAGGGAGTTCC
CCTACGCCTCCAAGGATGAGAATAATCAGTTGTTGGTTGGAGCAGCCATCTCCACCAGGG
AGGATGACAAGGCCAGGCTGGAGGCCCTGGTCCTGGCCGGGGTTGACGTGGTGGTGCTGG
ACAGCAGCCAAGGAAACTCCATCTTCCAGATCAACATGATCAGGTGGATCAAGGAGAATC
ATCCCAACCTTCAGATAATTGGAGGGAACGTGGTGACAGCCTGTCAGGCCAAGAACTTGA
TAGATGCAGGAGTGGATGGTCTGAGGGTGGGGATGGGGGCCGGCAGCATCTGCATCACGC
AGGAGGTGATGGCCGTGGGCAGGAGCCAGGGGACAGCTGTGTACAAGGTGGCGGAATACG
CCAGGAGGTTTGGAGTTCCGGTCATTGCCGATGGTGGCATTCAGAGTGTTGGACACATCA
TGAAGGCCCTGGGGTTGGGCGCCAGCACCGTCATGATGGGCAGCTTGTTGGCCGGGACAA
CAGAGGCTCCCGGGGACTACTTTTACCAGGATGGGGTAAGGCTGAAGAAGTACAGGGGGA
TGGGCAGCTTGGAGGCCATGGAGAAGAAAGGTGGTGGGGTGGCGGCCATGGACAGGTACT
TCCACAAGGACTCTGACAAGGTGAAGGTGGCCCAGGGTGTGTCCGGGTCCATCGTGGACA
AGGGCTCTGTCCTTAGATATCTCCCCTACCTCATCAGGGGTCTCCAGCATGGGTGTCAGG
ACATTGGGGCAAGGTCTCTCTCCATCCTCAGGTCAATGATGTACTCAGGAGAGCTCAAGT
TTGAGAGGAGGACGCCCTCTGCTCAGTACGAGGGCGGGGTTCACTCCCTCCACTCCTTTG
AGAAGAGGTTATACTAGTATGAGGCCCCCCAGGAAAAAGCTGAAGGGTGAGTTTCACCCA
AGTGATTCAACAAACTGGTGAAATTTGAGATGAGGTGCCAAAATTTTAAAACAGATTTTA
GTACTTTAAACATTGTGTAATTTAATGATGCATTTGACGTTGCATGGATTATCTTTCAAA
TTGCATGGAGGGCAGTTTTTCTTGCATTTCAATTTAACCAGATTAGTGCAATCTGATAAA
TCCATGTCTACTTGCCATTAACATTAATCTCAGTCGACGTATTCATTTTTTAGTAAAACG
ACATTTTGTATTTTTTAATTTTAATAAATTATTACCATTATTGCCAGGTACGAGATTTAT
GTCAAACCTTTTAGCCAAGTTTCTGGGGAGGATTTAGAAGGTCTTTACTATTCAGCACCC
AGGGGGAAGTAACGTGGTAGCTAGAGCTAGGCTGTGTCCCTCGCATAATGATGAAGGGTG
TTGAAAAAAACCGTGGACTT
>contig#89
CTTCTACAAGAGATAGAAAGATGACCATTAAAGCAGAGTACTTGGTTGTTGATTCGGGAG
GCTTCCTGAAGAATGCCCCTCTCCGTGAGCTTGCCACAAACCTGGTCACCCTGACCGAGG
TGGTGGGGGAGCTCAGGGACAAGGAGACCAGGCAGAGGCTGGAGGTCATGCCTTTTGATA
TGACCTATAGGCAGCCTTCTGTTGAAGGTGTCAAGAAAATTTCTGATTTTGCCAGAAAAA
CTGGAGATTATGCCAGCCTGAGTGTTGTGGATATCAGGGTGCTTGCTGTGACTTATGATT
TGGAGGTGGAGAAAGTTGGAACTTCCCACCTGAGGTCTGAACCTGTCATCAAGAAGACCA
CAGAGTTTTACCACCCCAAGGTGGACAGGGACAAGCTCAACAAAGCTGATGCTAAACTGC
CTGGTTTTTATATGGGGGAGGGAATTGAAGGGGGCATCTTGAAGAAGTCAGAGAGCTTTG
ACCAGTTCAATTATTGGAGAGAGCCCTTGGCAGATCTGGGAGATCTTTCTTTGGAAGATG
TTGCTGAAAGTACAATGAACAGGAGTGAGACTTTGCCCAACTTTTCTTGTGATACTATTG
AAAAGGTGACAGAGAAGCAAGTTGATCAGTTGGACTCTTTTCTTCTTAAAAGACCTTTCT
TTAGTGGATTTGATGTTTCAAGTGTGGACTTTGCTGTCATGGAGTTTGTGAAGGAGTTGA
TTATCAATGAAAATTTGCATTCCAACCTGTTCAGGTGGTCAACAAATGTGTCCACTCATG
AGGTTATTGATTATCAAAATGTTGATGTGAGCAAATTGATGGAACAAGTTGAGAAGAATC
AAGACATAGTTTTAGAAAATGTGATGCAAACTGATGATATTGAAGAATCTAGTGAAGATT
TCCAAGACAACTTTTCCAATGATGATTTTGGTTATGATTCGGACAAAGAGAATGATGAGG
AAGACCAATCGGAGGACGATGATGAGGATGGTTGGATTACTCCTGGAAATGTCAAGAACA
AGAAAGCAGTTTATGCTGGTACTGACGAAGGGAAGGTTGACCAGAAGGTGACCGTAGCCT
GCATGACCACGGACTTTGCCATGCAGAACGTGTGCAAGCAGCTGGGGCTCAATATCATCG
GCACCAACGGGATGATGATCAAGGAAACCAAGAACTGGATTCTGCGTTGTTACGGATGTT
TCAAGACCACCCCAATCATGGACCACAAATTCTGCCCCAAGTGTGGCAACAAGACCTTGA
AGAGGGTCAGTGTCACCGTCAACTCTGATGGAAGCCAACAGATCCACATCTCCACCAGGA
GGCCCCTCAGCTGCAAGGGGAAGAAGTTCTCCCTCCCCGCCCCCCAGGGTGGGAAGCACG
GTGTCAACCCCAAGCTGGTGGCTGACCAGAGAGAGGCTCAACAGAGACTTAGTAGGAAAG
CTTTGCAGAAAAACAATCCCATGGGAGATGACTTCATCGCTGGCAACTCTCCCTTCGTGA
CGAAGGACGTGACCAGCAAGTCCTCCATGTTGGGGCTGCAGGGGTCTGGGAAGGGGAACG
CGGAGGTGCCCGGTGCCTACTGGAACAGGAGGAACCCCAATGCAGTGAAGAAGAACACTG
G
>contig#90
AAGAACTTTGAAGAGAGAGTTCAAGAGTACGTGAAACCACTTAGAGGGAAACGGGTGGAC
CCGCAAAGTCGGCCCGGAGAATTCAGCTCGTCGGAGGGCAGTTGCGGTGTGACTCGCAGG
GGGCCGTTCGCGGTCAACGCTTGTCGCTGCTGCGATCTCGTTCGACGACGTGTGCACTTT
CTCCGGGCTCGAGCGCCACGACCGGTTTCTATCGGCGGTCAGAAGATCTGGAGGCAGGTG
GCCCGCCGGCGGACTCGTTTCCGCCGGTTGGGAGTTATAGCCTCCGGAACGCGGGCCGTC
GCGAGACCGAGGACCGGCCGGCCGCTCTTCGCTCCTGTCCTTGCGTGCACGTTTCGACCT
GCGGATACTGCCTCTCTGGGGCAGTGGCCGCTAACCGCGTCGTGCGCACCGGACCGGGAT
GCGTGGGCTGTGCCCGATGGTCAGTGGCGAATCGGTCGGTAGTCCACCCGACCCGTCTTG
>contig#91
CCCATCTCAAGGATGATTGGAGATCTCGGTAACAAGATGCAGATCTGCACCCAGAGGTAT
GGCAAGAGACCCTATGGTGTTGGCCTGCTTGTTGCTGGCTATGATGACCAGGGACCTCAT
ATCTTCCAGACCTGTCCCAGTGCTAACTTTTATGACTGTAGGGCCATGGCTATTGGTGCC
AGGTCCCAGGCTGCCAGGACTTACCTGGAGAAGTTCCTCCCTGACATCAAGGAGTGCGAG
CTGGAGGAGTTGGTCAAGCACGGACTGAGGGCTCTCAGGGACACCCTCCCTAATGAGGTG
GACCTTACCAACAAGAATGTCTCCATTGCTGTGGTGGGGAAGGACACTCCTTTCACTATC
CATGACGATGCCAATGTGGATCCTTTCCTGGCAGGAATTGAGGGAGAGGAAAGGCGAGGA
CAGAGACAAGGAGCTCCTGACGATGCTCCTGCACCTGCTGAGGGAGAAGATGCTCCTGCC
CAGGGAATGGACACTGACTAAACTGCTACTATTGAACATGAAAATAATTATTTGGATACG
AGTGATACCAAAAGATAATTTTACCATCCCCATCTTTTCAGAGATTCCTAAAAACCGCCA
C
>contig#92
TTTATCGGACTATGGCGTGGGGTCATCCCAAGCCTTGTGAGAACTGTACCTGGAGTTGGT
CTCTACTTTTCCTCAATGCACTATATGAAAGCTAACTTGTGTGAAGGTCGTCCTTCTCAT
CTTCAATCTGTCCTGATTGGAAGCTCCGCCAGAGCCTTTGCTGGGGCAGTAATGATCCCA
TTCACAGTGATAAAAACAAGGTTTGAGTCCAACTCTTACAATTACAAGTCAACATATCAG
GCTTTCAAAAACATCATGAAAATAGAAGGACTACGAGGTCTGACATCTGGCCTGGGGCCG
ACACTGTTCCGAGACGTACCATTCTCAGGACTGTACCTCATGTTCTATGAGCACCTCAAA
TCCCTGGTAGCTACAGACACTAAGCACTACAACCCAACTGCTGCCCACTTCATGTGTGGG
TTTGCTTCCGGCATCCTGGCCAGCCTTGTCACCCAACCCGCAGATGTCATCAAGACCAAC
ATGCAACTGGACCGGGAGAACAGGGGAATGGTCAAGACAGTCCAGAGGATATATGGACAG
CAAGGACTTGGAGGATTTGCCATCGGACTGGCTCCAAGAATGCTAAGAAGAACTCTTATG
GCTGCCCTTGCTTGGACAGTCTATGAGAACATGATCAAAACAATTGGACTAAAATGAAAA
AATTTGGAAGACATCTGGATGGCTGAAAAAGTTGTAAATTGTAAATATTTTGACTCAAGA
CTTAACAGTCAACTCTTTGTCTAAACTGAGATGACTACATATCATTATGAACTCAAGACC
TCTAATATCTTCCTGTTACCTGTACATAGCACCCTTTCTTCTTTTCTGTAACACCTGTAT
TATATTTCTTAAATTATCAATCCAATGTACTATATACACTTTTACTACACTGTTATACTA
TACATTTTCATTTATTGTAATTTTCAATAATAGTAATTTTCCTTAAAGTTGAACACCCTG
TAAAGTTATTGTAAAGCCTCTCTTCTAATT
>contig#93
TGTTGATAGATTTGATGGTGCTGTTAGTGACTATCAGAGTGATGAGCCTACCGGTCGGAT
TGACTTGGATGGTGCGGGTGTGAGGTTCATACCCGTGAGCTTGTTATCCACACCTCCAAC
AATCACCACCACCGACAGGCCTTATGGTGAGATTGTTAACAAAGACTTTTATGACTTGTC
AACGGGTGGAAGAAAACCTAAACCAGAATTCCCCAAAAGTGGAAGAAAAGTGGTGGCAGC
ATCAAGCACAAACACACTCTACCCTCTCGGTAATCCAAATTACGGATCAAATAGCAATCC
AAGACCGCAGTATTTCCCTGACCAAGCACCTGTGTCAAATTCAAGACCACCTAGATTAGA
GGGTGTACTTGGACCGAGGAGACCTCAACTCCAAGAAACCCCGCGGCAGATTGTAAATGT
TCAAAGATATGCAAGCAGCTCTTGGGCCCCGAGCAATAACAAATACCATGGAAAGGGGAG
AGAGATTGAATACAGAAGAGAGCCTATAATATATCAAGTGAAGGATTCCGGTGAGCTTGT
AATGCCGAACAATGAACACCCGTACATAGAAAACGATTACGACCAAGCGTCCAGCGGATC
ATATCATTGGACAGGGAACAGGGAGCCTCAGGAAAAATTGTCCAGCCTTCCTCAGGCTCA
GGATTTCAATGCCACAGAAAGTGACAGTGGGGACGCAGTGCCCGAGGCCTACCCAGTGGC
CGCTCTGCAGGATACACTGGGTAAAAGTGAATTGAAAGGGACTACTGATGACTTGTTTGC
CGGGGGCCTCCCTGCACCTGGGCAGCCGGGCACCGGGCCAGCAGGGCCAGGAGGGTATGA
CACGCAAGTTGGGGAGACAGGCATTTATCAAGGTGACATAAGTGCGAGAAGTGTTGATGA
AGAAATTACCCACTCTGGCTACTCCCCTGCCCAGATTTACTACTTATGCACCACCGAAGT
GCCTGAGTACCTACAAAAGGACCTGTGCAAACTTCCACAAAGCCTCCGAAATGACAGATC
AAATGCAGAAACAAGCTTCTCTGATCGGTCTGATAATAATGTGCTCCATACTGAGCTAAT
CGACCAAACGCGTGTCCCTCACACAGCGCTAATCGACGAGCGCCACGGGACACCTTCCTT
ATCAAGCTCAAGTACCTTCCCAAGTAAACAGGGAACGTCTGGCCGGGCCACTTTCCCAAG
GAACCACGGATCACCAACTTTCTTCAGAGCTAGAACACATGTGATTGAAACACAGACCGC
AGCTTATGATTCCTCAATGACGTCACTGCGTACAGTGTCCGTCCGCCTCCCCCCGAAACC
CCAATTCCAGTTTGTGCAGGATAACCAGT
>contig#94
CTTGCTCCCAGCAAAGGAGCTAGAGGAGTAGTGCAGCTAGGCAAAGCAGAGGACCAGAAC
TGGGTGAAATCTGGCCAGTGAAAATTGGCATTCCTGAGTTGACGTAATACAAGCCAGTGG
CCCCTCAGTCAGGAGAGAAATCAAGGGTGGAGTTGAGTTTGTCAAGGGGCTGGATACATC
ACAAGTTGTTGACATTGTGTGAGTGAGTTTCAGGTAGTCGCAAAACCATGCAAGACATGA
GACAGTGAGACGGACAGAACACATGGCTTCCCAGACCTTGTCAGGCTGGGCGTCTCACGG
AGTATAGACCAAGGCTGGACCCGCTATGTATAGGAGAGAAGCGGTGAGACCAGGGCCTGG
GCCTCCTTATGTTAACCTTTGACATGAACATGAATGACATCAGCGACCTTGCCTCTCTCA
ACTTTGAGGACCTGGCCCAGGCAGATCTTTTTGACCTAGTCAGGTGTGGTGTGAGCTCCA
GTGAAGTCAAATGTGAGCCGGAAGAGAGTTCGCGTTCCCCCTCTCCTTCTTGTTACGACC
AGGAAGAGTCATACACCCACATTACATTGATCAATGGTGAACAAATTTGCCTACGGGATC
AAAATCAGAATGATTTTTGTGATAACAGCCAAGACTCCATGGATCTCAATTCCATATTAC
AGGCTGGAGTTTTGGAGCGAGTTGCTCCAGCTTCACCTGGAGTTTCATCCACATCAAATT
TTGACCTCAATGATCTAGATTGGGATTTCGAAGTTGATGATGAACGACCTAGTCAATCAG
TGTCCACAGTGATTACAGTGGAATCACCTATTTCGTCAACATACAGGCCTGTTATTAAAC
CGAGAGCTACAATATTTGCAAGTCAACTGCCCCTACCAATACCAGCTTCTTCAAGGTTTC
TAGACAAAAGGACACTGACAGCTTCTCTGGCTGATCGAAAACAGATGAACACAGTTGTTA
TCTCTTCTTCGAATCTGGTACCTGACTCAGCAAACAACAATAATTCTCTTCTGAGGTCAG
CTCTGACCAGTAAGTCAGGCTCACTGGTAATCCCCCAAGACCAGCTCAACCAGACCAAGC
AGTTTGAAATTCCCAGGGCTCTATTGGCCACTGTTAAGACTGAAGGCGAACGCCAGGTGG
AAGATATCCTCTTGCTTTCTCTTGAGGGTAGGGAAGCTGTGGCGAGGCTAAAAGACGGAG
CTAGTCAACTCTTTCCCAACACCAGAGTAACCTCAGAGCCGACTAAGGAGGCTCCAAATG
TGATATCTATTGAAGTTGATGTGTCAGGAAACCTTGTTCTGCACAAGTCCAGCTCAAGTC
TGATCTCCCCAGAGCCAAGAACAAAGCACCTGTCACATCTTGCCAAAGTGAGAAAATACC
ACAGGAGATCAAAAGAAGAGCCCAAGAAGGAATCAAGACTCCTACACTACTGTCACATTT
GCAACAAAGGTTTTAAGGACAAGTACAGTGTTAATGTGCATGTTCGAACCCACACTGGAG
AAAAACCATTTTCTTGTCAACTGTGTGGAAAATGCTTCAGACAAAAAGCACATTTGGCAA
AGCATCAACAAACTCATGCTTCCAAGCAGGGAGGGACAGAAACCCTTCCAGGCTCTTCCT
CTATGATACAAATTAGTAACAACGAAGACAATAACAATGTCTGATTTAAATGAAGTCAAC
AAAATTTTCATTACAAAACTCACTGCCAATTAAAGCAGTATGGCCTATTTACCGAATAAA
AAATGCTCAAAACTGAACTATTCAATCAAATGGTTCAATTTGTGGAGGAAGTTCATCTTT
AGGGAAAATCAATAGAACAATTTGGTTGAAAAGTTCATTTTTCTTTATTTTTTGAATTGG
TGGGTCAAGCTGTAAAGGAAAACAGTCTGTGATTATAACTTGGTATTCATTAAACTTATT
ACAAGTATGACATTCTTCAAAAATTTATGATAGTTGCCAACAGAACAGTTTTAATATTAT
GACTGAGTGTTTTCCTGATTCAATTAATGTTATAATTTTATATTTTATTGTAAATGTATC
CTAGGAAATAGATTCTATTATCTGTTTATAAAAAAAAAA
>contig#95
CAACATCTGAAGCCTTAGAAAGCCACTCACCAAGAACCTTATCAAAGTTCTTTGCACGCT
TCTCGGTGATGAGAGCTGCTGCATGAACTCTTTCATATTCCATGGAGATATCATCAAGGT
CAGATCCAAGTCTTCCCTTAGACTTTTCAGCATTGGCAACCTTAGTTTGGAGAACATCTA
CAAGTTCTTCATTTTCAACTATCTTGGCTTGAAGTTTGGCACGGGCACCCTCAAGTTCCT
CAATACGTCCCATTCCTTCAGTTTCATAACGAGATTTCCACAGTTGGATTTCAGCTTGAG
CCTTTGAAAGGGCCTTCAAAGCATCAGACTTGCGCATGGCCTCATTGTCCAATTTTTCTC
TCAGATTTTCAAGATCTGTGGACATCATTTTGAACTTTGTCAAAAGGGCTGCACGATCCT
TGGCTTCTGCATCAGCAAGTGACTTGGTATCTTCAAGCTGAGTAGTGACAGATATTTTGC
CTTTGTTCATGTTGGCAATAGCTGCTTCCAGCTCTTCAATCTGTCTGTTAAGATCTTGAT
TTTCTACTTGAAGACGTTTCTTTGTTGATTCTGCTTCATTGAGGGCACGTGCCATCTCAT
CAAGTCTGGTATTGGAATCAACAATTGATCCTTGAAGAAGCTTTCCAGATTTGTCAAGTT
CTGCCTTTCCTTTAACGGCATCTTCCAGGTCAAGGCGAGCATCGCGGAGATCAAGCTCCA
AACCAGCCTTATCCTTCTCAGATTTGACTTTGTTCGAATTAAGATTGTCAATCTGCTCAC
CAAGGTCACCCATGGTATTATTGTGTTTCATTCGGAGAGCAGCACAAGTTCCTTCCTGAG
AAATATTAAGTTCTTCCAGCTCAGCCTTGATTCTTCCAAGCTCTGCCTCACGCTTCTTAT
TGAGCTCTACTTGAGTAGCTGTATTTGATCCAGCTTCATCAAGACGAGAAGCAATATCTT
CAATATCCTTCTTCAGCATGGTGCGACTTTTCTCTGCCTTGGCCCTTGCACCTCTTTCAA
CAACAAGTTCTTCATCAAGTTCTTCAAGTCGACCCAACAATTCTTTCGCTTGCTTGGAAT
ATTTTGATGCAAGTGTTGCCTCATCATCAATCTTTGCGCTAAGAGCACTACCCTCCTTTT
CTTTACGGGCAACAGTTCCAC
>contig#96
TTCACTTCTACAAGAGATGTCTAGGTGATGAAAGGATGCCCAAGGTGTACATAGGCGGCC
TGCCCCTGGACAGCGACCAGGACACTATCATCAACCTGTTGGAAGAGAAGCAGATCACCG
GGCATCAGTCGGTCGAGATCAAGCGTGGCGGGTACGCCTTCGTGCAGTTCAGGGAGGAGA
GTGAGGCGGTCAATGCTGTCAACAATCTTCATGGCCTGAGGTTCCAGAGAACACCCCTGA
TAGTGGAACTGTCTGGTGAAAGACTGGACATTGAAAGTTGTAAAATTGTGATAAATGCTG
TACCTGAGAGTGTAAGTCAGAACCAATTAGAAGATCTCTGTTCTCGGTTTGGTTGTGTCA
TCAACATGGAGCACGAAGAGCAGGGCCAGGTCGGGGTCACCTATGCCGGACCGGACCAAG
CAAACATAGCAGCTAAGGGACTCAGTGAACTGGACCTCAATGGGAGCAAAATATCAGCAA
CGCTAAGAAGGGAGATGACAAGGAGGTCCTGGGGGAACAGGGGGACCAGTCGGACCACTA
AGTCCTGGAGAGGGAGGACCTAAAGGTCGTGGAAGAGGTAGAGGAATCGATTTTCCTCTG
CGGGTGTTGGTCTCTAGTGATATGGTAGGGGCAATCATTGGTCGAGGGGGAGCAACCATC
AGGAATATCACACAACAGTCCCGAGCAAGGGTAGATGTTCACAGGAAGCTGGAGCACTCT
GCAAGCTTGGAGAAGGCCATCACTGTGTATGGGCAGCCAGAGAATTGTACAGCGGCATGC
AAGAGAATCTTAGAGGTGATGGAGGAGGAGGCAAAAAATGTTGGAAAACCTACTGAAATT
TCACTTAAAATTTTGGCACACAATAATTTGATTGGAAGAATAATTGGAAAGCAGGGAGGA
ACAATCAAGAAAATCATGGAGGACACCGACACCAAGATTACAGTCAGTTCAATAAGCGAC
ATCTCCTCTTTCAATCTGGAACGTGTGATCACAATTAAGGGAACAATTCCTGACATTGCC
AGGGCAGAATCTGAGGTTTCGACCAAGTTGCGCGCTGCGTATGAGACAGACTTGCAAGCA
ATGGCCCCACAGTCAGTCATGTTCCCAGGGCTCCACCCAGCTGCTATGATGTCAACAGTT
GGTCTGGGGACAGGTCACCCCGCCCAGCAGGCTTACAACAGAAACCAGGGCTACATGCCT
TCACCTGGACTTCAGGGTGCTCCACGTCCCGCCCCTCCACAAGTGCCCTTGGAAACCTCC
TACCTCTACATACCCAATGCTGCTGTAGGCGCAATAATCGGCACGAAAGGGAGCCATATA
CGAAATATAATAAAATTTTCCGGCTCAACAGTGAAGATTGCCTCAGCTGATGGAGAGGAA
GAAGCCAGCACCAGCTCTGCAGGACTAGGGGTGCCTCCTGTCCAGCCTGCCGCCCCAGCT
GAGGCAGCTCCTGCTGAAGGAGAAGTCAGTCCTGCTGGAGCAGCTGCTTTACCTTTACCC
GGATTCTCGAGCCCCCAGCATAGTGAAGCTCAACGGCGTGTGACAATTGTGGGAGGACCA
GAAGCACAGTGGAAAGCCCAATACCTGATATTTGAAAAGTTAAGAGAAGAAGGGTTTGCA
TCCGGAGTTGATGATGTCAGGCTCACCGTAGAGATCATGGTGCCTTCAGCACAGGTTGGG
AGAATCATTGGCAAGGGTGGCCAGAATGTGAGAGATGAGTCCAAAGATTGACTGGGGCTG
TGATAAAGCTGCCTGAACAGGGAACATCTACTGGCGAGGAAACAAGTGTGCATATAATTG
GTCCTTTTTACTCCACACAGTCTGCCCAGAGAAGAATCCGGGCCATGGTCGCCGGTCCTT
CTGGTCCAGGAGCTGTTCTTCCAATCCTGCCGAATGGTGGGCCAACCAACCAGCCTGCAG
AAGCCTCTCCACCGCAACCCCAACTCTAAGAACCACGAACCAGCAAGTCCCAGAATATTG
ACCAGCTGCTGTCATCTGAGCCACTAGCCATGTCTGTCTGCAGGCACATTCAACTGACTT
TATCTTACTCTTGTGACCTCACACAGAGAACAGGGGGGACAAGTTATCGTGTGCGCCACT
CCGGAAGCCATCAGCTCAAAAAAAACGAGAAAAATCACCTACAGATTTATATTAAGATAT
GTTTTGAGGTTTCATTATATTTTGTTTTGATGGCTTCCTTTGCCAGTTAGTACAAAAAGT
GCTTTAGCTTTGAAATTATTTTGTATTCTTTATGATTATTTTCTTTTAGATTTTGTTAAA
ATTGACATTTCAGTTTTTTCTTGACACTCATATTTTACTCGTAAAAGATAAAACTTTTTT
ATTATTTATATTTTTTCGCTAAATTTTGATGATTTAGAAAGAAAAATTAAGCACTTTTTG
TCGCTGGCACTTGACTGTTTGAAGGTGCCAAAATAGAATCTTCTAGATTTTAATTCAAAA
GTTACCTGAAGTCACCGTTCTAACTTACTTTGTCGATTTTAACTGCAATTTTCGATAACT
TGGACCACCGTGTGATCTGCCCAAAGATGATAAGACTGCCTACAACCTCTTGAAACTAAA
AGACTGGAATTTCCTCATATTGTTAAAGGTTGACCTAACTTTATCATTTGTATTTTTCAA
CTCCATCTCACTCCTATCCCTAGCGATAGCCTCATTCAGTAACCGTAAAAAAAAACTACA
AAAACCATTATCGGAGCACCCATCACAGTGGGTTAAATTAATGAGTCATGAGGACATAAA
ACTTTGTCAGTTTTTAAGCTACAGAAAATTTAAATACCAAAAAATAAACAGGAGGACCAT
TTGAAGGCATTTGAATAGTCGACTTGGGTAAAATTTGGAATTTTTAAAAACGTCCTCGTG
CTCACCCACTGTTGCATTGGGTAATCCGTAAAAAATAACTTAAGAACGTTCATTTTTTGA
GCGCATCATTTGATAACTATAAACTTTAACACAGAGCATATTTCATGTTTTCTGACTAAT
ATATGATAATAATAGTTACCATTTTCCTACCGTAAGATACTTTTTATTCCTGTAATAATC
AAGTAATAGTTAATAGTGACAAAATGCCAGAGAGTTACATTCTAAGTAAAAATATTCTTT
TAAAATTCTAGAGAGAAAAGAAAGATAAAAACTAACAAATAAAAGCAAACTCTATATTTG
ATTCATATTTAGAGATTTCCAAATGCAAATGTATCGGAATATTAATACATCTGTGTGAAT
TTTACTACAAAAAGATGACTGACATATTTTGTTTTGAAAAGGGGGATGTTTCATTCCGCA
ATGCCGCAAAAATGCAAATATACATGAATATGAACCTCATAGCAAATTTTGACTGCAAAG
ACTGATTATTTTTTTGAATATTCACATTCAACCAGTTTTTCATTTTTCCACCTGTTCTGT
ACTGAAATGAAAAAGATGGTATCTCTCTGGCATATTACATTAGTTCAATATAATAATAAT
ATTTGTTTTTGTGTTCCTGTACAATAAGCTAGTTATACATGCATGGAGGGTTGCATTTTT
TATTTTTCAAAAATCTGTCAATAAAGGTGTTTGGTGGAGGGAACAATCTCCAATAAGATT
GCAGGTTTTAAAGAAATTTTTAACAAAAATTGTACACCAGATTCTTGAAAAGTTTAACCA
ATGTAACCCCTTTTTCAATCTAGGTGTGATTCACAACACCAAATAGCTATTTTCAAATGT
TGAGAAACCCCCAAAACAACACGAATCATTTCAGTATCTCGGGTGCTTTTGTTTCAAGGC
GGCCATAATTATTGGTTACAATAAAGAAAAAACGATAAAAAACAGCAACATATTTTTTCT
ACTCAAAAATTCCTGATTTTCCACACCAAAAGACTGAAATGAGTTTGTTTGAGAATCCCA
TTTTAAGATAGTTACCACAATGCTTTAATATCCGATATCTAAATATTGATTTTATTCCCG
TAACGACTGTGGTTGTATGGTGGGCAAGCTGGCTCAGTTTTAATTGTAAATAATGTGAGA
AGAACTATCAAGAGAGGAACGGTCTCAAGAGACACGCAGTGACACACAGGAGTACGAATG
GAGATGCAGAATAAATTTTCTTATGAATAAATCAAAATTAGATTGAATGAGTTTTTATTT
TACTACCCATTCTTTTTATTGGCACTTTATGTGAGAGTGCATCAAAAGCAAAAGATGCAT
TGGAGACAACTTGTAGAAGGCTGTATATATACA
>contig#97
AGTTTGTTGCTGTTATCCCTAGAGGGGATTTTGGAGTTCTTGACAAGATGGAGACCAAAA
GGGAGGAGCTTAAGGAGAAGTTGGTGGAGATGCTTGGGAGAGCTTGAACAAAGATGATTG
AGAATAGAGACAGGTCCATGGAAAAATAAAAGCAGTGACCCGAGCCCCCCAAATATTTCC
AGAATTTCAAGATCAGATTCAAATTCCAGCAGATCAAGTAGATCGAGCAAATCTCTCAGG
TCTTCTAGGTCCAGTAGCAGGTCTTCACGGTCCAGCATTTCTAGCAAGTCAAGCAGGTCG
AGATCAAGGATCAGTAAGTCAAGATCAAGGAGTAAGTCAAATTCAAGGAGTAAGTCAAAA
TCAAGGATCAAGTCTAAATCAAGGAGTAAGTCTATATCCAAGACTAAATCAATAGCAAAG
AGCAAGTCTAGAACAAGAAGCCAGTCCAGAACCAAGAGCAAGAAGCAGACTAAAGTATTC
AAGTGAGAGCTCAGATTCTGGTAAAGAGACTGCTAAACATGATGTGAATAAAGAAAGTGG
AAATCTTGAGACAGTAAAAGTTACTGATGATGAAAGTGCTACAAACACCTCTGATAAAAA
TACCAAATCAACACCACAGGTTCAGTTAGACAAATCCCGAACTCCCAGCCCAGTTGATCT
GGACCTGAGTCTCATACTAGAGGCCTGTAGCCCAAGCCCAGTCCCCCCACCAACCTTGCC
ACCCACTAAACCAGTCAATATCTTGCTACCTAACTTCAAGTACAACCCCTTCCATGTTCT
TCACCCTGGTGATGATGACCTCCACCTGCACCCTGCCTTCTCTGTCCACCAGCTCTCCCA
GTCACACCCAACATTCTATCCCCAAGTCTCCACGCACTCAGATTCAGACCAGAAAGACCC
AGTTAGCCTACATAGTAGAAAAAGTAAAAAGTTACTGAAAGTGAGGCGACCCTCCCCTTC
TTCAGACAAAACTGACTCGGATTCTGCCTCCTCCTCTGAATCTGAGGAAATCTCTAAATC
AGGCAAAAGTCAGAAAAAGTCTTCCCAATCACTTGCACCAGCTAAACGAAAATCTGGGAA
AAGTTCTGCAGCGAAGATGAAAGTGTCCACAGCCTTTAGCAGCAGTGATGAGAGTGAGGG
GAAGAATAGGAGAAAGGAGGTGGGAGAAGAGAGTGACGAGGAGGAGGTGGATCTGATGAA
GAAGAAAGAGGTGGTTAAGGACAAGGAGGTGGAAGTGGAGAAGGACTGGGGAAAGGAGAT
GGTGAAGAAAAAGTTTAAGGAGGTAGTGAAGAAGGACAAGGAAAAGCAGGTGGTGGAGGA
GGACAAGGTGATAGAGGTGGAGAAGGAGACAGAGGTGACTGTAAATGACAGGGAAAAGGA
GGGGGTGGTAGATGACAAGAAAGGGCTAATGGTAAAGAAAAATGAGGTTGATGATGAGGA
AATGGATTTGGAGGAGGCAAGTGAAGCTGAAGAGAAGGAGGAGGTAAAGCCTGACACATG
GAAGGTGGATGTGAGCATGGAGAGACTGCACAAGAACATTGTGGAGCACAAGTACGGGCA
GTACAAGAGGTGGCTTGACAAGGAGGAGGAGCTCAGGAAGGCCAGTGAGGCCAGAGGGAG
GAGTGGAGGTAGTGATGGGGGCACCGATAGCGAGGAAGATCTTTGTGTTATGAAGAAGAA
AGACAAGAAGAAAAACAAGAAGATAAAGAAATCTCCAAGCCCCCACCACAGCCCCAGTCC
AGCCCCTACCCAGCACCACACCTCCCCACCAAGAAAACCACCTGAACAGTCTCAAGTGCA
GACAAACTCCAGCCCTGAGACAAAGAAAAGTTCTCCAGCAGGAAATCCTCAAGTATTTGC
CAATCCTTTCTTTGACTCCACCTCCTCCAGCGAGGATGAGAAAGACAAGGAGCAGTTGGT
GGAGATGCTGTTCAACCTCATCAGCGAAGACACTCCCACTACTACTAATGGACCTGATAA
AGAGCCTGAACCTTCCAACAATAAAGATGTAGATTTTCCTCTCCCAGTTCCAGCCAACCC
AGAACCTGTGGACGACCTTCTTCTTCCAGTGCCAGCCACTCCTCAGGTGATGGAAGAACT
GCCCAGTAAGTCAGATTTTGACAATTTACTGGGTGGAGGGAGCTCTGATGTGACTGTCGA
GGTGTTGGAGGACACTTTAGATACTTCAGAGCTAGAAGCAACTTTCGTGGCTGATCAGGA
GTTTGGAGACGTTTCTGATGGTAATGATGGTGGAGTTGACAGTGAGCATGGTCAGTCTAG
TGATGGACAAGTTGTGGTTAATCATCTTGAAGAAAATACTATCAAAGCTCATAATCCGGA
GAAAAGTGTTAGTGTGTCCAAGTTGAAAAGTTTGGATCAATTCGTGAAAGTTTTGGAGGT
TGAAGTTGTTGAGGAGGTAAAGAAGATTGAAGATGATGTTAAAGCAATTGCCTTTGTCAC
GATTGGAGATGTTGGTGGAGACAGCTTTGGCAGGTCTGGAAGCCAAGTCATTAAAGGAGG
AGCATCTGGAAGAGGATACCAGATTCCTATCAGAGCATGGCCTCAGGGAGGTCAAGGTGA
ACATGAGGAATGTATCCAAGGAGGAGAACTGGGGGGAGGAGCACATTGAGGTTGTTAGGT
GGTTTAAAGAGGAGGTTGGGGACAAAGAAGTCAGAAAACAAAAGTTATTGAAAGGCCTGA
GCAAAGTCAGAGAGGAGTTTGTGACGCAAGATGATGAAGACAATGGTGTGGGGGAGAAGC
GTGATGGAAAAGGGGAGCAGCGTGGTGGACAAGAGGAGCAGCGTGGTGGAGGTCAGGGGG
GAGAGGGAGGAGGAGGACAAGTCAGATGTGATTGTGGAGGATATTACTGAGAAAATTAAC
AACAAGAAGCAAACTGACTCAATGGAGAGGAAAGAGGAAGATAAAAGACATTCCAGTTCT
AGCAGGAA
>contig#98
ACCACCACCCTGCCCCCGGTGATCACCCACTCTGCCAGCCCATGCACCTCCATCCCCTCA
AATATGTTGAAGTCTACCGCATGGTGATGAGTCTCAGCAGAGATGACCCTGGTCTTGTCC
GGGTTCCAGACCACGATGTCTGCATCAGAGCCGGGTGCTATCACGCCTTTCTGTGGGTAG
ATATTGAATATCCTGGCTGC
>contig#99
TGGAGATAAGGTAGGGAAAGGCAGGGCAGGGAAGGGAAATAAAATATTTTCAAGGACTTT
TAGTACTGCAGATGCAACATCCCTGATATGATGACCTTTGCAAATGTAATGTTACAGCTG
CATCTTAAGATTTTTAGATAACAAATGAGACTAGTGAACCCTGGAAGAAGAAAAAAGTAA
TGAGGAAACCCTGACTGGGATACCAACACAAATAAATTGGGGAAGCACACAAGCTGGGTT
TGATCGAATAGGAAAGAACTGCGTAGGATTCACAAGCTCACATCACAAAGACCAAGCTCC
AGCAACCAGATCCAAGGTCTTTGGAGACAAAGATGTTTGATCAGTTTCAAAAGAACATTT
AAACAGAAGACAGAGAAATACCATGAGCCAAGACATCGCAGCTGATGCAGTTCCAATTGA
AGAATATGATAGAAAAGCACACACAGCTTCAGAAATATCCACAGAACCAACTTTAGCTGA
GCATTCAGAGGAGGAAAGTTGCTGCAACAGGATGGAAAATATCAATATTAACAGAGGTGA
TAATCCAAGTGAGGAAAGTTTACCCATGGTAGAGCCAATGGCCGAGTCTTCTGATTCTAA
TGATAGCTCTGGGACAGAATCCACTGTTACAGAGTATCAAAAAGCAGCTAACAAAAACAG
TTCGAACACAGAAAGCAATAATCGACAGAATCAGATTCAGAACCAAATCGTAATACAGAA
CCCCACAGGTATTGTCCACCTAGGACCAACTTACAACATAAGCATTGGCCAAGCATTCAC
TCAAGTAAATGCTAACGCAGCAGCTAACAATCCTAGTGGGAACCAAGCTAACACCAATGT
GCCAAAAGCAACTGAGGTGGATGACAACACACCTTCGAAGGAATACATGAGACCTCTCTG
GTACTCTAATAGAGTTATAGCTGGAGACGAACTACTACGCCTTTCCAAGAACATTGGATC
CAACTGGAAATCTGTAGGAAATGGCCTGAAATTCAACTGGGCACAACTTGACCAGTTTGA
GAGTGACACCAAGTGTCTGAGTGATGCTGTGCACAGGATGCTATTCAGGTGGCTCCAGTG
GAAGGACCAGAAAGCTACAGTTGGAAGGCTTACCAAGGTTTTGTTCAACCATAAAGAATA
CGATGCTATCAAATGTCTAACACCATA
>contig#100
GTCCACCTCCCAAACATTTGTATCAAGTCACGTGTCCACCTCCCAACCAGCTGTATCCGA
AAGAAAAGTTCTCTTCTTAGCCGTGTTCATGTACGGCCTGAGTGCCCACTCAGTGTCTGA
GGACTTCTCATTCTCCAGTGTGCCCAGCTTGATCTGGTACAGCCTCAGCTGGAACCTGGG
CCCAACCTCCTTCAGCTCTATGTCCTTCCCATTCTCAACCTTCTTGATGTTGTGGTGTCT
GAAGGAGATGAAGTCATCATGGTTGGCGAAGGTGATAACCCTCTTGCTGTCCTCCTTGGG
TACAGGGAAGAGGTACTTGAGAATGCTCATGCACCTGTCCCCCAACCTCTGGTTAAAGTT
GTGGAAGATAAGATGAGGGTAAGCCTCACTCATGGTCCCAATATCAGGAATATCGTGCCT
CATCACGATATCAGACATGGTGAAGTAGGCAGTGGGACCGTGAGGAAGGTGACAGACTAT
CAGTCCATCAGGAACACCTCTGTGCTCGTGCACCACCATGAAGTCTGTCACGTTGTTCGC
CCTGCAGGCGTCCATCAGCTGCTTGAACTCGTATGTACCCCTGTTCAGTCTCTGTGCCCC
TGGGAATATCAACCTCAGCTCCTTAGCGAACTGCTTGAGCTTGGCTGATGGATCTCTGGA
TGTTGTGATCATGATCTTTGGATCCTCAACCCCAGCCCACCGATATTCATCATCCTGACT
ACTGGCAATGGCTCCTCCACCAGCCCCACCTTCTGCAAGAGCAAGCTCAGGCCCTGCATC
GTCCCAAGCCCCTGACTTGGCGAGCTCCAGGGCATCCCTCTTGATGTCAGTGTCAAGTAG
CCTGTTGGAGGAGAGGGCGACCTTCACCCTGTCCTTCTTGTCCTGGATAGTCCTGTGCCT
GTCCTCCACGGCCTTGCGGTACAGGTACTCTCTCCTCTCACGAGCCTTGCGTCTCAACAT
TGTGGTGAAGGTCTCTTGTAGAAGTGAAT
>contig#101
TGTTGTTGAAGAAGAGTCTGAAATTCCTGCCTCAACAATTGATGAGTTTGAGCAGCTCCT
GGCAGTTCTGCGAAACTTGAACAGATCTTCTGCCCGGCCTTCAGGTGGGACGAGTACAGA
CAGTCTCGGCCACCCAGCTAGCCATCAGCTGCCAGACATCTTTTGTAAACTCTTTCAGGA
TGAGTTTACAGTTTGGGACTATCTCATCATGGTTGTCTATGGCCTCATCATCATTATATC
TCTCTTTGGTAACCTCCTTGTCTTCAGTGTTATCATCAAGACACGCAGGCTTCACACCAT
CACCAACCTGTTCATTGCCAACCTTGCTTTTGGTGATCTCCTCATGACCACCTTCAACAT
TCCCTTCACTGTGGTGCGGTTGATGCTGGATGACTGGCCATTTGGAGGCTTGATGTGCTC
CCTGGTCCCCTTCACCCAGAGTGTGTCTGTGTTCGTCTCCTCCTACACCATGACCGCCAT
AGCCGTGGACAGGTACCATGTCATCTCCACCCCTCTCCATGTCCGGGCAGAGTTCCGTGA
TGGTTACTGGAAGCTGGCCCTCATCTGGAGCATCTCCCTAGCCCTCTCCACCCCCTGGGC
TGTGTACCACACTGTCCAGCCAGTCTTCACCTGCAGGACTCTGCACAGGTGTCAGCTTAC
TTTTCCCACGGGTAGTCGTGCTTGGGTATCCTTGAGTATGTTCCTCATCCAGTTCCTTGT
ACCTCTTCTGGTGACCATGGTAGCCTACACCGCCATCTCCTCGCACCTGTGGGGTGCGGG
ACATATTGGTGCCGCCACACAGCAGCAGCAGGTCAGAAGACTGGCATCTAGGAGGAGGAC
CATCAAGATGCTGCTCCTGGTGGTTGTGCTCTTTGCAGTGTCCTGGCTTCCTCTTAACCT
ATACCATCTGGTCTCTGACTGGAGGAGAGAAAGTTCTGAGTCTCATCATTCCTCAGTCAT
CTTCTTCATCAGTCACATTCTGGCCATGTCCAATGTTACTTGCAATCCTTTTGTCTACTT
>contig#102
AGTTGGTCGATATCAGGAGCAACACTTCTCCAAAAGTTGAGAAAATCCGATGAATACGGG
AAACAAGATTCGAGCTGGTCCAACATACTTCCATTGCAGAAGCTTTCTTGAATGCCTGCT
GAAAGACCCATTAATGTTATGGATATACTGGATGCAATCTTGTGAAGTGAAATATCAGAA
AATCTTGGCAGAACAAGTTTCAGGAACTGTATTGATGCACAGTCTACAATTGTTTTCATT
ATGGATATGTAGTCACTGCTTATGGTAATTTTCTGCTTCTTATTTCTTGCCTGTTCAAGA
GCATTCATGTCAACTTCAAACAGTTTCTTCATATACACTCCTTGAGGGTCTAGTAACACC
CTGTCACATATTTCTGCATATTTTGCTCCAAGACTCTCTGCTGTGAACCCATGGAGAGAA
ATATCGGCGGAAGGATCTATTTGACTCTTATTTGATGAAATGGGAGGTAAGACATTCACA
GGAGCAATCTTGACTTGATGGCTTGGAATATGCTGGCTTGAAACTATAACTGATGATCGG
AAAGTTGGTGCGGGATTTTCTTGGGTCTGACTATTTGTGACCTTATTTCCTTGTTTTTCA
ACTTGTTTACAAGAATCAACCAACAGGGGATTCATTCCAATCTGAATACACTTTCCATA
>contig#103
GCTTAAAAAATTGAAGTTCCTATAAAATCATTACCATTTCTTCGGATTATTATCGTTAGT
AGTGATATCCCTACCCTTGCCTCAGCCACCCTAAGAGTAATAAAAATAAAAATGCATGCC
CCTGAGAGCCTAGTTAAGCTAAGAGATAGGTTTAAGCTAACAAACACAGTTAATATCAGC
ATTTCCAGAATTATAAGAAGAATTATAACATGATATCAACGTGATGCGAGCATGAATCTT
ATGAGTATTAAGCCCGCCAGAATAAATATATATAGGGTTGAAGTGCCATCTAGTGAAAAG
CACATATACATAAAAAGCAAAAAACTTCAAAAAATTATACAGGCTCGATTTAACCATAAG
TTAATTAAAACCCTATTGTGAAGTGGGGGCTGCTTTGCTTCAGTGCGCGCCCCCGCGCCC
TTGAAGCAGTTTCCGGGCTTTAAAGTATGCCACCTACCTAATGAGCTATAAAACTAGGTG
TGGCCCGGATAATACTAAAAGTTTAAG
>contig#104
TTATGGTGCTCCTGAGCCATCCTACGGAGCCCCTGACACTGGGTACGGTGCCCCATCATC
AGGTTATGGTGAGGCCTCAGCTGGAGGTCTCGATCTGACATCCATACTGATTCCTCTATT
AGCCTTACTTGGTCTTTCCCTCCTGTTCCCTACCTATGTGAACCTTACCACTGTCAAACG
TAAGAAGAGATCCGCTGATGGTGAAATGGTCGATGAAGATGAGAGCCCCATGTCCAACAT
GATCGAGAGGGTACAGGATATGTACATGGCTGTTCTTAAGAGCGAGGAGTGCTTGGAGAG
AGTTGCCTGTGAAGTTGGAGGTCTCGCCGAAGATGCCGGAATCAGCAAGTCCCTGACCAA
GGCTTCAGAATCTTTCATTCCCAAGAAGTACAGCAAGATGATGAACAAGTTCAACCACGG
CAAGGATTGCTCCAAGAACAACAAGTGTGGTCTGTTCTAGACTAACCAACAGACACTTCA
AATTCAAGCAAAAATGCAATGACTAACGGTGGAGAAATTCATTGACAGACTTTGAACAGA
AATCTCCCAGTTGCCAAAGTTTCTGGCCGGCCTAGAAACCTATCGTAATCGGACTAATCA
AAACTTTTGATCTGCTAAGTCGTCAAGTGGGTCGCATAGAGTATGTGAAATTCACATCTG
TTATTTCTGACATCTATTTTTATTTATTTATTTTATTTACAACAAAGAACCCAACAGTTA
AAACCAAGACCCGGACAATCAAACAACAAATCAAACAACAAAAGTGATCTGTCGAAGTTT
TCTTACAAGCATTCCATTATATTTGTCTGAATTTTGTTCTCAAAACTCAGATACAATATT
TCCTAGAGAGAGAATGTGACAACAACACCTGAAGTGATAAGAATATCCACCGATATGGAA
GCATTTGACTCTCTTCATCTGGAACCTGTTCAAACCTATTGGAAGCAAATTCACAGTTGA
TCCTGTACTTTCCTTTGTTCTAAATTCAATCAGTTTTGATCCCGACGTGAGAAGACCATG
GGCTGGAATGTGCAATTTTTCGCACACCCACAACAAACGTACTCTCAAAACACACACATA
ACTCAAATTAAACTCGCCCACATGGGATGGGCGAACAAGACTCCCTATTTATCGTTGGTC
AGTAAGACCGGCTCTCTATCTAATTTTCATCATCCTTACTAACTCCGGAGACTGAATGCT
AAAATTTATCGTTGTAAGGGATTTTTAATATCATACACAGTTTATTAGCTCATAAGTAGG
GTGTTGCGTTTTTTTCGCAACACCTTTTAATAAGGCGTTGCCTTTGCGCAACACCTTATC
ATTTCCCAACCGATTGTTACTTTTACCTCTGTAAGAAGTATTGTATACTTATTTTGTATA
ATGTTACGTCATAGGAAATAAATGCTTGTGTATTTTTAAAAAAAAAAAAAAAAAAAAAAA
AAAAAA
>contig#105
TACGTGGCAGGTATGGCTGTAACAGCACACAGGTACTAACAGGGCTGAAGCTGACACTTG
TGAAGTGTGGGGACGTCACTGACTTGAGGAGTAACGGGTGTTAGAACTTTGTTGGTCAGT
TTGGTGGTTTTCAGGTGTCTTACAAGGTTAGCAGGATGAACAAGGTCAGCTTGGCGGTGG
TCTTCGTCTTCTCCATATTCTCATTCTTCTCCATCGTCCTGGCGGAGAGGGAGCCGGCTG
AACCATTAAGTGGAGAAGGAGGAAAGGCTGAGGACAAGTCACTCTCCCCAGCAGAGGAGT
TGGCAGAGCAAGGATCCCTGATATCAGATGACAACTTCCTCCATGGGTTTCTTGCTTCTC
TCTCCGTTATCATTGTCTCAGAGCTTGGAGACAAGACTTTCTTCATTGCTGCCATTTTGG
CCATGAAGAATCCTCGCCTGACTGTGTTTGCCGGGGCCATCCTCTCATTGGCCATCATGC
ACGTGATGGCCTCCTTCTTTGGGCACGCCACCACTGTCATCCCAAGATTTTACACTTACT
ACATTTCTTCTGCTCTCTTTGCCATTTTTGGTTTGAAGATGTTGCACGAGGGGTACCACA
TGTCCAACACGGAGGGGCAGGAGGAGTTTGAGGAGGTCAATGAGGAGCTCAGGAAGAGGG
AGGAGAAGGAAAGCCGGGGTGACATTGAGAGTGGTGGAGCTAAGGAAGTTACAGCAGTGT
CTTTGCTGAGCAAGATTTTCATCCAAAGTTTCACGATGACGATGCTGGCAGAGTGGGGGG
ACAGGTCCCAGCTTGCTACAGTCATACTAGCTGCCCGAGAAGATGTGTACGGTGTGTGTG
TAGGGGGGGTGCTGGGCCATGCTCTCTGCACTGGGCTGGCTGTGATGGGAGGGAGGCTCA
TTGCTACCAGGATCTCTGTCAGGACTGTTACTCTGATTGGTGGAGTAGTCTTCCTCCTGT
TTGCCCTGAGTGCCCTGGTCATGAACCCAGAGTAAGCTCAGCCTGGGCCCTGCTACTTAG
ACAATGAAAAGTACTGAAAGAAATGTCTACCACTCACACAAGTTTGGTACAAAATTGGGA
CTAGAA
>contig#106
TTTTTTTTTTTTTCTGTAACAAAATGGTAATAAAATATATCTTTGTTCACCCATGGCACT
CTTCTGAATAAAATAAAACAAAATTCAGCTTTACATTGTATAAACTATATCCCAGTATGA
GTATTAATCCCTAGGAAGATCTCCCCTTATTTGATCCCCCACTGATCTTCCATTTTGTCC
ACAACCAGCTTAGCAATTGCCAGAGAAGAAGTGGCTGCAGGAGAGGGAGCATTCCTGCAG
TGCAACACCTTCTCCCCCAGCCCCCCTTCTCCTGTGTCAAATATGAAGTCCCCAACCAGG
TCTCCAGCATTGCTCATAGCCTGTGCCCTGACCCCAGAAGGACCCCTGGTAATGTCCTCC
CTAGTGACACTTGGTACAAACTTTTGGAGCTCTTTGACAGCTCTTGCTATCATGATACTG
CCCAACATTTGGTCCAAACCATACCCCATATATTTCCATGCCAGTCTATAGAAGCCTGGG
TACAAGAGAACCTCTTTCAGATCTTTGAGGCTGATTGTTCCCCAGCTATACCCTTCTCTA
GCTAAAGCCAGCACTGCATTGGGACCCAGCCAAACCTCACCATTCATTCGTGGAGTAAAG
TGAACTCCCAAAAATGGGAATCTTGGGTCAGGAACAGGGTAAATGTTCCCATTGATCAGT
TTGGCCTTCTCTGGGTTGAGCAGCAGGTACTCACCCCTAAAAGGGACAATTTTTGGTTCT
GTACTACATCCTGACAGTGTTGCTACTCTGTCACTCTGCAACCCTGCACATGTCAACACA
TGCCCACAAGACACCTCCCTGCCATCTCCAGACCCAACCACTACCTGGTCACCTGATGCA
CTAAACTGGGCAGCTTCAAACCCTGTCAGTATCTCTCCTCCTCTAGACTTGAATACTTCT
CCATAATGCCTTGCCACTCTGCCCCAATCAACAATCCCTGTCTCTGGAGACCAAATGGCC
CTCACACCCTGGCATGCAGGTTCCCTTTCCTTGATACCCTCAGGTCCAATCAACTCCAAA
CCAGGGACACCATTTTGAGTTGCTCTGGACCACAGATCAAGCAGTTGCTTTTCCTCCAAA
TCATTTGTTGCCACCACAAGCTTTCCAACCTTCTTGTATGGAATGCCATGTTCGTCACAG
TACTGATAAGTTGCCTTCATACCCTCAACACACAGCTTAGCCATGAGACTGCCAGGCTTG
TAATAAATACCAGCATGGATAACACCAGAATTGTGACCAGTTTGATGAGTTGCAAGTTCA
GCTTCTTTTTCCAAAAGCACCACCTTCAAGTGAGGATAACGGCCAGTGATTTCCTGAGCC
ACTCCCAGGCCAACAATACCACCCCCTACTATGCCAAGATCATATTCTTGTGTTGGTAGA
CTTGTAGACACAGGAGAAAAACCAACACGGCTGAGGGAAAATTCTCTTCTACAAGCATGA
GAACAACTAGTTGGGAAAATTCTGACTAGGTTAGAAAAGAAATTGAGGCGCCCCCCAATC
ATTTTCACTATCTTTTTACCAACATAAGATGTAAATCATCTCTTGTAGAAGTGAA
>contig#107
TAGAGCAAGTTGTTCCAAACCAGTTTCTCTCATTCCACCCCCAGACCAGCCAACCCAAAG
CACCCCACCACCCCTGTGTACAGACACGCCGCACGCCGCTCTGCTCACTGCCGGCCAGTT
CCAGCTTTCTTCCCGCCCTGGCCAGGAGCACCACTAGGTACTAGCTAGGCACTGCTAGCC
ACTCTTCCACAGACACGCAGACAGAGACAACATGGGGAGAGGCACAGCAAAGAAGAAGGC
GAAGAAGGATCTGAATGAGCTCAAGCAGGAGCTCGAGATCGATGTGCACAGTGTCAGTGT
CGATGAGCTGTTGAAGAGATTCAACACAGACATTGAGCACGGTCTGACTGACAGCCAAGC
TAAGATTAATCAGGCCGAGTATGGACTTAACGCTCTCACCCCACCTCCCACAACACCAGA
ATGGATCAAATTTTGTCAGAATTTGTTCTCTGGGTTTGCCTGCCTACTCTGGCTGGGAGC
TATCCTATGCTTCCTGGCCTACGGTATCCAGGCATCCGCATACGAGGAGCCCCCAGATGA
TAACTTGTACCTGGGTGTGGTCTTGACCGCTGTTGTCACCGTCACTGGAGTCTTTTCTTA
CTATCAGGAATCTAAATCCGCTGCCATCATGGAATCTTTCAAGAACCTTGTCCCCCAGTA
CGCTCTCTGCAGACGTGATGGAGAAAAGGTGACTATCACCGCTGCTGAGCTGACACTTGG
AGACATTGTGGAGGTGAAGTTTGGAGACAGAATACCCGCGGATATCAGAGTGTTGGAGGC
CAGCCAGTTCAAGGTTGACAATTCTTCCCTCACTGGAGAATCTGAACCCCAAGCAAGGAC
CCCTGAATTCACCCACGAAAATCCTCTTGAAACCAAGAATCTCGGATTTTTCTCCACCAA
TGCTGTTGAAGGCACCTGTGTCGGCATGGTGGTCAACATTGGAGACAACACCGTCATGGG
TAGGATTGCTGGTTTGGCATCTGGTCTTTCTAGTGACGAGACTCCCATCGCCAAGGAGAT
TGCTCATTTCATTCATATCATTACTGGTGTTGCCGTCTTCCTCGGAGTCGGCTTCTTCAT
CATCGCTTTCATCCTTGGCTACAACTGGCTCGATGCTGTCATCTTCTTGATTGGTATCAT
TGTCGCTAATGTCCCTGAAGGTCTTCTTGCCACCGTGACCGTGTGCCTTACTCTCACCGC
CAAGCGCATGGCATCCAAGAACTGCCTCGTCAAGAACTTGGAAGCTGTGGAGACCCTTGG
GTCCACCTCCACCATCTGCTCTGACAAGACAGGAACCCTGACCCAGAACAGGATGACCGT
GGCTCACATGTGGTTTGACAACAAGATTGTCGAGGCTGACACTTCTGAGGATCAGTCCGG
CTCTGCATTCAACAAGGAAGCCTCTGGCTGGAAGACCCTGGAGCGTGTTGCCTGCCTGTG
TAACCGCGCTGAGTTCAAACCCCAGCAGGATAATGTCTCCATCCTCAAACGTGAGGTCAA
TGGCGATGCCTCTGAAGCTGCCATCTTGAAATGTACTGAACTCTCCAAAGGGGGTATCAT
GGACTACAGAAAGAGGAACAAGAAGGTCGTTGAGATCCCCTTCAACTCTGCCAACAAGTA
CCAGGTCTCCATCCACGAGACTGAAGACCCAAACGATAACAGACACCTCCTGGTGATGAA
GGGAGCTCCTGAAAGAATCCTAGAAAGATGTTCAACCATCGTTGTTGATGGCAGAGAAAT
GCCTCTCACTGAGGAATGGAAAAACTCTTTTGAAACTGCATACATGGAACTTGGAGGACT
GGGAGAGCGTGTCCTTGGATTCTGTGACTTCATGCTTCCCGCTGACAAATACCCCATTGG
ATACCCATTCGATGCTGATGATGTCAACTTCCCTGTTGAAGGCCTGAGGTTTGTTGGTCT
GATGTCCATGATTGATCCTCCCAGAGCTGCTGTTCCTGATGCCGTCCTCAAGTGTCGCTC
AGCCGGTATCAAGGTCATCATGGTCACCGGTGACCACCCCATCACTGCCAAGGCTATCGC
CAGGTCTGTCGGAATCATCTCCGAAGGTACCGAGACTGTTGAAGACATTGCTGCTAGAAC
TGGACGTGATGTTAAGGATGTCAACCCAAGAGAGGCCAGAGCCGCTGTTGTTCACGGAGG
TGAATTGAAGGATTTGAGCGAGAAGCAGATAGATGAAATCCTGATGTACCACACTGAGAT
CGTCTTCGCCAGAACTTCTCCCCAACAGAAACTGATCATTGTTGAGGGTTGCCAGCGCAT
GGGAGCTATTGTTGCTGTCACTGGTGATGGTGTGAACGACTCTCCTGCTCTGAAGAAAGC
TGATATTGGTGTTGCCATGGGTATTGCTGGGTCTGATGTCTCCAAGCAAGCTGCTGACAT
GATCTTGCTTGATGATAACTTTGCCTCCATTGTCACCGGTGTTGAGGAAGGTCGTCTTAT
CTTTGACAACTTGAAGAAATCTATTGCCTACACTCTGACCTCCAACATCCCTGAGATTTC
TCCTTTCCTCCTCTTCATCTTGGCTGACGTCCCTCTGCCACTTGGAACCGTCACCATCCT
TTGTATCGACTTGGGAACCGACATGGTCCCCGCCATCTCCATGGCTTACGAGCAAGCCGA
GTCAGACATCATGAAGAGACAGCCCAGGAATCCTTTCACTGACAAACTTGTCAATGACCG
CCTGATCTCCATGGCCTATGGTCAGATTGGTATGATCCAGGCTTCTGCTGGATTCTTCGT
CTACTTCGTCATTCTCTGTGAGAATGGTTTTTGGCCAAGCCGTCTCTTCGGTATCCGTAG
AGCATGGGACAGTCCTGCTGTCAATGATCTGGAGGATTCGTACGGCCAGGAGTGGACCTA
TGCTGACCGTAAGGTTCTGGAGTACACTTGCCACACTGCCTTCTTCGTCTCCATCGTGGT
TGTGCAGTGGGCCGATCTCATCATCTGCAAGACCAGGAAGAACTCTGTCTTCCAGCAAGG
CATGAAGAATCACTTCATGAACTTCGGTCTCGTTTTCGAGACAGTCCTCGCTGCCTTCCT
GTCCTACACCCCTGGCATGGACAAGGGCCTGAGGATGTACCCCCTGAAGTTCAACTGGTG
GTTGCCCGCCATACCCTTCTCCATCCTCATCTTCTGCTACGACGAGACCAGGAAGTTCCT
CCTCAGACGCAGTCCAGGCGGCTGGATCGAGCGCGAGACTTACTATTAAATTAAATTTAA
ACAGAAGACACCGAGAGAAGTGACTCGGATATATTTTCGTGTTCTATGTTTTTATTGACT
TGTGCACGTGCACGTCAATTGTGTTCATTAGATCTGACACGGGCCGGCTGTTATATCGCG
GCTCTATTGGAAAAAAAAGCCCAAAAAAACCTAACAAAAAAAAAAAAAA
>contig#108
ATTCACTTCTACAAGAGATATCTTGTTGCCCCCAGCGACACGATTAGCCTGGTGGTTGAA
GACCCTCAGGTCCACCATGGAAAGCGAGGATGAAAACATTTCCACCCTCCTCTGCATGGG
GTTTCCTGATATTGCAGAGATTAAGCGGGCGCTTAGGCTTGCCAAAAATGATCTTAATGA
AGCAGTTGCAATTCTTACAAATGAACAGCCCCTTTCATCATACGGCACAATGCCCGACCT
ATCACTAGATGTTGATATGAAATACACCAGTCCCACAGGAGAAACTCCTGCAGATGGGAA
TGGCGAGGGGAACATGGAGTTTCCAGTTACAAACCTGTATGAGCTAGACTCCAGAGTCTT
CCAAGATAACTGGAGCATTCCTTATAAAAGGGACGAAAGTTTAGGAAAGTGCCTGGTGGC
TGCAACAAAGTTAGCCGCAGAGGGATTGTTAGAACAAGATGAGCACTGCAAGAAGTTCAT
AGAACGGGTCATGCCAGAGGCATTTAGGAAATTGTTGACATCCCATGCAACTCATAGATG
GCAAACAGAAATTCAGGAGGGAATTTTGTTAATGTGTGAGCTTTATATCGACCTACTAAC
AACAAGGTTACAGTATGATCCGGTCCCTTGCAGCATGTTGAATACTTTAGCACTCATTTT
TGACACCAAAAATGACTGGAATCACAAGAACAAAGACCAAACCCCTCGCGGACGGTGGCA
AGAAAACACTACTGGTACTCAAAGTAAAATTGAGTATGCAAAAGCTCCTGAATCTCAGAA
CACCTATGCTAGAGAACAGTATGGGTGGCTGTGTGATCTTGTAAATCAATATGGAGACAA
GAAAGCATTCCAAGTGACCGAGGACAAGGTTGAGAACAAGTGAAAATCTGACAGCCAGGG
CAATGGCAGCACTACTCCAACCCCTTGCAAATTGTGCCAACCTATTGGTAGCAGATACCG
CACAACTTACTCTTTCCTCATGCATGGAGTTTGCGTTCAAATTTGTCGAGAATCTCGGGG
AGTCTGAACTGAAGTCGAAAGACATCAACTACATCTCAGACTTGTGCTACAGCCTGAAGG
TACTCTGCTGCAACTTCTGGCCTCAACATGCAGCTGACTGTGATAAATCCAGACTAGAGA
TCATCAACAGAATGCTGAGAACTCCTCACTTCAACTGCAGGATGAATGGACTCAAGGAGG
TGTCCAGGCTTATCGAAGAGGCAGAGAAAGCCAGATCCAAGCATTGTATCAGCCAAGATG
CTGTTCTGGAATGGATGTCGCTCAACAAAGTGCTCTCCGTTGCGCTGGAAGGGAATATAG
ACCAAGTGCAGTATACAGATAGGATCAAGGCAATTGTGGAGTTTCTTGGGCCAAGACTGT
CCTCAGAGGAACTAACAAATATATGGAATCTTGGAGAGGGAGAAAATTCTCATGTGCAAG
ACAAAGTTCATGTTATAATTGCTGCTGAGGCCAGCAAGCTCGCCTCGCTCAGTTTGAGCT
TCTGAACAAGCTCATCAAGGGGAAATGGCTGGAGTCAAACGACAGAATAAGGGAAAAGTT
GCTCCAACTGATTGGTCAGATTGGAAAAGAAGCTGTAAATTCCAAGCAAGTAAAGCCAGT
GCAGGCCATTCTGCAGCTGCTATGGGAGATGGCTCACATTCCGGAGATTCCAAAACATTT
AGTCGAGAGAGCTTTCGCTGAGCATCTGGCAACAATCAATGAAATGACATTGAATAAAGA
TGCGATTCGAAGACAGTATGTGCTCAACTGTGTGGATGATATTAAGCGGACTACCCACTG
TGTTCTGCCAGCAGTGAAGCAACTTTATGCCATTTGCAAGAGTTACAGCGGCAAGGGAAT
GTCAATGTACAATAAAGCAAATAAGGCAACTCTAGGAGAACTGAACAAGCAACATGAAAT
AGTCAAACTTCTCTCAACAAGCTTGAACAAGTCTCATGCAAAGGGCGTTGAGGTTACTAA
AAAGCTAGGCTTGCCGTTAAAGCCGGACTCCATGGTTGATGGACGCTACACCCATAAGGA
ATATGTTGATGCACACCTTGAGTTGATGATGTTCCTTTTGAAAGAAGGAGATCTCTACCT
TTCATGGTCTCGATGCAAAGAATTGTGGGAGACGCTAGTTGATAATCCCGTGTCTATCCA
AATGGACCATGACTCTATCTTTGTCTGGTTTACAAAATGTTTGACTGATTTGGAACCCGA
AACTCAAAAAGATCTGTTCAACCAAAAATTACTTAGTTTAAGTCCATCATCCACCACCAA
GAAAAGTTTCTCTTCCATCAAAGCTTATTTTGAAAGTGTGAATGTGTTTGACCAAAGGCT
GAAAAAGAGTCCTTCCCCAACCTATGTGGTCGAAAGAACTGAGCTGGTTGGAATGTCCTA
TTTTTGGGACATTTTAACTGAGACTCCGAAAGAGGAGATAGCAAATCTAGCCATTGACAC
GGTCTTAAACATGTCTTACCTCCATGTAACCGCTCGATTGAAGAAAGAGCCAGGCAATCT
TCATGATAAGTTCATCAAGAACTGCTATTGAAGGCTGCAAACTGTTTGTCAGAAGTCCGA
AAACAATCACGATGCTGTCCTAGAAGGATGCGAATTAGAGACCTCATGTTCTGAAGTAAA
GAACAGCTTAAGTGTCAACTCTCCCATTTCATCTGCAGTAGCCAATACAACGAAAACCCT
CACCTCAATTTCAGTATCAAAGGTTATGGGACTTTCATTACCAAATAAGGGACTTAAACT
TCAGAAAATCCGGAGACTTCTTTTATTAGCAGAAAAGTACATATTATCCATTGAAGTCCT
ATTTGATGGAAAACGCACAATTTTGCCTCATGCTGCATCCTTTTTCGGACGCCCTCTGAA
TATTCGTGTGAAAGCAGAATCTCCCAAAAAAGATGAATTTGAGTTAAACTCTCACACAAA
TGAAAGTGTTGGAGATGTGAAAGCTAGAATAGCAGAACGCCTAAAGGTTGATGTCGCAAA
ACTCTCCATCGTGAGTGTTGAAACCAGAGGTGAAGAGGATGAAGTCACCCTAGAGGATGG
AAAAGGACCTGATGGGCGACTTGTGTATCAAGTCGGAAATTCTGAAGGTCAACAATGGAT
TGTGAAGGCTTCTGGAAATTCTTCTTCTTCCTCTACCGCAGTCGTAGTTTATGATGGAGA
AGGCTCTTCAACTAATGCCTCCTCAGCAGGAGCTAGCACATCTTCAGCTGGGGCCTCTAG
CAGTTTTTGTCAGGAAAAAATGTCTTCTGGAAGACAAGCATTCGAGCTGGAACAGGAAAG
AAGTCTTCCAGGTGTCATTATGGCTGAAGATGGAAAAATATTCTCCATCCTATACCAGCT
TGCAGAAATGGATGATTCTGCTACTATTGCAGGCATCAGGAGATTAATCCATCTGATTCC
CACTGACTCCGATATTAGTGACAATTTGGACTCTGTTGGTTACACAAGTCCCCCTGCTGC
GGCTGCTGATGCTAGTCCTAAAATGTCTCCCAGAATCAATAAGAAAATGCGTCTTCCAAA
GTCAGAAGACACCTTAGAAAAGTCATTTGATGCAAGTGCTCCTGGTATGTGCCCATTCAG
AGTTCTCTATAATTTGGAAGTATTAAGTAGCAGAATTATGCCCAACAATAGCATCATATC
AAGCAATGCAAACAGATTTGGGGAAGACTTTGTCAAATCAGGTGGACTGAGGATTCTATT
GAATGTCCTTGAAAAGGATGCTCTCCCTCTTGACATTGACTACGACATTCGCCAATCCGC
CTACTTTATTGCCCTGCAACTGGCTGGGTACCTCCTCTGTGGCCAGATGGTTATAACAAA
TGACAATGTTCCCTTCTCTAATCCTATATCATCTCCAATGGTCAAACCAACACCAGCCAA
GAAATCTGCACTGGATTCAACCACAGATGTTTGTAAGTCTCCTCTTGGTCGTCTCAGTTT
CAAAGATTGACCAAACGATGTCTGAGGCAGAGTTTGTTGATCTGATATCCTGCCTGATGC
GTGTGGTCTGGGCTGCAGCTGCTGGGAAGCTATACCTAGCAGCTATGGGTATTCAGGCTG
CTCCAAAACCAGAAAAGGTTTATATTGGGCGAAGAAGTAGAGACAGTTCTACTGGATCTA
CTGGATCTACAGGAAGTGACACATCTTCCGTTGACCAGTCTCTCCATGCTGGTGTCTGTG
CTCAACAATCAAACATTTCATCAATTGATTGTCAGATTGCTGGAGAAGCTCTTGAACTTT
TTGTCACATGTTTGTCCCTCAGACAAAACCTTATCGCTCGTTTTTATGATCTTCCCTCTG
TGTCAGACTTCATCATCGACACTCTTCTTGGTTCTCCCTCAGAAATAGTTCGCCAGCAAG
CTGCTGATCAGTTTGCAAGACTTAGCAAAATTAAGCTTGTTTCAAGAGCTCTTTCAATGT
CCGGAGAAACAACTTCTTCTTCAAACAGTCCCAGACATTCCCTCATATCACAAGTTTGTT
AAAAACCCCTGTCCCTCTTTGGATGCCAAGTTGTAAGGCAAGAACTTCCAGCCATCAAAT
GACCAGTCAGTGTGGTCAATACTTTGATCTTCGCTGTCGCCTTCTTCAAGGAATGTCACT
GGTTGAGCAAGACATTCTGCAGGCAAATTCAGTGCAAATGATTGAAGACGAGATCACCTG
GCTGTTCAACTTTTCTCCTTGCAACAAGACCAATGACAGCACACTACTTGCAGGTCATAT
AAAGCTTGTGAAATCCCTTCTCAGTTGCCAAGGAGTTAATAAGAAAGAGGTTGGCTCAAG
CATCATTTCCCAGTTCATCACAACATACCTTTTCCCTGCCAGCAAACTAATCAGCGAAGG
TGGGTTAGCAAACAACCTCCCATCTAAAGACATTAGTCCACAGTGTGATACTCCGGAGGC
AAGAGCTGCAGGCTATGCCTTGCTAATTGAGCTAGCAAAAGAATGTTCGGACAACTTGAA
ACTGATTTCCAAAGAGCTGATATCGCTTCATCATCAATATGATGCAAACATGGTGAAAGA
ACATCAGTTTGAATATGAACCTGCAATTGAAAGAAGATCATCCTCTAATTTTGTTGGTTT
GAAAAATGCTGGAGCAACTTGTTACATGAACTCAGTAATTCAGCAACTATACACAGTTCC
AGGAGTTACTGAACAAATTCTAGGGGTTGAAATTGAGAATATTGACGAAGAAACTGTCTT
TTATCAACTTCAATCTGTATTTGGTCATCTTCTAGAATCAAAATTACAATACTATGTACC
AGAAAAGTTCTGGAAATGTTTCAAGCTATGGGGCCAGCCAGTGAATGTTAGAGAGCAACA
GGATGCTTTTGAATTCTTCACTCAGATTGTAGATCAAGTGGATGAGTACCTTCACTCTGA
GAAGAAGGAAAAAATATTCTCAAAAAAGTTTGAAGGTGTCTTCTCTGATCAAAAAATATG
CGAAGGGTGCCCTCATAGGTATGAGCGAGAACAAACTTTCATGGCTCTCAACCTGACATG
TGAATTCCGATACCCTTCAAAACATCTTTGGCCCAGTTTGTGAAAGGGGAACTATTGGAA
GGTGACAATGCCTATTTCTGTGAAAAATGTTCTATCAAGCGGAACACAACTAAGAGAATG
TGCATCAGATCCTTGCCACAAACATTGGTAATCCAATTAAAACGATTTCACTATGACTGG
GAAACAAACAGAGCTTTGAAATTTGATGATTTCTTCGAGTTTCCGTGGGTTTTAGACATG
GGTCCTTACACAGCCGAGGGCATCTCAGCTCAGGAAGACAGGGACAACTTCCAGTCAAAA
CTTAGTCCAGGATTAAACCTCAACACCAGTCTGAAAGATGTGACGAACAACTACGATCTT
GTTGGTGTAACAGTTCACAGTGGTCAAGCAAATGCTGGACATTACTATTCTTTCATCAAA
GACAGGCGCGGAAACTCTGTGACAAATGCAAATAAGAATAAGTGGTTCAAGTTTAATGAC
ACAACTGTTGAAGGGTTTGAGATGACAGATGAAAATCTTGAAGCTGAGTGTTTTGGTGGG
AAATTCAAAGTAAAAAAGAAGGAGGGTAGCTCTTTACCTGAAGAAAGACAGAGGTACTGG
AATGGCTATATTTTGGTGTATGAGGCAAGGAATGACCACAAGACACCTCGCACTCCTAAA
AAGAGTTTCAGTGGTACTTCCCACAGAAGATCAGTGGGACCAGGAATGGTACGCCGGCTG
ACAATGCCTCCCAGGATATCCGAACCAGGAGGAGCCAACCAAGCAAGAGAAAGTTTGAGC
CAACTATCAGATTTACTTGAAAAGGGAGAAAAGAGGGGCATATTTACATCCAGAATGCCT
GCTCCCATTGAAAGGTCAATCAGAGAAGATAACTTAAGATTCATGCAAAATCGAGATGTG
TTTTCTGAGGACTACTACAAGTTCATGTATGAACTAACAACTGCAAACACGTACAAGCAT
CGAAGTTCTGATTACAAGGAGTTGTGTCGAGAATCTGTGAACTTAGCTATACAATTTCTT
TTCAATACTTACTTCCATGTTAGGAGAAGACAAAGGTGTGTCATGGCTGACTGGGTAGAT
GCAATTGAGGCTGTCATTACTGTTTGTCCCACAGCGTCAGAATGGCTCGTCAACTACTTG
TCTTCAGATGGATTGAGGTACCTGAAGCCTTACCTGTTAGAGAGCTCAAGTAGAGATGTT
AGACAAAACTTCTCTCAGTTGCTCGAAAAAACCTTGTCTAGTCACATTAAGCACTCTGGA
AGCTCAGAAAGCAATGCAGTAAACGGCATTGTCACCCATTTAGTTGAAATGTTAGTTAGG
GAGGTGCCAGACAATGTCCAAAATTAGTAGTCAATACTTTTGGTCTCTTCTGATGTTCGC
ACAGATGGGACCACCACAATGCAAACAGTTGTTTAAACTTGGAACATTTGAAGCATGCTT
TCAGTTTTTGACTGGCGTGCCACTCTTGGAGACTGCCGAGGAAGGCGACAAGAACAAACA
GAAGCAGTGGACTGCGAGCCAAACGAGGGAATTTGGGGACCTGCATGCTTTGCTTGCATA
TCTCATACAGTCTTGTGATACAAAGCCTTTCATGTCGCATAACACTGTAGAGGAAAGAGT
GCCTTCCACAAGTACGTTTCCTTCCACAGAACTAGAAAAGATGCCAACACAAGTGTCAAC
TTTGTTATACGGTCCTCTGGCCTCGCTCTACATATCCGAGACTATTTCTGCATGTAGAGA
AATGAACTCCTCACTTTCTTTGATAATTGAGATGCTTGCACAGGTATCATTTTGCTGCAA
GAGCTTCTCCATCCTGGTGTTAGAAGAGCTTATGAAACAGTACAACAGTGTCAGCTCGTC
AGAGCTGAAAAATCTTTCAACTTTGCTTGTTGAACTTTTGTGCATCAGTGACCCCCTTCA
AAATGATCGTTTGAAGTTTGTGATTGAGGGAACAAAAGACCTTGGAGTGGATGGCCTTCT
AGACCTGGTGCAAAATAATCAGAATTCTGACTCCTGTCGAGCTTATCAGGCTGTCAAGTG
TCTTGTCACCGCATCAAGCAAGTGCTCTGCAGTCAAGGATCATCTTATCCTGGAGCCTAC
AAAGTGGCAATGGGCGGTCAACTGGCTCAAGTCAAAAATGTCAGAATCATCCTACTGGAG
>contig#109
TTTTTTTTGACCAAATATTTAAAATCTATATTTCACAACACCCTTGACTTGTTCATTTAC
ACCTTATGCTTCAAAGCTAAATAAATGGCATATTTATTTATTGCTAGGAAATGTTGATAT
TCAGTGACTCTTGATGTAATATGTACTGGATTCCTATATATTTCTTTATTGGTTTTTCTC
TTAATGATTTTTATTCTCCTTCTGATAAACAGCCGTCAGTTCTGGTTGTCCTGTTCTGGC
TGATCTGGCCAATATAGTTTCTGGAGAAACGGTTCTTAGGTCGTAGGCCTGTCCTATGTA
AGCCATAAGATCAATGAGTTTCGTTGTAGAGTTAAGGGTGTAGCCCCATTCACTTGTGCC
GTAGTCATATGGGAATGTGTGGTGGTAGTTGTGAAACCCTTCCCCCATGGCAAGTATTGA
AACAAGCATGTTCTCAGAAGGTCCAATGGTCTTGTCATAGGGTTTGTTTCCATACAAGTG
AGCTGCTGAATTAACCAGGAAGGTGAAATGAAGAAAAGTGACATACCTGAAGACAGCCAT
AAAGTAGGCAGTGTAGAGGCATTCTCCCCAAAGAAAGTAAGGAATGGCAGTTGGAAGGAC
AGCACCAAAGATAATGAAAGCTGGGATGCAATACTTGTGTTGCAGCATCACAAGTTTGTC
ATTCTCGAGGTCAGACATATCAATCGTCTTCCCAGCTTTGATAACCTTCGGATGTTTGCG
AACCAATAGCCAGCCCATGTGTGCAAAGAAAAACCCTCGTTTTGCATTG
>contig#110
TAAAATCAGATGGAGATGTTTTGGTTGAATATAACAATAGGAATAATACTATCACATCAT
ACCAGTGGCAGCACTACTAGAATCACTGGTCTAAAATCAGATGGAGATGTTCTGGCTTCT
GTGCAAGTCTATTGGTTGAGCAAACAGCACCCCCTGGTACTTGACCGAGTTCAGCTCCAG
GGACACCACCATGCTGCTCTCGCTGGCCGGGCCCTCGCCTTTTATATCATTATCGGATTT
CTTTATTTTTCTTTCACCATTGTTTGCCTCAGCCAAATAATTTTGGTCTTCTTCTATTTC
CTCCTCCTCCTCCATCTCTTGCATCCTGCGGTATTTCTCTAGCTGATCCAGGTTTGGAGG
AAAGGGTAGTCGGGTCTGCCCCATCATCTTCATCAGGGCAAACCTGGTCATGTCCATCTG
GTTCATGTTTGCAGAAAAATTTCCACTTGGAGATATGGGGGAATCTTCACTAGTTTTTGG
CCTTAACTGTGGAGGTAGGAGGGGGAATTGGGGAAGGGGGTGGGGGAAGGAAGAGGGTGG
AAGGGGGAAATAGTTTGGGGAAGGAAGGAAACAATGCATTCCTTCATAGCCCTGACGACG
GCCTTCTCTCCTATGGCTCTCTATCGCGGACTGCAGCTCGTTAGGGTTGCTGAGGTTCTT
CTCTCTGCACTCATATGGGTACAGGTACCGGGTGTACTGAGATCTCAATGTAAATGCTGC
CGAGGTAATTGAGGATGGGAGGCTGAGGCCTTTGATGATCTCCTGCCACTGCTTCTTGTT
GATCACCTCCACCAGTCCTCCTTTCTCCACCACCTGGTTGTACAGCTCATACAGGTCCAA
CACCTGCTTAGCCATGATGGGCAGTCTGTTGATTGGAGTACCTCTGTTCTGCATGAAATT
GAAGAGATCATCGAGAAATCTCTTCCTAGTCGGGTCAGTGTTAAACTCATACAGTTCTTT
GAACTGTTCCTCGAAACTGCTGTTCTGTTGGAAAGAATCAATACTGCCCGGAGAGAATCT
AGGTGAGGTTGGCGGCAAAGGAGCCAGCGGACTTGGGTGACTTGATGGGCTTCTTTGGTT
CCTTGATGGTAAGGGGGATGGTAGATATTCTCTATGAAATGCCTCAAGAGCAGCTATACT
GGAATCTTTGGAGTAGGGGTTGGCTTCGTGCAACTTTGGACTGGAGTTATGATTGTCATC
GCGGAAATCCTCTGAGTTAAACTTTAGGGGGAAGTCCCTGTTGTACAGGGAAGCCATGAG
AGGAGGGACCGGGGATGTCCTCGTAAGGGGATGACTGTGGATGTTTCCAACTTCACCAGG
AGCAAGTCCAGACATTTTCCTTTATACTTTATACTGAGGATAGTTCAGGTTCAGAATGCA
CTAGCAGATGTATCACACTGTTAATTTAACTAGATCAATTTGGCTACTCAATCACATTCG
ATCACCAATACATAGTTTCACTGCAAGTTTTCATCATTTTCTGTTTTGTTTTCTATTTTC
CTTGTCTCCACCGTGAGAG
>contig#111
ACTTGACCACCTTGTACTTGGTGATGGTCTTCACCAATGCCAGCTTGAGAGCAATGTAAG
CATATCTCATGCCAATGCAGTTTCTTGGTCCAATACCAAAACCTGCGAAGCCAATCTTGT
TAGGATTGTTTTTTATGTCGAAGTTATCCGGATCAAGTTCAGCAGGATTGAAGAAGCACT
CCTCAGCCAAGCATCCAGTGAGCACATTGACTGTCATTCCTTTCTTGATGGTGAAGTCGG
TGTCAGGGATTTTGTAATCCTTGGTGCAGAGTCTCATGGTATTGTTCATTAAACCATAGT
AACGAAGGGCTTCATTGATGACATTTTCCAAGTACTTGAGGTCCCTGAGGTGATCAGAAG
TGATGATCTTGCTGTCACCAACCACCTCCTCGATCTCCTGCCTCGCCCTGTCCTGAATTG
CGGGCTTGTCGAGGAAGCTGAAGATGACTGTTGCCAGTGTTAAGGAGGAGGTATCAAAAC
CAGCGAAGAAGAAGATTATAGCATTGGAAATCACTGCAAGCTCCACATCAATGTCTTCTT
TCTTCAACCCATTTTCCGTCTTGTCATCACCAATCTTCTTTATTTCATCCAGTAGTAGAT
CAATAATGTCATTTCTTCTTGCACCAGTTACCCTTCTCTGCTCCACAGTCTGCCGGATAA
TCTTGGCAAAAAACTCGATGGTTCCCGCCGGCATCATGGAGAAACCAAGCAGTTTTGACA
GTTTTGGGGCGGCAATCATGATCATAAACTTCAATATATCAAGTTTTGAACTATAACCCT
CAGCCCTTGCCATTCTTAAAGCGGTTTGCCTGAACAAGCTGTCAGGATCCTTGAAAGAAT
TTAGCTCGATTCCAAATCCAGAAGTTGCAATTGCATCTATTGTGTATAGTCCAAAAACTG
CTTTGGCCTCCAGGATCTCCCCAGAATCAGCAGCTGAAGCAAAGACATCATCCAGATTTT
CTGCACACTTTTGAACATGAGGAACCATCATCTTCAGCTTGCCACTGGTGAAGACTGGGC
TGACAAGGGTTCGGACCT
>contig#112
CACTTCTACAAGAGATTATAAATTGTCCCCAAGATGGCTGGAATGCCAAGGCTGACAGGA
CTGCTGAAGAAGGCAGGGTCCTCAGCCCCAGCTGCTCAACAGGTCAAGAACTTCAGCTTC
ACCGTCTCTGGGCAGGACAGCGCCAAGACCAACACTGATGCCATCTCCAGGCAGTACCCC
GTGGTTGACCACACCTACGATGCTGTGGTGGTTGGAGCTGGAGGTGCTGGCCTTAGGGCT
GCATTTGGACTGGTGGAGGAAGGGTTCAAGACAGCTGTCATCACCAAGCTGTTCCCCACC
AGGTCCCACACCGTGGCTGCTCAGGGAGGCATCAACGCTGCCCTTGGGAACATGGAGCCA
GACGACTGGAGGTGGCACATGTACGACACCGTCAAGGGGTCCGATTGGTTGGGCGACCAG
GACGCCATCCACTACATGACTAAGGAGGCCCCTGCCGCCGTGATTGAGCTCGAGAACTAC
GGGATGCCCTTCAGCCGCACAGCTGAGGGTAAGATCTACCAGAGAGCATTTGGTGGTCAG
AGCTACAAGTATGGGAAGGGAGGCCAGGCTCACAGGTGCTGCTGCGTGGCTGATAGAACT
GGACATAGTCTTCTTCACACTCTTTATGGACAGAGCCTCAGGTACGACTGCAATTACTTT
ATTGAGTATTTTGCCCTGGACCTGCTGATGGAGGACGGAGAGTGCAGGGGAGTCATCGCC
CTGTGCCTGGAGGACGGGACAATCCACAGGTTCCGGTCTAAGCACACCGTGATGGCTCAG
GGTGGTGCGGGCAAGTCTTACTTCTCCGCCACCTCCGCCCACACCTGCACCGGGGACGGC
ACCGCCATGACCAGCAGGGCTGGCCTCCCCAACCAGGACATGGAGTTCGTCCAGTTCCAC
CCAACTGGTATCTATGGAGCCGGTTGTCTCATGACTGAGGGATGCAGGGGCGAGGGCGGC
TACCTCGTCAACAGCGAGGGGGAGAGGTTCATGGAGAGGTACGCCCCTGTGGCTAAGGAT
TTGGCCAGTAGGGACGTGGTCAGCAGGTCCATGACCATCGAGATCAGAGAGGGTAGAGGC
TGTGGCCCAGAGAAGGATCACGCATACTTGCAGCTCCACCATCTCCCCCCAGAGCAGCTC
CAGGCAAGGCTCCCCGGCATCTCCGAGACTGCCATGATCTTCGCCGGTGTGGACGTGACC
AGGGAGCCCATCCCCGTCATCCCCACCGTGCACTACAACATGGGTGGTATCCCCACCAAC
TACCGCGGCCAGGTCATCACCGTCGACGCTGACGGCAAGGACAAGATCGTGCCCGGTCTC
TACGCCGCCGGGGAGGTTGGCAGCAGTTCCGTACACGGGGCCAACAGACTCGGAGCCAAC
AGCTTGCTGGACTTGGTCATCTTCGGGCGAGCCTGTGCTAAGACTATCGCAGCTGACTCT
CATCCTGGAGCCCCTATTGGTGAACTCTCTGACAATGCTGGCGAGGCTTCTGTTGCTAAC
ATTGACAAGATGAGGTTTGCTGACGGAGATATCAACACTTCCGTTATCAGGTTGAAGATG
CAGAAGACGATGCAGACACACGCCGCCGTGTTCCGCACTGGGGAGGTCATGAGGGAGGGT
ATCGACAAGATGAACGCCCTGTGGAAGGATATGGCCAACCTGAAGGTGTCCGACAAGGGC
ATGATCTGGAACAGTGACTTGGTTGAGACCTTGGAGCTGCAGAACTGCATGATCAACAGC
AACCAGATCATCCAGGGGGCCGAGGCCAGGGAGGAGAGCAGGGGAGCCCACTCCAGGGAG
GACTTCAAGGACCGTATGGATGAGCTGGACTACGCGAGGCCTTTGGAGGGCCAGGTACCC
ATCCCCATGGAGCAGCACTGGAGGAAGCACACCCTGTCCTTCACTGACGGTGACACTGGT
GCCACTGAGCTGAAGTACAGACCTGTCATTGACCATACACTGGATGAGGAGGATTGCAAG
TGGGTTCCTCCAGCAATCAGGAGCTATTAAGAGTTTATTATTGATGCAGACTTTTATTTT
ATTCATTTGATGTCGCTAGTTCAGTTGTCAAACCAGAAGATATGTTAATAAATTATTGTA
GCAAAAAAAAAAACAAAA
>contig#113
TTTTGGGATTTTTTGCTTAAAAGCAAGGTAATACCATAGTTTTAACATATTTTTGTTTTT
TTTGTTTTTTTTTCAATTTTGATCCATTTTATTGATTTACAATTTCGGTTACATTTTATG
TTTGATGTTTGCCAAATGTTTAAATAGCATCATAAATACGAAAACGAGACATTTGAACAC
GAAAAATCACTAAAAATCTCCAGTGCTATTGTGCCAAGTTCAGTGACAAGTCTGCCGGTT
AGAAAAGTTGAAAATTAGCTAGAATTCTAAGTAGAATATTCTCCGCGCAAAATCAGTAGA
AAAATACAAATTTTCAAATAAAAAAAGGAACACAGCAAAAAAAGCAATCGATGTCACTTC
TAATGAGGAACCGTCAGATTCCAAATTTCAGAAAAGCCCCCCTTAGAAGATCACTGTTAG
TAGATTTAAAAGCATTTCGTTGTTTTTCCAGCCCCAATTCTAGTACCCAACGCTGATCAG
GTACTCTCCAAGCTTTTCCGTGGTGTTGGCGCACTGTTCAGGAACAATGGGTTCATGGTA
GACGGAGACAATGATGGCCTGGACAGTCTTCATGATGTGGACCCCGCTGGTGCCCTTCTT
GCCCCTCATCACCCTGTCGTTGGCCGACAAGAACATGAACTTTGTTCCTGCGAGATTGAG
TCCTGACATGGGCAACACGTCCATGTTGCCGAAGTTGGTGGAGAGGTGCTTCAGCTCGGC
CGCGGTGACGGCGAACCCGGTGCTGGTGGCCCAGATGTTGCCGTCGTGCCCGCAGATAGC
TGCTTGAGAGACCATCTTGGTAGCCAGAAGCTGGTCATCAACATAGCTTTGCCAACTCAT
TTTTAGTGTCTTAGTAGTTTTTTCAGAAATAAAAAGTCAAAATGATGCGAGAAGATCTCT
TGTAGAAGTGAAT
>contig#114
CCAATCCTACTCCCTCCCCCAGCAGCCCCAGTACACCTCTCAATACTCCTCCCCCCAGGC
TTACTCCACCAACCCCCAGTACACGGTGACCCAGCAGCAGCCACAGTACTCAAACTCTTA
CACCTCCCCCCCATCACAGCATTCTTACATGGCCATCCCAGGCCACCACCCCTATGGTGA
GCCTGTCCCCCTTGGTCAGGTGCAAGGTGGAGGCCAAGGTGGTGTAGCCCCCTCCCCCTA
CCACCCTGGTCAGGTTCTGTCCCAGCCTAACATAGCTCCCCCCTCCATGCAGCCTGTACA
GTCTCTCCCCTCCCAGCATATGCAGCCCAGCAGCATGTCCAACATCTCCCCCGCCCTGAA
CATGTCCAACATGCCCGGCATAGTGGCCTCCCAGCCGCTGCCCACCCCCCAGCAGTCCTA
TGACCCAGCAGCTGCCCAGCCACCACAAGCAACTTCTCCCCAGGCCGAGACAACTGAACC
AAGTGGACCTGGGCTGCCCATGGACCAGTTGAAGCAGATGCTGACCCACCAGCTGGAGTA
CTACTTCTCCAGGGAGAACCTCGCCCACGACTCCTACTTGATGTCACAGATGGACTCTGA
CCAGTTCGTGCCAATTGGCATCATCGCAAATTTCAACCAAATCAAGAAGCTGACGAATGA
CATAAAGCTGGTGACCCAGGTACTCAGAGAATCTCCAAACGTGCAGGTGGATCTGGAGGG
GGTGAAGGTGAGGCCAAACCACACCAGGTGCACCGTCATCCTCAGGGAGATTCCTGACAA
CACTCCTCAGGAAGAGGTTCAGAATCTGTTCTCTGGTGGTAACTGCCCAAGGATCGTGTC
GTGCGAGTTCTCCCTGAACAACTCCTGGTACGTCACATTTGACTCGGATGACGATGCTCA
GATGGCCTATCATGATAAATTAGGGAGGAAATACGTGAGTTCAAGGGCCACCCAATCATG
GCCCGCATCAAGGCCAAGCCCATGAACCGCACCACCACTACCTGGAGGGAGAACAGCTCC
AAGCCCGCTGGAGCCGCAGCCAATGGGTTCCGCCAGCCAACCGCCCCGGTGACCTCCCCT
GGACAGGCAGCCTCCCTGACCCCCGTCAGCCCCCAGTCCACGGCTAACTCCAGTGGTATG
AGCCACAATAGTTCACACAGCTCGCCTGGTGGGGTGGGAGCCAGTCCTGGCCAGCCTGCT
GGGCATCCCCTTGGACCACCTGCCCAGGCAGTCCAGCCTGGTCACAGTGGGCAGAACACT
CCTCAGATGCAGCAACCCTACCAGCAGCAGGGTATGAACAGCATGCAGGGCATGCCCAAC
ATGTCCATGCCCAATATGAACAGCATGAACGTTGTTTCACCACAGGGACAGCCTTTGCCG
AACTCTCAGCCTCCTTCAATCACACCGGGTCCCTACCCCCCCGTAAGTTCTAGTCCCCTG
CTGCCTACCGGACACCATGGTGGGGGGACTGTCATGGTCTCCACGGCCACCACGGTCACC
CCCTGCTCCACCCCCAACACGAACACCACCTTAATAGCTGGAGCTGGGCCCTCTACTGGT
AACCCAGGTGGCTCCCACTTCATCACCCAGCCCGGGCCAACCCAGACCTATCACATCTTC
CTGCCCACAACCCAGGCCCAGGTCAGCCCTTACTTCCCCTCCCCAGGGCTGCTCCAGGCT
GCTCAGCTACCTGGCTATCCAGTCACCCCAGGGGCGCCCTACTTGACCAACAACTTCATT
GGAATGATCCCAAACACGGACTTTTTCCAGCCAAACTTCAAGTCTTCCAACCGCGGGGCT
CACAACAATTACAAGTCCCGAGGGCGGGGTGGCCGGGGCGGGTCCAACCCTGACCGTAAT
ACTCCCGGGTCCATAGTCTCGTCACAACCCAGCTACACGCCCCAGTACCCGTATAACAAC
CCGGGGGCGGGGCAGACACAGCCTTTCAACCACCAGTACCCAGGGGGGCAGTATGTCAGG
AATAACAACCGCAACCATAACAATTGGGAGACTTCCTCTCAGCACTCAAACTCCAGTCAG
AAGAAATTCAGCTCCAGCTCCGGGGCGTCTTCTGGCCAAGACAGTGGAGTTGGTGTCAAC
AACAGTTCCGTGGCCTCCCCGCCCCAGGTGGTTAGTACCGCCGCGCCCCGTCTGGTGCAA
CAGCTCCCCTACCAGCCTAGTCAATACAACGCCCCGGCCCACGGCCACGTCCCCAGACCA
GCCCCTGCTCAGCCAGTGAAGGAGGTGGACTATGTCCCCGCCCCATATCAGTACCACCAC
AACGCACACACTCCAAGAAGTATAACCGACAACATTCAATCCAAGGAATTCGTGGCGACC
AACAAGCGAGGGCGCGGTGGTCGTGGAGGCTCTAACAGAGGGCGTGATGACATGACTGGT
TACAACTCAGTCCCAAGAGGAGGTCACAACACCACGCCCCAGGGCGTCCCACCCCAGAGA
AACACGACCCATGTGTACCAACCCCGTCACAACTCTGGAGGAGCCCCAGGGCAAGCTGTA
CCAGTAGAACCTGTGCCCCAACCCAGGCCAGAGCCCCCCAGACCAGCCCCAGAGTTTAAC
ATGAAGACAAATGACTTCCCAGCCTTGCCTGGGGCGCCAGATCCTACTCCGTCTAATGAA
CCATCCAGGTTCCTTGATGTTGTCAAGGGAACTGCTAAGATGAAGCTTGATGATGATCAA
GACACAATCCCCGAAGACATGGCACCAGAGGAATACGAGGAACCCCGGGTAATTGTACCA
GAGCCTGCAGTCACCGAGCCAGCCACCTCCTTGACCTTGAAGCCACGCTCCAAGATCTCT
TCAGCCTTCGCGCCCCCAGTAGTATCTGTAGAGAAACCCGGCATTCCAGCTGTCCCCGAG
GCCACCTCCCCTGTGGTCGTGGACAGCCCCGTGTCCCCACCGCTGGTCAATGGGGAGGTG
AAGGCCGTGGTCGGCAAGACCTGCGTGCCAGTCGTCTCCATCAACCAGACCACTGCTGAG
AGAGAGTCTGGCTCCATCTCTCCCAGACAGCAAAGTTTGGATGGTTCTGGTCAGAAGCTG
ACCTATGCTCAAATTATTCAGAAGAAGAAAGAGAAGGAAGCCAAGGAAGCTGCTGAGAGA
GCTCTTGCTGGCAAGGAAGCTGAAGATAGCCATGCTGATGCTGCAGTTAAAGGTAAAGCT
GATGAAAGGCAGCGTGATGTGTCTGGTCCCGTAGCTGGTGAGGTTGACCCAGTCCCTGTT
AAGAGGGATGCAGGGGAGCACCAGCCTGTGGAGAGGCAGGACAGCCGGCACAACAACACT
CATCACCAGGGGGGTGGCAAGCACCGCCTTGCCAAGACCAACAGTGGCCAGGCCAGTGAT
AAGCCTGCTGGAGGGCGGGGCGTGGTGGTGCCCCACCCCACCCCAGTCAGTGCGAGTAAC
AACAACCAGCGCCAGGCCAAGCGGACAGAGCGGCCAAAGTCCCCACAGTTGGGACAAAAG
TGACGGCAGCGTCACTGGTTAGAGTTACTCTAGTGTGAAATAGTGACTGGCCAGCCGCTG
GGGCGCGATAAAGTGACTTTGAGCCTTTAGGACGCTTGGTGGCACCTGGCACCAGTCATG
GCTAATCTTGTGCAACTTTCCTACCTTTGTTCTGGTGACATCAACAGCAACGATATGTAA
AGTTGAAAATATGACAGAAAATATGATGACAGTGATGCCTAGCCTAGTGAATCAAACCAG
TTAGCAAGGGCCAGGCAGGGAGACCCAACACATCTTACACAACCTGACATCCATATCTCC
TGCCTTCAGG
>contig#115
TTGTGACATATCTAAAGAGATTTGTCCAAGGTACTACTACTGGTTTCTGAGCTTCCTGAG
GTATTGTGGCTAATGTTCAACGATGAGTCAGACATATCTGACAATCTTGAAGATCTGTCT
GACATTCTTGTCGAAGAGGAAGCTGCTGAGGAACTTGAAGTTGAGGTGTCATGTGGACTA
CACCCATACTCACTGAAGTATGGATGTGCGAGTGCCTCATGTGCCGTAATTCTCTTTTTT
GGGTCAAATCGAAGCATTCTCTCTAAGAGATCTTTTGCAAGTGGGTCAATTTCAGGAACC
ATATCAGCTACACTTCTTGGGCGAGCATAAACAAAATTATTCCTCAGCACCGCCGAGTCA
TCTGGCCACTCTGATTCAGAAGGAGTCCCAAGCATCTCAAATATTTTTGCTAGTTGGTCC
ACTTCGTATTGACCCGGGAACAGTGGTTTTCGTGTAAACAACTCAGCGAAGATACACCCA
ACCGACCACATGTCCACTGGGGTGGCATATGTTGTTCCAAGAAGGACTTCTGGCGCTCGA
TACCACAACGTCACAACCGTTGATGTGAGAAGAGCATTGAAATCATAGATTCTCGCCAGT
CCAAAGTCAGCAAGTTTTAAGGTGCCATCATTGGAAAGCAAAATATTTTGTGGCTTGATA
TCTCTATGTACTATTCTATGGCTGTGAAGAAAATCCACTCCACAAAGAATTTGCCACATT
AAATCTTTGATTTTTTCCGCTCCCAGTCCTGGCGGGGGGCAGCGCTCTAGGTATGCATTG
AGATCTTGGTCGACATGTTCAAACACGAGGTACAGCACCATTTCACGGTCATATCTTGGC
CCATGACATATGTCCACCAGTCGGACAATGTTTGGGTGATTGTATTTTCCGAGGTGTCGC
AGAAGGGATATCTCCCTGAGAACGGACATAGGAACTCCATCTTCTGTAAGAGCAATTCTC
ACTTTCTTCATGGCGACTATTTCATTGTTCTTGAGGTCTTCAGCCTTGTACACTGTGCCA
TAGGCTCCTGTTCCAATGGCATTTAGCTCTCTGTATTGGGTCACATCTCCAAAATCATCA
GCGGGTACACTTCTAGCTGCTGCTTGTGTTTCATTAACATTTTCACCTGTTCTGTTCATG
TCAAACTAAAATGTCCTAGAAATTTTTTCCACATTTTCTGTTGTCACTATTTTGCCGAAT
CACATGATTGTAACTGAGTTCTGAGCGCAAGATGTTACCTACAGGAGAGTCACTCAGAAA
CTGAGACCGGAAGGCAAGACGCAGGGTAGGGGAACTGCATTGGCCCAAAAATGGTCCCCT
GCGGAACACCATTAACAACCACC
>contig#116
AGCTCCGTAGGCAACAGCCTCGTCGGGGTTGATGGATCTGTTCAACTCCTTTCCGTTGAA
GAAGTCCTGGAGAAGCTTCTGGATCTTAGGGATCCTAGTGGAGCCTCCGACCAAGACAAT
GTCGTTGATGGAACTCTTGTCCATCTTAGCATCTCTCATGGCCTTCTCGACAGGCTCCAA
GGTACCCTTGAACAAGTCAGAGCAGAGCTCCTCGAACCTGGCCCTGGTGATAGAGGTGTA
GAAGTCAATACCCTCGAACATGGAGTCAATCTCAATGTTGGCCTGGGCCGAGGCTGAGAG
AGTACGCTTGGCTCTCTCACAGGCGGTGCGGAGACGACGAAGAGCTCTCTTGTTGCCCTT
CATGTCCTTCTTGTGCTTCCTCTTGAACTCATTGACGAAGTGATCAACCATCCTGTTGTC
AAAGTCCTCTCCTCCCAAATGGGTGTCTCCAGCGGTAGACTTAACCTCGAAGATTCCCTC
CTCGATGGTGAGGATGGAAACATCAAAGGTGCCGCCACCCAGGTCAAAAATGAGAACATT
GCACTCAGCAGCTCCCTTCTTCTTGTCCAGGCCATAGGCAATGGCAGCAGCAGTTGGCTC
GTTGATGATTCTGAGGACGTTAAGTCCGCAGATGACTCCAGCATCCTTGGTGGCTTGGCG
CTGGGAGTCATTGAAGTAAGCAGGGACGGTGACCACGGCATCCTTGACATCACAGCCGAG
GTAAGCCTCAGCAGTCTCCTTCATCTTGGTCAAGACCATGGCGGAGATCTCCTCAGGGGT
GAAGGACTTGGTCTCGTTCTGGTATTCAACCTGGAGCTTGGGCTTGCCACCAGCAGCGTC
CACGACAGTGAATGGCCAGTGCTTCATGTCAGCTTGGACGGTGGCATCCTCGAACTTCCT
TCCGATCAAGCGCTTGGCATCGAAGATTGTGTTGGTGGGGTTGATGGCGACCTGGTTCTT
GGCAGGGTCTCCAATCAGCCTCTCGGTGTCAGTGAAGGCGACGTAGGAGGGGGTGGTGCG
GTTACCCTGGTCATTGGCAATGATCTCCACCTTTCCATGCTGGAAGACTCCCACGCAGGA
GTAGGTTGTCCCCAGGTCGATACCAACAGCGGTCTTCTTAGCAGCCATTCTAACCAAGTT
TTTACTTGCTCACAAAATGTAGAGAAATAATTAACAAGATTTCTCTTGTAGAAG
>contig#117
AGAAACATATTTGATGATGTTAGATACCAACTTTTTCACACTTGTGGTGGATAAATCATT
TTGCCAGAAGCTTCGGGCTAAATTGGGTGATGAGAATATCTTTGACAAGAAAAGAAAACT
TCTGATCCATGGTGACTTGGCTGAGCTTCCCTTAACTAAAAGACCAGATGAAGTTCTTGA
AAAAGAGTTGAGGGACATTTGCAATTTTGAAATTAAATCAGATCTTTGTATTGAGATCAC
TGGGAAGAGCAGCATTAAAGACAGACTTGTTTCAAAAGTTGAAGAAATCATTGAACTTCA
TCTAGAAGAAAAGTTTTTAAATGAGATTCCAGACTCTTGGGAATTCTATGGTGATTTGCT
TCTCATTCCAGGAGACTCTTTTAGTGATCAAAAGTGGAAGCCCAGTCTTCCTAAAATCCT
GCAAGCCATTTGCATCCTTTTCAAAGTGCAAAGAGTAGCCAAGAAACACCTTGTGATCAA
TGACAAGTTCAGAAGTCCAAAAACTGACCTCATACTGGGGTCAGACCCATGGGTGTCCAG
AAAGGAGAATGGAATCACTTACCATTTTGATATCACCAAGTCCATGTTCTGTGCTGGTAA
CATCTCTGAGAAACTCAGAGTATCCAAGTTTGACTGCTCTGGTGAAACAGTGGTTGATCT
GTTTGCTGGAATTGGATACTTCACTCTGCCATACCTTGTACATGCCAAGGCTGAGTACAT
GTATGCCTGTGAGTGGAATCCTGACAGTGTGGTGGCTCTCAAAATAAATCTTGAAAAGTT
AGGTCTTTCTGACAAATGTGAAGTGTTGGAGGGTGATAACAGGTTGGTTTGCCCTAAAAA
TGTTGCAGACAGGGTCAACCTTGGACTCATACCAGGCTCAGACATCAGTTGGAAGACAGC
TTGTGAAGCTCTTAAAGATACGGGTGGCATTCTGCACATTCATGGTAATGTGGAGAGCAA
GAAGGATGAAAACAAACAAGAGAAAATGAATGCCTGGGCAGAGTCTACTAC
>contig#118
TCACTTCTACAAGAGATCAAACTCCAGCCACACTATGAGGTGCTGGGTGTTGGCTAGCCT
GGCCGTGTCCCTGTCCACAGTCTCCTGCTTCTACCTCCCTGGCCTGGCCCCCGTCACCTA
CTGCAACAACCCTGACCTCACCACCTGCACTTCAGACATCAAATTATTTGTGAACAGACT
CAACTCAGAGGAATCTGTCATCCCATATGAGTATCACCATTTTGATTTCTGCCAAGCTGA
TGAGGCTAACGCCCCCTCTGAAAATCTTGGTCAGGTCGTCTTTGGTGAAAGGATCCGACC
CTCTCCTTATAAAATAGCTTTCGGCAGCAGCTCTGACTCCTGTGAAGTGCTCTGCACCAA
GAGTTATGTAGCTAGTAATACAGATGATCAGAAGAAGGTCTCCCTGTTGAGGAAGGGTAT
GTTCATGAACTACCAGCACCACTGGATCGTGGACAACATGCCCGTGACCTGGTGCTATCC
TGTGGAGAATGGGCAGCATTACTGCAGCACTGGCTTCCCCATGGGGTGCTATGTGGACAA
GAAGGGCAACCCCAAGGATGCCTGCGTGATCAGCAGGGACTACTCCACTGCTGACAGCTA
CTACGTGTTCAACCACGTGGACATAGTGATCTCCTACCATGATGGGAAGGAGGAGGACTG
GGGGAAGTACCTGAATGGAGCCAAGGGAGGCAGGATCGTGTCAGTGAAGCTGACACCAAG
GAGTATTGCCCATGACCCTGCTCAGGCCAAGGAAGGCAAGTGTGTGTCTGATGTTGCCAA
GGGACCTCTTGCTATTGCTGGTGAAGGAGCAGTTGATGCAGAGATCACCTACTCCTACAC
AGTCACCTTCAGGACACAGAATGAGGTCAAGTGGTCCAGTAGGTGGGACTACATCCTGGA
GAGCATGCCCCACACCAACATCCAGTGGTTCTCCATCCTGAACAGTCTGGTGATTGTCCT
GTTCCTGTCCGGCATGGTGGCCATGATCCTTCTGAGAACTCTCCATAAGGACATTGCCAG
GTACAACCAGATTGACAGTGGAGAAGATGCTCAGGAAGAGTTTGGTTGGAAGCTTGTGCA
TGGAGATGTTTTCCGACCACCAAGGAAAGGAATGCTGCTGTCTGTCTTCCTTGGATCTGG
CACCCAGCTGCTCTCCATGGCTGGCATCACCCTGGTGTTTGCCTGTCTTGGATTCCTCTC
CCCAGCTAACAGAGGAGCCCTGATGACCTGCGCTCTGGTCCTCTTCGTCTGCCTGGGCAC
CCCAGCTGGCTATGTGGCTGCCAGGGTTTACAAATCATTTGGTGGAGAGAAGTGGAAATC
TAATGTCCTTCTGACCTCCATGCTTTGCCCTGGGATTGTGTTTGCACATTTCTTCATCCT
CAACCTGGTCCTCTGGTACTACTCATCTTCAGCTGCCATCCCTTTCTTCACCCTGGTGGC
TCTCCTGGCCCTCTGGTTTGGAGTCTCTGTCCCCCTCACATTTGTTGGGGCTTACTTTGG
ATTCAGGAAACCACCAATTGAGCAGCCAGTGAGGACCAACCAGATCCCCAGGCAGATCCC
AGACCAGTCTGTCTACACCCAACCCATCCCTGGCATCATCATGGGAGGTGTCCTCCCCTT
TGGATGCATCTTCATTCAGCTTTTCTTTGTACTCAACAGCATCTGGTCTAGCCAGATCTA
CTACATGTATGGATTTTTGTTCTTGGTCTTCATCATCCTGATCATCACCTGCTCTGAGAC
CACCATCCTCCTCTGCTACTTCCACCTCTGTGCAGAAGACTACCACTGGTGGTGGAGGAG
TTTCCTCACCAGTGGATTCACAGCCTTCTACCTGGCAATCTACTGTGTACACTATTTCAT
TACCAAGTTGGATATTGAGGGGGCTGGGTCGACCTTCCTCTACTTTGGCTACACCAGTGT
CATGGTGTTCTGCTTCTTTTTGTTAACAGGAACCATTGGTTTCTTTGCTTGCTTCTGGTT
TGTCAGGAAGATATACAGTGTGGTTAAAGTGGATTAGGAAGCTTTCAAGTTTTAAAATTT
AAAATCATGAAATGACAAATGTGAATTTTGAAAATCATAAAAAGCATTTTTAGTATTTTT
CTTCTAATTGCACCTTACACTATCGCGCACCACTTTGCAAAGCAATATTTGACCACTCGG
GCACTATCTAGTCTGAAGCTGAAGCTGAGGGGGTAAACATTCTTGAAGCTGAAGTTTTGG
ATGAAAATGCTCAATATTCCAGAAGCTGACCTGTGATAAACCTTAATTGTGCAAAAGTTG
CAAAAAATTACATGTTTGTGGTAAAAGTGGCTAGAAAGTAGAGAAATAAAAGTGAGCTTT
TCTTTTTGTATAAATGCTGATTTACTTAAGAATGATTCTGAATTCCAAATTATAAAATTT
TCTTGCGCACGCGCACATTTTGTGACACCTGTGACTTCAGAACTGAATCTAATCTATAAT
TCCATGTCCTGTCTCTCCCAAAGTATTTATTGATTTATAACTAAATTTTCATCCTCTTCC
TGTTTTAGTTTTAGTATATAAAATCTGTGTGAAATATAAAAGTGTATGTAATATCAGATC
TCCTGTTCTCTATGTGATTATGGTGGTTGAAAAGTGTGAACAATAGTTTAAATGCAGATA
TTTGATTAATGGTATGTGTTGGTAATTCTGGTGAATTGATAAGTATGAAGCAAATTTAAG
AACAGTAGTATATACTATTATATGCCAATAAGTATCAATTAGCTTGAACTAAAGGGACCC
TGTTATATAAAATTATCATTTAGAATGCAAGTCTTTTTCTCTCTGGTAAGTGTATCTTCC
AGACAGACTGGGAACCTAAAGAGCTGGAGAAAGAAAATCATAATATA
>contig#119
TTTTTTTTTTTTTTTTCTGGAATTTTACATTGCCATTAGAAAATGTCAAGAAACAGCAAA
TTGAACAATTTTACTGAGCAAATCAAGACAAGTTCCCCAACACAAGAGCACAGATCTACT
TCTTGTAACCTCTGGACTCCCTCCTTCCTCTGGCACACTCGAACTTCCTTCCCTTGGAGC
GAGTGAAAGGCTTGACGTGGCTTCCTGGGCGACCAGCAGCTCCGAAGTGCTTCTCAGCTT
CACGGGCCTTGCGGGGTCCCTGGATCATCAAGGTGTTCTTGCCAGTGGGGGCCCTGAGGG
CGAGCTGGTCGAAGGTGATGATCTCACCTCCAGCTTTAAGGATCCTCTCGCGAGCCTTCT
CGGTGACCCTGAGGGCACAGATAGTCATCTTGGGGACATCGAAGATCCTGATGTCGTTGG
TGATGGTTCCAACGCAGACAACAGTCTTGTCAGCATTTCCAGGCTTCTTCATGTTGCGAA
CAAGACGGGCGATGGATAGAGGAGGCCTGTTGATCTTGCTCATGAAAAGCCTTCTCAGGA
CAATCTTGTTGAACTTGCTGTCGGTTCTCCTGGCGAGGAACCTATAGAGCTTAACGAGGA
GCCTCAGGTAGATGTCCTGGCTCTTGGGCTCAATACGGCGAACCTTGCGGTCCTTGTTGT
GGCGAATGTCGATACCCATGGCTTCTCTTGTAGAAG
>contig#120
AGGTTCTACGCTTTCGGCCGTGTGTTCTCCGGCAGGGTCGGCACTGGCATGAAGGCCAGG
ATCATGGGACCTAACTATGTCCCAGGCAAGAAGGAGGATCTCTACGAGAAGTCTATCCAG
CGTACCATCCTCATGATGGGAGGACGTGTTGAGGCCATTGAGGATGTCCCAGCCGGTAAC
ATCTGTGGTCTCGTTGGTGTTGACCAGTTCTTGGTCAAGACCGGAACCATCTCCACCTTC
AAGGAGGCCCACAACATGAAGGTCATGAAGTTCTCTGTCTCCCCTGTGGTGAGAGTGGCT
GTTGAGCCCAGGAACCCCGCTGATCTGCCCAAGCTGGTAGAGGGGCTCAAGAGGCTGTCC
AAGTCCGACCCCATGGTGCAGATCCTCATTGAGGAGTCAGGAGAACATATCATTGCTGGA
GCTGGTGAGCTTCATCTTGAGATTTGCCTCAAGGATCTTGAGGAAGACCACGCTCAAATC
CCACTGAAGAAATCTGACCCCGTTGTGTCCTACAGAGAGACTGTCTCCGAGGAGTCGTAC
ATGATGTGTCTGTCCAAGTCGCCTAACAAGCACAACAGGTTGTTCATGAAGGCTGTCCCC
ATGCCCGATGGTCTTGCTGAAGACATTGATGATGGCAAGGTCAATCCCAGGGATGACTTC
AAGATCCGTGGACGTTACCTCGCTGACACCTACGAGTATGACATCACTGAGGCCAGGAAG
ATCTGGTGCTTTGGCCCAGACACTAATGGTCCCAACCTAATGATTGACTGCACCAAGGGA
GTTCAGTACCTTAATGAGATCAAGGATTCTGTTGTTGCTGGCTTCCAGTGGGCTTCCAAG
GAGGGAGTTCTGTGTGACGAGAACTTGCGTGCAACCAGGTTCAACCTGTACGATGTTGCT
CTTCACGCTGATGCCATCCATCGTGGCGGTGGACAGATCATCCCCACCGCCAGGAGGGTC
CTGTACGCCTCCATGATTACCGCCGAGCCCAGGCTCATGGAGCCCGTCTACCAAGTCGAA
ATCCAGTGCCCTGAGAACGCTGTTGGAGGTATCTACGGAGTCTTGAACAGAAGGAGAGGA
CACGTGTTTGAGGAAGCTCAGACCCCAGGAACACCCATGTTCGTCGTCAAGGCCTACTTG
CCTGTCAACGAGTCCTTCGGCTTCACCGCTGACTTGAGATCCAACACCGGTGGCCAGGCC
TTCCCCCAGTGCGTGTTTGACCACTGGCAGATTCTCCCAGGAGATCCATTGAGCGAGGGC
ACCAAGCCTTTCCAGATCGTCGAGGAATGCAAGAAGCGCAAGGGGCTGAAGCCAGGCCCC
CCACAACTCGACAACTATCTGGACAAAATGTAAATGTACCTGTAACTTTTTGTCTAGAAT
TAAAACTTGGGATGCGGATATTATTTTTATACTTTTCACTGGGC
>contig#121
TTTTTTTTTTCTGCAATTTTCTGATTATTAAATAATCAAACTCAACATTTAGTAAATATA
GAAATCAAACAATATCTGACTGTTTTAAAGCAAATTTCGCTGCAAAGGTTTCAGCAAGCA
ATTTGTTACATAATTTGTTTTGTGACTCTTAAAACAAAGTTGCTTCAATCTCATAGATCT
CAACTAATAATAGTCACAGAGGCATTGGATATGAATAGATTACAAATTAGGAAGATCCTT
CTGAAACATTGTTTACATCAGCATAACTAGATCAACATAAGGGACAAATCAAGAAAACGT
GGCTGATCAGGGGCGCTATCATATTAGTATAACTGGTTTAGGTTTGGACATTGGCCTAAC
CTCCATACTCGCTTAATTTCGTTCGGTTATTTACATTAGAGGTTGGACATTTGTCCAAAA
CCATAGTAAGGACACCCTATGCCATTCACACATTTGATAGCACCCCTTCTACAAGGAATA
TTCAACATCAACAACCAACTCTCTATGATACAGATATTTATAAAGATACAGCATTGCTAC
GTGAACCAAGCACCCTGGCCTCATACACTGGACCAGGGTAGTGTTAGGGTGGTCCAGGGT
ATGAGGCAGGCTGGCAGTATGGACCACGGCAGAGCTAGACATCAAAATCAATCAACAAAT
GGTGATTAGAAGAAGGGAAGCCTTATATATTGGCCTAACTAGCAACTACCACTGGATTTT
ACATATTTTACAAACATCAAAATCTCTCAATAGTGATAGAAAACTATCAGAACTTGTTGG
GACCAATTTCAAAAAGGTGATGAAAAATTTAAAATCTTGATTGACTTTTTGGCAATGTTG
TTAACAACTCTCAATTTCAGAGCCTAGTGAAAAAATTTATCATAAAGAGAGTCCACCCCT
ACAAGGGGAGATTTCTAAGACTCTCAATGTTCTTCTCAACCACTGCTGGAAGAGTCATTG
GTGTCAGATGTTGTTGGAGTGACACATCCAACATGACTTCCCTTTTCATTGGTATTAGCA
GCAGCCACTACGTAGCTAGTACCCAAACCATAAAGATGACCCAAGTACTTGGAATCATCA
ATTGCATCCTCAAAGAACATCTCAGTCATCTTGAAAAATGTGAGGCCAGTGAGAAGGCTG
TCACTGCCAGCTTGATGCTGAGGCCCAATTCTCTCAACTTCCAGCATGTCAGCCACTTCC
TGCAGCCCACCCTTCAGACTCTTGCAGGACTTCATTAAGTACTTGACATCATAGACATTT
GGGAAGTAGAGTCTAAGCAGCTCAAAAAACTCTGACTCCTCAGTTGGTAGATTCTGATTT
GTCAGAATCTTCAGAAGATATCCAAAATCATAACCAGAGTGGAAGGAAAGCCACCTCACA
TTCTCCATCAACACCACACCTGACACAAGCAACATTTCAGCAAAATGAGTTGTCTCAATC
CCTTCTCTCTCATGCTTCTCAAACTTGATTCCTGAATTCTGAAGCAAATCCACTGAATCC
TCAGCATACATGTCCTCAGTCAAATTGAATTTGAAATTGAACTGCCAAGTAGTGATCCCC
TCTGGCATGTTTCCCTGGGCATCTAGAAATGTGAGGCCCAGCTGGATGATCTTCAGAAGA
TCAACATTGCACCTGAGGAGCTGGTACTGGTAATCTGCAGTAGATTTGAAATCTCCAATG
GGCCTGGCAACTACCCCTGGAAACTCAGTATCCATGGCGACATAGGGAAACTTCTCCACA
GTCCTGCAGATGGCTTTAAATTCCTCCTCCATATTGGTGGCCCACACCTCCCTGATCCCA
CATTCCTCATTGTTGACCTGCTTGGTGAGCATGTTGTGCGAGGTGGTGTGGGAGGTGTGG
GCAGAGGTGGCAGTGGGGCTCATGTGCCCACACTGTGGCAAACTGGGCCACTCT
>contig#122
GTCGTACCACGTAACCCTGCCCGAGTATCACATAACATGCCGGGCAAGGAGGGCAGTTCA
CTGATCTAGAGAGCTTAGCCTGACACAGTGACTCAGGAAGGTGGAGTGGCCTGACCATTG
TCATCATAGATGTCTTCTGTGCACCCAGACCAACCATCCTAGGTGTGGGAGTAGGTCGTT
ACACCACAGTGAGCCTATCCCAAGGTGTGCCGGTGTCTGTACACAGATCTGTTGGTGCTC
TACGTTAGTAAGCAAGTGACGGTTGGAGAGCTAGCTACAGCTGTAGGAATGTGGTCCCGG
TGGTCGCAGACAAAACGGTGAAAACGGTGGAAACTTGTGAAGTGAGTCGTTAGGCAGTTA
TAAACTAATAATGGCTGAGAAAGAGTCGCCTTTTGACATTGATGAAAATGATGATATCGA
TGACATTCTGAACAAAGTGTCACAAGAAGACACAGCAGAGGGCAGTGTTGGGTCTCGTGA
GGTGGCTCTACTTACAGTCAGGACATTCACAGTATTCCTCCTGGTGTTGGGGGGCATCTG
GCTTGTGGTGAAAGTGTTGAGGAGGAGGCGTGGCAGCTGGAAAGAAGCAGGACTAGCAGT
CTCCATACAGATAATCTGGCAGGTGTTATCCTGGTACAGCAGACACATTGATGCCAACTG
GGTGTTACACCTCACCTCTGGGAGCGTGGACTCGGAAACAACGAGGAAGGTCTTTCACTT
CGTGGAGAACTTCTTCCATGCCCTGGCCATCTATACTGGTATGGCAGTGGTAGGGCGCCT
GGCGGGGGTGGTAGGAACTTTGCTCTGGATCTTGTGTGGAATGTCCATTTTGGCACCCTT
GGTATTCGCTATCATCATCCTACTGCTGGATCTTAGTCTTAATAATGAGGACAGACACGC
TTTCGCAACAGCTGTTGGTGTGGCAAGTGGGCGAATGGTCATCCTCAACCTCCTTCCTCT
GGGCATGTTGATAGCCTGGTTGATAGGTCACTGTAGGATGCCATGGACAACACGTAAGAG
CACCCGAGAGCTGGCTAGCACAATTATTGCCGGTGTTCTTCTTGTTTTCCACCTTGTAAA
CATTGCCCAGTGGGTGGTTTATGTTATTGCGAAGAATGCTAAATCCTTTGATTTAAAGAT
TGCACTAGTGGATGTTGATGTTGGTTTGGTTGAAGCTGGCTATTTGCTGGCCTGTCTGGC
TATACCATGGGCTTGGTTCATTGGGCTCATTATCCCCATACCAGGGTCTAGCCAAGATGA
GCTCAACGTGAACCTCAAATTAGCAAAACAGAACAAAACCAGGAACATTGTTAAATACCA
AAAGGACAGCAACAATAAATCAAAGCCCTATATTGCTGTTGCAACACCTCCAAACTCTCC
GCAAAAATTCTCCCCTGAAGTCACATCTTCTCCATCAGTTCACTCACAATTCTCAATGTC
ACCTTCAGTGAACTCCGCCCCAATGACAGACGTTAACGTTCCTGGTGAAAAGAAAGCCAA
AAGGCGTTCTTACATGGAAGCTGTCAGTAACAGTTCTATAAACGTGTTGGAGAGCGCGCC
CCCCAGACAGTCCAAGTCAGCTGACCCGCTGTGGCTTCCCTCATCAAAACCAGTGGAATT
GTGAAATGTGATAATTCTCTCTTTGTAAATACATATGGAACAAACAAGAAACTAATTTTC
ACAACAATGGGTCGCCTAGCTACATATAATGGTTTTATTGTCACAATTGATGTAAACTTA
AAACAACCCAAGG
>contig#123
CTTCTACAAGAGAAGCCATGGGTCGCTATGCTATTGAACCTGACAATGCCACCAAGTCTG
CCAAGGCCAAGGGCTCCAACCTCAGGGTTCACTTCAAGAACACGAGGGAGACAGCCCAGG
CCATCAAGGCTATGCCCCTGCACCGCGCCACCAAGTATCTGAAGAACGTGATCGCCCACA
AGGAGATTGTTCCCTTCAGGAGGTTCATGGGAGGTGTTGGACGTCACGCACAGGCTGCTG
TGCACGGCACAGCCCAAGGAAGGTGGCCACTCAAGTCAGCCGAGTTCCTCCTCCACATGC
TCAAGAACGCCGAGAGCAATGCCGAGTACAAGGGGTT
>contig#124
TCTTCCTCCTCTTCCTCACTATCTTCTTCGTCACTTTCATCTTCATCGCTTTCTTCTGGT
TCCTTTTCTTTAATATTTGACAGAGCCTCCGTTACTTTGCTGTGAACAGACTCATCTTTC
TTAGTTGATAATCGATGATGGAAAGTGTCGGGCACATCTTTTGCTGAGTTGTCAACATCC
AAAGACTCCTCAGGTGCAGGGAAGTTATCATCATCAGAATCATCATCACTTTCTCCAACA
TCTTCACCCATTTCCATGAGAAGTTGCTTATTTCTACTCTTTATTACATTATCCTCCTTT
TTCTTCTTCAGTGGACTCGGTGCCACATCTTCAACTTTCCTCTTTTTCGAATTTTTAGCC
TCTATTTCTTCATCACTTTCGTCCTCCTCATCTTCACCTTCTTCCTCATCTTCCACATCC
AAATCATCATCACTTTCATCATCATCATTATCGTCATTCCGAACATCATCTTTCCCGTCC
TCAGGAAGTCATCCTCTCTTCTCTCCCTCCCCTCCCCCTGTTTATGTTCAGCACTACTGA
TAGGTTTAGAGCCACTGAAAAGTCTCAGTTCAGATTGCTCGAGCTTATCATTGAGAGTGC
TTTCAGTGTTGATCATGTTCTGCACCAAGATCAACCTTAGCGTCAGCTTTCTCCTCAGCC
ATGGCTGCCACCAAGGTCTATGTAGACAGCATCCTTGTCATACACGATACCTCCCACACC
ACTCATAGGAGCGTAGATAGTCTTGTCTTTCTCCACCAAAGTCCTCTTCTTTATGCCCTC
TGGCAAAGGACAAGGGTCTGGCAGGAAGGAGATGGACTGGATGGAGAAGTCTCCAACTCC
AGCCAAATGAAGTCCCTGATTGCTTTTCATGTTTGTCCCCCTCAAATACCCGTACAGTGC
CACTGTCCTGTCTGCCTTGGGCTGGGTCCTCAACACCTCGGGGTCCGTCACGTCCTCCAT
CCTGTCCCCCAGCAAGTAGGGGTGGGTGGACCGCCAGACCAAGGGGCGAAACTTCATCAC
GGAGATAAATCTCCCAAGATTGTGAACCTCTGTCTTCTGGTACTCGCCGTGAACCATCCC
GGACATGTATAACTGCTTGGCCCCCTGTGTACACCTCGGTCCAGAACCTCTGCTTCAAGT
TCTTCTTCGTCCTCTGCAAGGTTTTTGCGTTCTTGAAAGTGTCCAAGTGAGTGGCTCCCC
CATGATCCTGGGGAAGCCGTGCACCTGGCAGATGTTCAGGAACTCGAATATCTCCATCTC
GAACCCAAAGCTGGCATCCACCAGGAGCAACACCAAGTCTGCCACCTTGGCAATGTCAAT
CATGGAGTTGACATCATTGGGGCACTCAATGAGAGTCAGC
>contig#125
GACGACAGAGTTAAGCAAGTTGGAGGAACCTTGATCATCAAAGAAGCTAAAGTTGAGGAC
AGCGGAAAATACCTTTGCATGGTGAACAACTCTGTTGGAGGAGAGAGCGTGGAAACTGTT
CTCACTGTTACAGCACCACTGTCAGTAGAAGTTGAACCCAAACAGCAAGTTGTTGACTTC
GGACGCCCCGCAACCTTCAAGTGCAATTTCCAAGGCAATCCTATTAAGGAAGTGCAGTGG
CTGAAGGATGGTGTCAATATTGGTCATTCTGAAAAAGTCCTCAGAATCGATTCCGTGAAA
AAGGAAGATAAAGGAATGTACCAGTGCTTTGTGAGAAATGACCAGGAGAGTGCACAGGCT
ACAGCAGAGCTTAGGCTCGGTGGCAGATTCGATCTTCCTGAGATTGAGAAGGTGTTTGAG
GAGCAAGCTTTGCAATCTGGCCCATCTGTACAAATGCCATGCATCGCAAAAGGCGACCCT
GCTCCTGAAGTGAAGTGGTATCTTTATGATATGGAAATCAATGATGATATAAGTGCTGGT
GTTACCATTGGCTCATTCGTAGCCCCCAACGGTGAAATTAATTCCTATGTGAATATCACA
CAGGCCCGTGCAAAGCATGGTGGTCTATACAAGTGCATTGCTACTTCCAAAGTGGGATCA
GTGAGCCATTCTGCTAGGCTAAAGATCCATGGTGCTCCATTTGTGAGACCAATGGAAGAT
ATGAAAGTGGTGGCTGGCAGCCAAATGCTGAAGACCTGTCCAGTGTCCGGATACCCAATC
AGCAACATTGTTTGGGAGCGTAACGACAGACAACTGCCCATCAACGACAGGCAGAGAGTT
TTCCAAAACGGCACACTCATCATTGATGATGTTCAGAGAAATGAAGATGCAGCAACTTAC
ACATGCATTGCCCGGAACGAAGAAGGATACTCAGCAAGATCAGATTTGGATGTGACTGTT
ATGGTACCACCTCAATTGGCTCCACTTACATTTGGGAGAGACGTGGTCGATGATGGTGA
>contig#126
GATTCACTTCTACAAGAGAAAGTGTCGTAACTAACTCAGCCACCATGACCGAGACCCTGC
AACTGCGCGGGACCCTGAGGGGCCACAATGGGTGGGTGACCCAGATCACCACCAATCCCA
AGTACCCGGACATGATCCTGTCCTCCAGCAGAGACAAGTCTCTCATTGTCTGGAAGCTGA
CCAGAGACGATGTTGGAAACTATGGAGTTCCTCAGAAGAGACTTCACGGACACAGTCACT
TCATCTCCGATGTTGTTCTCTCCTCTGACGGACACTTCGCCCTGTCTGGGTCATGGGACA
AGACCCTCAGGCTCTGGGACCTCAGCACTGGCAAGACCACCAGGAGGTTCGAGGACCACA
CCAAGGACGTGCTCTCTGTCGCCTTCTCCGCTGACAACAGGCAGATCGTCTCCGCCAGCA
GGGACAAGACCATCAAGCTGTGGAACACCCTTGCCCAGTGCAAGTACACCATCCAGGAGG
ATGGCCACCAGGACTGGGTCTCCACTGTCAGGTTCTCGCCCAACAACGCCAACCCCATCA
TCGTCTCCGCTGGATGGGACAAGTACGTGAAGGTCTGGAACTTGACCAACTGCAAGCTAA
AGACCAACCACATTGGCCACACCGGCTACCTAAACACCGTCACTCTCTCCCCCGACGGTT
CCCTCTGCGCCTCAGGCGGCAAGGACGGCAAGGCCATGCTGTGGGACCTCAACGACGGCA
AGCACCTCTACACCCTGGACAACACCGACACCATCAACGCCCTCACCTTCTCCCCCAACA
GGTACTGGCTGTGCTCTGCCACCGGCCCCACCATCAAGGTGTGGGATCTGGAGAGCAAGA
ACCTGGTGGAAGAGCTGAGGCCCGAGGTGCCTGGATCTGCCAGGGCTGAGCCACCACAGT
GTCTCTCCCTTGCATGGAGCGCTGATGGTCAGACTTTGTTTGCCGGGTATTCTGACAACC
TCATCAGGGTCTGGCAAGTCAGCATGGTGGGCTCCAGATAATTCATCATCTGCTTCATTA
CCACCTCCCTGGGCTGGTGGGGCAGCATCACCACCTCACCAGTCATCTGCTCTGGCCATT
GTACCTTGTATTTAGTACAATAGAAATGTTGCCAATATATAGCAGAAGATAATGCATCTC
GTTATTTCTCAATTGCTCCCCTTGACTTGGGGCTTCGGCTACATAAGATCTATAGGCCAA
GATGTT
>contig#127
AGAGCATTTGGCAAAATTTTTTTCTGAAATAAATAGTTTTCCAATGGTCCGAATGTCTAA
TAATAGTATTATAAGTGCGGGTGCTATGTTCACTGGTATAATTTAGAATCACAATTTTGT
TTTCACTGGGGATCAATTTATCTTTTTAGTGCAGATTAAATATGGCGTGCTTAATATAAT
GTAGAGATAAAGTATATTAGTTGAGAGCAGAGCTGGCGATGATGGCGACCCCCCTCTCAT
GGAACTCGTGTATCTTCTGCCCCTCCTTGATGGGGAGGTCCACGGTGAAGAGGAGGTTCT
GCCTGGTGGAGTTCAAGTACACGGGCAGCATGATCTTAGCCGTGTCTGACAACTCTGTCT
TCTTGATCCACCTAAGCCTTGTGAGGTGGAGGCTGGTAGAGATCTCGCTGGAGATGGCCA
GCATGTTGTTCCTGCACACGGCCCCGGACAGCTTCAACCCCTCCACTGCGAAGCTGCAGT
CGTCAAAGCTTGGTTTGTCAGCCTCGTCAGAGACAGAGACATCCAGGTGGAGTTCCTCCA
GTGACCAGGAGTTAGCCTGGGCCACGCACTGCCTGGTGGCCGTGATGAAGGCCTCTGGGT
TGAACAAGCCTCCCATCCACACAGTGATACTCTTGAGCTGACTAGCACTCCCCCCACCCA
CAGCCTTGCTCACATCAGAAAGCTGCTTCACCCTGCTGGAGAAGTCCGTTACCCAGGCCG
CCACGCTGCAGGAGGTGGGCACCTTGTACCCCATCCAGGAGCTTGGGATCATCCCCTTGG
TCAGCATGGCTATCAGAGCCCTGTGGTGGTTGGTCTGCTTCTTGCCACTGCTGGTGATGG
CCACCACGTCCTCCAGGTCCTGCCTCACGGACAGGAGCAGCTTCACCCCAAAATTGACCT
CTCTCTCAAAAAACCTGTAGAGAGGGTCCTTGATGTTCTCCACGGTCCTCTTGAGAGGGT
TGAGAGTGATTGGTAGGAGTGAGAGCCACTCAGAGCTTAAGGTGTGAAGTGTTCTCATCC
AGGCAGGTCTGCCTTCTACCACCCCGCTGTTGTCAGCCTTGGAGTCACTGTAGGCGAGCT
CCTCGTCGTCCTCGTCCAGCTGCTGCATCTTGAGCAGCTTGATGACCAGGTCGTGCCCCC
TCTGAGCGAGGAGGACCCTCTCCGCATTGTTAGGCAGGCCCAGCCAGTCAGGGCTGGTCT
GGTCTTCCAGCTGCTCCACCCAGGATAGGAACTGATCCCTCCTGATACCGTCAGGCATCT
TGATGTTGGTCTCAATGCCATTGACCATGACCCCGGACACAAGGTTGAAGTCACCCTCGA
AGGATGCCGGGACAAACAGCTTCTCCAGGAAAGAGGACAACAACCTCTGGTCAAATTCGT
TGTCAATCTTGCCGCCGTAGATGCAGTCGCTGAGCAAGGTCCTGATGGCCTTCCAGGGCA
CCTTCTCCGGGGGGAGGTTGGTCCTGCCCATGGCGGTGGCCTCAATCCAGGTGTCCAGAG
TGTCGCAAGCAACTCTCAAGTCTGACTCAGTAAACTCGTAGTACTTGGCCCAGCCAAGGG
GGGAGTACCGCAGCCTCTCCTGCACGATGGCGTGGAACCAGGCAAGTAAGAAGTACATCC
TGGCTCGCTCGTTGGGAGGCTTCATCATCCTGCTGGCGGACACCGTGGAGAAGGTGCGGA
GGAGGTTGGCCCTAACACCAGGAGGTGGCTCGTAGGTGAAGATACGGCCAGCTCTGAGGA
GATTGACAGGGAGCTTGGGGTTGATCTCACAAGTGAGGAACAGCCTGAACCCTGCATGAG
CCTGGATAGAGTGCAGCTTCTTCTCCAGGGTGACGAGCCAGGAGGGGGCGAGGTGCACGT
TCTTGAGCAGGACCCACTTGCCGGATCTGACCGCGGTGTTGATAGCCTTGTCTGCTTCAC
TAAAACCTTCTGCAGACCCGATAGCAATGGAGGTGACCGGCTTGTTCATCTCCGCTGCCA
GGTCATCCACCCTGGAGCTGGCGTCATACCCAGGCACGGAGCACATCAGGATTGGGGTGG
TGGACTCTATCTGGGTCTCCACCACGTTGGCCATGTCTGGCTCCCTCTCAGCTTCCTTGA
CAAAGTCCTGGCCAAGACAGGCGGCAACAAACTCATTGGAAGCTGCAGGAAGACGATCCG
ACCTGAGAGCCTGGATGAGAAGCAGCCTGAACATGGACTGCTGGCACTGGGTGAGGGGGG
TGGAGGACGCCCACAGGTCCAGGCCAGTGGGGATGTCCTGCTCGGGGTTGCTCTGGGACA
ACCAGGTGGCGAGGGCAGGGTTGGTGCACTTGGACACAAGGTCCTTGAAGGCTGGCAGGC
AGTTGGCCAGCCTGTACACGGCCACGGTCTGTTCGTCGGTGAGGCCGGGGATGGGGGCCA
GCTGTCCAATACCTCCCTTCTCTCCTCCTCTCAACAGAACCTTGAACTCTGGGTCCATGG
GCAGCTCCCCGGGTGCGGACTTCAGGTAGATCCTGGTCAGGAGGAGGGCGAACACCAGCC
TGTCCTCATGCAACATGCCCCGGGTCACCCTCTCGTAACAGGTGGAGTAGAGGTTGCTGG
TGATAATGGCGAGCCTCTGGGCCGGGTCCTTCATGCCGTCCAGCCTCTGGTCCTTGGTCA
GCAGGCTGTGGTAGATGTCCAGGAAGAACTGGAGGCTGAACTGGTAGAGGAAGTGGACCT
GGTGCAAGGACTCGATGGTGAAGTAGATGTGGGAGCAGGCGGCAGACAGGGGGAGGTACT
GCTTGCTGGTGTTCTCTATGTCCGCCATGACCTGGTCAGTCTCATCAACCTTCCGCCCAA
CATCTGCAGCCTCAGTCTTAAGAACCTCCAGAGTGTTGATAACATTGTCATCGTCAAGAA
TTCTGCCCTTGGCTTCATTGAGACAGGTGAGCAGGTTCTTCTCCAGGTGCCTCAGTCTCA
GCTGGAACTCTCCCTGCAGCTTCAACAGGTCCGACCTCTTCTGGTCAATATCCGGCCTCT
CTGCCTTGAGGACCTGGTTGAGGCACTGGGTCTGCAGGCTGGACTTGGTCACGGTGAAGT
TGACGAAGGTGACCCTGGAGCAGATATCAGGAGGAAACTCCACTGTAGGGTCCCTGGTGG
ACAGGAAGATGGTGAAGGTGGGGGACAGATCAATATCCTGGTCACCGAGAGTGATCAAGA
CACGACCACCTGTCTTCCTGAGCTCTCTGTTGAGGACAGGGTTGAGGATGGGGTCATAAT
TCTCAACATCCTGGACCAGCAAGGGGTTTCCAAACCTCAAAGCTGACTCAAGATTTTTAC
GGAAGGAGTCATCCAGGAAAGATGTCTTGGTGATCTTGCGGTCCTTGTACTCGTTGAGGA
TGAACTCGGTAGCCTGTCCACTGGGGTCAATGATGAGGGGGTACCTGTTGAACCTCTTGA
GCATGATGGCATTCTCCGTGCACAAGTCATCTGTGGGGAGGGACTTGGACTGCCAGCCCA
GCCTCTCGTCAGGGTCGGAGAGGAACTCTGTCCTGGCCAGGTCCGCCCTGTACATGATGT
TGGCCGCCTCCAGGTGGTGGGACCAGGTAGTGAAAAGGGAGTTACGGTGCTGCTGGTCAA
AATATCCTCCATATGAGAGGAAGGCGGAAGACAGGAAGACATCTCCGATGATCGTTGTCA
TCTGGAACTTGAAGTTCTCGCTGGTGTGCTGCCATCTGTCCTTCTCTATCCCGAGGGACT
GCAGCAGCCCCATGGACCTGTTCACCTTGTCCTGCACCGTCTTCAAGGTGGACTTGATGG
ACTCTGCCTGAGAGATCAACTGGGCATACTCATCCTTGTATTTGGTGATGGAAGATTCCA
GATGAGAAATAAGAGCTGTCATCCTCTCCGATTCATCCTTCTTGATGACTGCAGCATCCT
CCAGAGACTTGAGCTCCTGCCTGAGAGGATCCACTCTGTTTAACATCTCCGCGTACTCCA
GCTGGGCGATGGACCACTTCACCATGGGGCCGCACGCCAGGCTGGCCCTGTTCACCTTCT
CAAAGTTGTAGTCAGGGTTGGAGAGGTACCGCTCCTGCATGATCTTGCGGGTTTCGTCAG
TGATGTCATCTGTGTTGAAGTTGACAATAGAGGGGATGAAGTTGTCCTTCATGGTGACAG
TCCTGATGGATTTCCAGTCGGTGACATTCTCCCCGAGTAAGACACAGATGGACTCCAGGG
CCATCCTGATGATGGCCGCCGGGTTGCCCATGGACCTGACCTCCACCAGGTGCTGCTTCT
TGATAGACTTAACAGCATTCTGAGCCTCAATAACAGCTGGCTCCACCCTCTCCAAGTCCC
TCATGACCTCAGTCCTCTTGATGGCAATCTCCTTGGTCTGCTTCTCCACCAGGATACTGA
TCTCTATGGACTGCTGCTTCTGCTTCTCCGCCTCCTGCTGGTCCTTCACCATCTGCTTCA
ACTTCTCATTGGCCTCCAAGTTCTTGGACTGGAGCTCAGAGGACTTGACTGCCAGGGACT
TCTGCATCTCCTCCACCTGGGCCACGGTCTCCGCAATCTTGTTCAGCCCCACGTTGATGT
GGAGCTGTTCCTCCTCCAGGCCACTCCTTTTCTCATTGTAAAGCCTCACGAAATGTTGGA
TAAAATCCAAGAAATGCCGGGGAGTGATCGCCATCACGTGTCCTCCACGCTTCACAATCT
TGGCATTGCACTTGTACAGGGACTGGTGCACGAACACCATGGCGTTCACCACGGCGTCCC
TGTGGTTGGGAGGGAGGGAGATGCCGGGGCAGACCACGGGGAAGTAGTCAGGAGCACTCC
AGGATGGATGGTCAAGATCCATCTTGATAGTGAACTCCCTGCCAACTTGGAAGAAGGCAC
TGTCGGACCAGTCACCAAACCAGTTGAGAACACATCTGTTGAAAAGAGCGGGAGATGTGG
CTGCTCTGTCCTTCAGGCCATCCGTGCTGGGGTTCATGGTGAACACCACGTGCAGGTTCT
TCATCACCTGGTTGGTGAACCACTTGTAGAGCTCCTCATTGGTGTCGAGCATCAAGCCCT
GCCTCTGGGCCCCCTCCTTGCACTGGGTCATGAGGGTTGTGTGCTCGTCTCCTTCAAACA
GACCAGGAACTTCTCCATTAGCCAACAATGTGTTCATCCTCTCGAGGAACCCTGAGTCCA
TCACATTGGACTCGTCCAAGATGAAGCAGATCTTCTCATCCTTGCACCCTGACCTCCTGA
GAACCTGCCTCAAGTCCTCATCAAAATCCTCACCCGAGTACTTGTTGTGGACCTTGATTT
GGAAGACTGTCAGCCCATTCATCCAGGCAACAAACCTGGAGAGTGTTGTCTTCCCCGCCC
CTGACACCCCTATGAGGAGCAGGTGGCCCTGGGGCTGCCTGAAGATCCTGTCGATCCTCA
ACACGTGCTCCAACACCTCATTGAAGAGCACCAGAGGAACATCCAACTCTTCCTCATAGA
AAACCTTCAGCCTTGCCTTGGTGTAGTCCCGTAGCTCCTCCCTGGACACCGGGATGTAGT
TCTTGGACAACCAGTTGGAGAAGAGGATGGGTCTGCTAAGTGAGCGCTCCCTGTCAATGT
TGGGGAAGTGCTTGATGGCAATCTCGTCAATGTTGGTGTTGGTCCACACCCTCTCTTCCT
CCAGGACCAGCCTGTCCTGGAAGAGCCTGAGAGCCTCATGAGCCCAGAGCCTCACCAAGC
CCTCCACATCCAGAGTCTCCAGAGGCCTGATAGCCTCACAGATTCCTCTCACCCAGCGAG
TCATCTCCCTGGGAGAGTAGACATAGTGGGGCTGCATGTCCTGGGTGAACCTCTCCTGGG
ACAGCAGGTAGAACTCCACCATGGCGTTGGTCAGTGGGTCTGCGAAGGTCCTCAGGGTGG
GAATCATCCGCAGCATTGCTCTGTTAAATGTTCCATAAATCTGCTTGAGAGATGTTTCTC
CAGGATAGTCTACATAGACCACAGGGACATGTCTCAGGAACCTGTGGGAGAGTGGCTTCC
TGCCTGGATCCGTGGGAGGATTACAAGCTCCCACAAACTGGATCCTCTCCAGGCGGACAA
ACTGCTGCTCTCCGGCTCCTCTCCCAGTCCTGTAGAACCCATTGTGCTCAACCATCTGCC
TGAGGAAGGAGATGACCCGCTGTGTCCCGTAGGAGTCCATGTCGGGGAGGTTGATCTCGT
CACAGAACAACACCAGCCACACGCCCAGCTGGACGGGGGAGAGAACCATGCCGTTAGGAG
TCTTCCTGTACTCACAGTAGTGGTCAAGGGTCTTCAAGAGCAGCTCCGGGGTGGTGGCGG
AGCTGAAGTTGAGCCCCACCACCTCCATGTCGGGCAAGGAGCGGAGGGCAGAGAAGAGTG
TCATCGTTTTTCCTGAGCCAGGGGGTCCACACAACACCATGGGCTTGTGCTCGGCCAGCC
AGGTGTACAGCAAGGACTCGTGCCTCACGGTGTCCAGGGTGGGCACCACGATGTCAGGAG
AGGCAACCTTGTGGGTCTCCACCTCCACCTGGGGGACCTTGGCAGACCAGGGGACCCAGT
CCCCGGACATGGTGACCTCAAAGTCCAGGATGGGAAGGTTTGTCTGGGGCGGCAAGGGGA
TGGTCGTGATGGACCTGATGAAGTCGCTCATGGCGTGGCGGACCTTCATCTTGGCGTCTC
CAGCAAAACTCCAGAGAATGGAGTAAACCAGAGACTTGGGCACATACTGCTCCATCTGGT
CGGACTGCATGGGGAAGTCCGCGTGCTGGTGGTTGTACAGCAGGATGTTCCTCACCATCT
GGTTCAGCATGGAGAACAGGGACCCCAGGGCCCTCAGGCGGGTGAAGTCCATGATGTGCT
CTTGAGTGGCCGAGTACTCCAGGCACTTGGCCACCAGCCCGTCAGGGGAGAAGACTGGGA
GGTTGGTGGCGGTCACGTCAGTCTTCAGCTCAAGAGGTCGGGGAGATCTCTTCCTCCCGC
TTGTCACCAGGACGGCCCATGTTGAAACTTTCATCCTCGCCCTCAAGTGGAATCTGCTTC
AGCTTGGACAAGTAATTGTTGAAAATCATCTCCGTTGAGAGGACATCCTCGCTGAACCAG
ACCATCCCGCACCTAGACACGGTGGCCAGGGTGGCGTGCTTCAGGTCGGTCACCTCGAAC
ATGATCTTCACGTTCTTTGGGATGGTCAGACGCTCTCCGTTGGGGAGAGTGAAGAGCTTG
TTCAGATCAAGAACAGAGTTCAGATTCTCCACCCACTCTGGGTCAACATCTCCATCAAAG
ATGATCCACTGCCTCTTGTCCAGCTCTCCACGAACATTGTCAATAATCTTCCTGAGGATG
TGGGTGAACAGTCCGTCGGTCCACTCTCTGGTGTTGGGGTCCAGAACTCCGTACAGGTCT
TCCTTGGAGAGCGCTTTAGGATCAATGACATGGGAGACGCCCTCAACACCCTCAAGACGC
TCAAGGGCTTTAAGGAGAACCCTCCAAGCAGTTGTCTTCCCACTGCCACTGGGCCCCACC
ATCATGAGGCCGTGGTGCAGGTTGGTGATCTGGTACAGCTGGATGACTTTGTCCATCCAG
GCTGCTCCCTCATCTCCACTATCCCCACAGGTGAGCTGCTCCTCCATACAGATCTTGGCA
ATCTCTGACTTGAGAGCCTCCATGTGGCTGCGCTGGTAGTCCACCCCAGGGAAAACGTCG
TTCAGGAGGGAGAAGAGGAGGGGGATGTCCTCGGCCACCAGCTTGGGCTCCATGGTCTCG
CACACAGACTGGATGAGGATCTCCTGCTCTGGCAAGTTCTCCGCAATCTTTCCCTCATCA
ATGTTGGTCTCCCCACTCTCGGCCATGACGGCCTTGATCTGGTTAATCCTCTCCCTCTTG
ATGTTCCCTGCCGAGGCGAGGACTGACTTGAGAGCTCTGAGCTTGAAGTCATAATGAGAC
TGTTGTGAGAGCTGCTCGTCACACAGGCGGAAGAAGGGAACAATCTTCAGGGCTAGCTTC
TCTGCAGTCCTGAACCCCTGGGAGAACAATGTCACCTCCGCTATCATAGTGGAGTCAGGG
GAGGTCATCGCCAGGGACCTGAACAGCTTCTTCAAGTTGTCAGGCAGATTAGACCGGCCA
GCATAAGTGGGGTTCATGGTGATGAAGATGGCCATGTCCGTGTGAACCTTGACCTGCTTT
CCCACCAGCTCCACGGTGGTATTAGTCTTGGTGGTGGCCACTATCTTGAGAAGTTGCTGG
ATATTCTGTATGCTACTGAGAGACGGCAGACAGAGTTCTCTCCTCCAGCCTGTTGAACTC
ATCAAAGCATCCCCAGGCCCCCACCTGGCAAAGACCCACGAATATCCTCCCCATGGCCTG
GAAGTCAAAAGCCTCGTCACAGTTGAAGACCAGAACAAACCTCCCAAGCTGATCCCCCAG
GGCCTTTACAGTCTCTGTCTTCCCTGTGCCTGCAGGACCAAATGGAGACCCTCCTAGTCT
TGCCTCTAGTGCCTGAGTCATCGTCAGATAGCACCGGTCATTCAGGGGGGTCTGCACCAG
CTTGTCCTGAACACCCAAGTACTCAAACCCGTATTGGAACTTAGCGTTGGCCATGTGGAT
GGACAACTGCTTGAGGACGTCCGTCTGCTTGGGGTCGTAATAGAACCTCATCTGCCTGAG
CCACTCGAAGTCCTTGTTGTTGTCAGCCTTGTTCTTGATGAGCTGTCTGAGGACGGACCT
CTTGTGGACATACTCGCTGATCAGGTTCTCAATCTTCTTCCTCCGCAGAGTTGGCTGCTC
CTGGAGGACACAGTTGGCCAAGATGCCAAGCATCATCTCAACATTCTCCAGAACATTCTT
CATCCCAGTGGCAGTGTCTCCCCCCTTGGACAGGACCTCCTCCACCTGCTCGCTCCACAA
CACCTGGGCAGACAAGACCACGATCTGTGTGGGGTACAAGTCCAGCCAATCCATCAGCTT
GGGAGGCTCAATCTCTCCAGCATCGTTCATGACCCGGCCAGACTCCACAGCCTTGGCAAC
AGCCGTGGCCAGGGACATCCTCATCTGGTACTCCACCTGGGACAACCACTCGTTGATCCT
GGGGTAGTCCACAGTGGAGACAGGAGTCACAAACACAACTTCTTCTCCTTCCTTGGAGGC
AATACCAGTGATGACGGTGCTGTCTTCATTCAGGAGGATGGCTGTGATCCCGGCAAACAT
CTTCTTGAAATGTTTCTGGAGTCTGGCAATGTTCTTGGAGTTGCCAATGATCTCCAGGAG
ATCCTCATCTCCAACAAAGTAGAACCTGGGGAAGGAAGCTCTTTCTCTTTCCAGATATTC
TCCAAGTGCCTTCTGGATTTTTCCAAGGAGATCAGCAAGTCTTTCCAAGGAGCGCTGAAC
ACCTTGAATGTTAAGAACGTCAATAACCATTGGAGATTTGGAAACTTTCTTCATGAGCGT
CAGGAACTCAGAGCTGATGGACATGAAGCGACTGGTCTCCACGGGGAGGAGGGTCTTGAT
ATCAGCGGATCCACTGAAGATGCCCTCAAGATAGACCCAGCGGCGCTGAACATCAATCCA
GACATCAAACAAGGCATTGATCCTGTTGAGCTTGTCCTCCCAGGTCAAGGCCTCCTCCTC
GAACACCTTGTAGTAGGGGGACAACTTCATGGCCGCCACCTGGTTGATGTTCTCCTTCAA
CTTGTCGAACAGAAGGTCCCACCCCCTGATGATGCGGCACTTGTTCTGGTAGTTGATCAA
GTCCAGCTCATAGGTGTTCCAAGTCTCCTTCACTTGCTTCAGGAACTCCTCAAGTGCCAT
TTCTCCCTGAGCCACCAAGATGATATCCTTGACCGTTCCCTCATGTCTCTGGAGGTCAAC
ATCCCAGACCTGGCCAAGGGTCAGCTCGCTCAGCACCCAGTTCACCCTGAGCTGCTTGCA
GAGTGTCTTCCAGTGCCTGTCCTTAAGAGCATCGCTCTTCAGCTCCACGATGAGCATGTT
GACCTTCTGGTAGCTCTGGATGAGCTTCTTGACATGCTCGTAGCTGGCGTACTGCCTCAG
GCGGGCGGGCAGGTCCTTGAGCTGGGACAGCAGCCCGTCTATCTGCTGCCTGAGCTTTCT
GGGCTGGACGCTCAGCCAGGGCTTGTCCTTCATCTCGTCAATCTGCTCCCAGATGCGGGA
CAGCTCGCTCCAGACACCCTTCAGGTCCTGCAACTCCTCCCATCCAACCACCATCCTGTC
CTCACTGGCAGAAGTTGGCCCAGTTTCTTGCAGCTCAAGAGCTTCCTTAGCCTTGGACAC
ATTGTCCCTCTCTTCCTTGAGCCTGGAGTACTTGGACTCGAAGATGGCTAGCTTCTGCAG
AGCAGAATCCGGCCTCAGGGCTCCCTCCACAGGTTTGTTCTTCTCCCAGTCCTGGAGATA
ATCCTGGGTCCTTCCCTCCACAGCCTTGTCCTCCGCTATGATCTTCACCTGCAGGGAGTT
GACCTGGTTCTGGATGCTGGAGTCCTTCCTCCTCATGATCTCATTGAAAGCTCCCCACTC
TCCATCAATATTATCCACATGCAGCATTGCGAGGGGATCTGCAACATCTGACGCAGCAGA
ATCCTCTGCCCCTCCCTGTACACCTCCACCTGCTTCTCCCACCCCCTCATCTTCCTCTTG
AGCCCCAGGCCGCTGGCGATGAAGTTGAGAGCCTCCTGCTGGTTGAAGCAGCGTCAATAG
TCTGCTGCTCCAAGTCACCTCTGGCCTTCCCAATAGCTCCATGGAAAGTCCCCATCTCAG
TGCCAAGCAAGGAACCAAACTTGCCAAGGGCATCCTTGTGCCAAGAGTCATACTTCAGTG
ACACCTTGGACTGCACCTTGGCGTAGTCGATCACGATTGGACCAAACTCTTTCTTACTCT
CACTGGTGTCAAAGGTTGCTCTGGACTTCTTGATGTCATTGAGAAGCTGCATCCAAGACG
CGATATCCTCTCCAAACTTAGTCGTGAGAGCATCCGGCTGTAGATCCCAGAGAGCCTGGT
ATCGGAGCCACTCCTCCACATAGAGAGTCACATCCGTGAGGGTCTTCACGAAGACAAAGT
AGCTCCTCTCAAGCACACCAGAGCCAGATGGCAGTTTGGTGAGCAAGTCCTTATAGGTCT
GGGTGACGGGCCTGTCGAGCCCCACCTGGTACCTGGTGGACTGGATCCTGTTCTGGCTGG
TGACCACGGCCTGCCAGGCGAAGACCTGATGGTGGACGTTGTAGCCAACATGTCCTCAAT
GCTGGGGTGGAGGTACATGATCTGATTGGTGATCCTGATGTCGTGCATCTGTCTCCTGAT
CTGAGGGTCTCCACCAGGGGCGTGGGCAGGGGTAGCGGGGGCGTCAGTGTTCATTTCCTT
GTCCTAGCAGAGTCATCCACGCCCTCCAGCACCCCAGTCCAGGCCTTGATCCCGGCATCC
AGCCCCCCGGCGAGCTTCTGCTCTACAGTCTCGTCCAGCCTGGCCACCCAGGCGTGCAGA
TTGCTGTAGGCATGAAGAAACAAGTCATCAACAGCCTTCTGGATCTTGTTCAAGATGTCA
CTGAAGGTGTTGGCGCTGTAGGCAGATGTCTCTATAGATCTGACATCGATATCAATCTCC
TCCTCAATAACCAGCAAATCAGCCATCTTCTCCTGGAACATCTTCACCATGTTGTCAACC
TCTGCACGTACGGGTCCAGCTTGTAACTCTCCCAGACAAGCCCAACCCCCTCACTGATGA
GCTGCTGCACGTCCTTCCTAAGCCCGGCCACCAGGAGCACGATGGCCGGCCTGGCCTCCA
TCTTCTCGAGGGACCTCTCATAGGTCCTGACACTCTGTATGAAGGAGGTTGCAAATGGAT
AGAGCTGGTTGGCCTGGTGAGCTTTGTTCACGATGGCCAGAGGAACCCTGAATCCCAAGT
TCTTGAGATTCCTGACTTTCTTGCTCAGCTGGATGATCTCAGGGAGAAAGTTAACCTTAA
GCTTGAGATAGTTGCCTCTCCCAGTACTGGCCCTGGTGTTGTGGTTGGCGAAGATCCTCC
CGCTGACCCCCAGGTTCCTCTGCTGCACCTTCCGTGCCCAGTCATCGAATATCTCCTGTG
TGTTCAGC
>contig#128
ACTCGCTGCTGTCAATCAGCAACAGATTGAAAACAATGCCACATGACCTCACATTTGGAG
CAAGGCAAGGAGACACCATTTGCTCACCGCAACACAAGGGAACGTATGCACGCTGCCACA
GAACCAAACATCCACGCCAATGTCGTGGAGAGGAAGTTGGGTTGGCAACACGAGAAACTA
CTGGGCACAGGAAATCTGCATTGTCCTGTCTTCAGCTCAGCCTTGCTACCTTTGTTGCCC
TGGGTGTTCTGGCGACAGGTGTTGCAGGACAGGAAAGAGACGCAAAGCAACTCATTGGAA
GACCTTCATCAAGTACCTACCTTGGGCCACCGGCAGGGCCAAACTTTGGTGGCCCAAGGA
GAACACCCATTATGCGAGGACGGGGTAAAGCTCAATTATCAAGACTGGAGAACGGCCCTC
TCACATTACAAAACGGAAGACTCAGGCCCATAAGTGCAATTGATAGAATTGATAGAATTG
ATACTGTGAGTGTAATTGAGCAGCACAGTCAACCGTCAAACAATAACTTTCGTCCCAACC
GAGACTTCAATGTACCGAAACCTAATTCTCAGCAGTTCGACTCAAATCAACATGGGAATC
GTAATATAAATCAACCACCGACATCTTATTTCCCACAAGATAATGTCCCCTTCAGCTACA
ACAGTAAGCCAGTCCCAGAGATTTACCTAACAGGCTTACCTGGGAACCAGGACAGTCCAG
AAACAATCAGTGAAGATTTTCAACAATTTGAAAAACCACGCATCAAAGTTAAAAAAGTTC
AAAAGAGTGAGAATGATCAGGATACCTCTGAATCTATACAGAGACCATACAGACCAGAAA
CCTTGTTTGATTGGTCAACGAAAGTGAGTCAGTCAACTGACGGGAAGCAGATTGTTAACC
TGGATACAAAGTACTTCAGTTTAGCATATCCAGATGAAGAAAAAGTCACAACCCCAGACC
CTGGGCTGATGTATGTCACGGGGCGTCCTGGCTTGGTTCTCAGAAAAGTCAAGGGGAGGA
TGAAAACATCAACATCTGACCCTGGACCAAGTGAGGAGATGAGTGCATCGGAGAAACACC
CTGATCTGTGTAATGGCAGGATCCTTGAATGTGGCGACAATCTTCCACCACCCAATGCCA
CATCAAGAGGCGCTGATGTCATAACGCCAGCACTGCCTTCCTACAGGGAGTTACTCAAGC
ATTTCAAAAAAGAAGTTTGGGTGATCCCCGTACTAATTGCGGCTGGCATCATCATCCTTG
TCTTGACAATCTTTGAAATATTTCTGCTCGCCAAAGCGATTAACAAGAACCCAAGCAGAC
GCCATCTGTTCTTGGGTCAAATGCTTCTTGCCGGCCTCTTGGCTTGTTCTGGTATGGCTG
TTGTGTACACTCTTAAGCCGACCCCCATCACTTGCGCTGTCATTAGACTGGGGTCGGGGC
TGTCCTACTCCCTGGTCTACTCCACGCTTCTTGTCAAGCTGGTGTTCTTGATATCCTTAA
ACAGTGGGGTCTACCTTCCAGCTACATATCAGTCACTTCTGTTATGCTTTGCGATCCTGA
TCCAACTCGTGATTGGCATCCAATGGCTGGTCTCAGCCCCACCAGATGTTGCTGACTCTA
TAATCTCTGAAGATGAAGCAATTTTTACCTGCGCCACACTATTTAGACAACAGCTGCTTG
GACTGCTGTATGTGGTCTTTCTCATTAGCGTCGTTGTCTTGCTTGCCTTTAAATCTAGAG
GTGTCAGAGAAAACTACAGGGAGGCAATGTATGTTGGTCTAACCATGGGCTTCACCGTTG
CCATTTGGATAGTCTGGATAGTTGCGGGGTTGATAGTGCCCACAAGGTACCAAGATGTTT
GCAGTGCTTGCGGACTGATTGCGTGCACAAGCATCACTTTTGTTATCATGTTCATGCCCA
AAGGTCGGCAACTGTCCGCTATGGGCAAGGAGGGTGTTTATGCCGAGGACAGAACAGATG
TATATACAGGAAGTGGGACGGGGTCCACTGGCAGCTCAGGAACACCAAGTCCTTCCTTTT
TCCCTGTTAAGCCAGGGAAACTGATCCATCACTATAGAGAAAGCAGAGATCGAGATAACA
AAGAAAGAGAATTCAAAGAGAGACCAATTGAGAGAGAAAGACTAGACACACCGCCGATGT
CCCACAAACACCTACAAA
>contig#129
CGTTGGCCTGGCGCCTACTTCTGTACACTCAGTAGTGAGAGGTCTGCGAAAGGTGGCGAA
CAGGCCATCGTGTGGCGCTCTTCCTGTGAAGCTTGACCAAGAATACTAAGTGTCACGTAG
CCAATTTGGGTTGAGGTGAAATTTACCAAGAACCCAGCATTGCACGTGTTTACCAACTCA
GGTCGTGGACACAGCGACAAAGCGGATAATAATCGTGCATCTTTCTTGGCGACAGTCGTT
GATGTCTCCGGCTGACTCGAGTCTAGAATTGTTTGTGCAAATCTTCTAAGTGGCATTAAA
TTACTACCTTTAAACACCTACTACTCTTCGCTACATTTGGATTTTTGACATTTGATCATT
GAGCGAGAGAAGAAGAAAATTGTAGTAACATAAATTGATAAGACTAAAAAAAAGAAGAAG
AAAGTCAGTCAGTCTCTACACGCGTGTAAAGAGGAATACAGCTCCTAAGCCACTCCTACT
GCAGAAGTACCTGTGATAATTGTTATTAACTTTATTGTTATTTGTTGAACTGTTGATATT
CTCAGAGTATAACGTATTCTGTTATCCCGAATCCCCGACTGTGATAAGTTCTTTCATCGT
TTGTTATAAAGCATCGTAAGATGGCCTTCTACAGCCATCCGCCACACATCCAACTCTACG
CTGCTTATACACCGATGGCAATTCCCAATCAACCAGAATTTTACGCTGTATATCCTCCTG
GAGGACATCCAGGGATGGGATCCCCCCTGGATGCTTCTCAATTCTACTATGATTCGAACC
CCAAGGGTATGATGGCCCACTCCGCAGGCAAGCATTTCATAAGAAAGGATTCAGCTGATT
CGGGCATTTCGGGCACCTCGTCCAGGAAGACTTCAACCACGTCTTCAATCTCTGCTGCAA
GCATTTTGGAAGAGCCCAGCGAGGATACTATCAAGGAGGAGACTCCATTCACTGAGCCGG
ATGATGATCTCTGCGAAAAGATCACCCAACAGGTTGAGTTCTACTTTTCTGATGCCAACA
TCACCAAGGACAAGTTCCTACTCAAGCATGTCAAGAGAAACAAGGAAGGCTTCGTCAGTC
TCAAGCTCATCTCCAGCTTCAAGCGTGTCAAACACCTTACAAAGGATTGGAGACAAGTTG
CTTTTGCAATCAAGCAATGCTCCAAGCGTCTTGAAGTAAATGATCTTGAAACAAAAGTAC
GTCGTCTTGAAGAACTCCCAGCCTATGATGAGACAACTCCATCAAGAACTGTTGTTGTGC
TCAACCTCCCCATGGATCGTCCAACGATTGAAGGCGTCGCTGAAATCTTCACCGCCTGTG
GCGAAATTGTCCTGGTCAGAATCCTACGACCAGGGAACCCAATCCCTGCTGATATTAAAC
TATATGTGGCCAAGCACCCAGAAATGACCACAAAGGTCTGCGCTCTAGTTGAGTATGAGC
GCACAGAATTTGCCCAAAAGGCTGTCCAAGATTTGAACAATACAGAAGAAGAAGATAAAA
TGAAGGTAATGGAACTAACTGCTACCCCCCTCAAAAACGGAAACAAGAAGATTGAAGCTC
GCAAGCTTGCCGAGAAGGCAGCTGCTATGGCAAAGGCTGCTCCACAGAGAAAGTACAGCC
TTCAGAACAACTTCAATCAGCCTATGCTTCAGCCAATGGGTCCAAGAAACAGACGCATTT
CCCTCATGGCTAACATGAAATTTGGCCCTATGGAAGAGATCAAGGAAAATGTTGTGCCAC
GTAAACAATACTCTCTAAACCCAGATGCACCATCATTCCAAATGAACGCTGATGGAACTT
ACTCTGTAATTCCACCAATGAACCAACGCCGTATGACCAACAAGCCAGTCTTTTACTCAA
CCGAAGGACCCCAGTATGTGGGTATGCCAACTCGCCGAGTATCGAACTTCAACAACAACA
TGACTGGATTCGAAAGTGCTGCTGCTGGTCTGAAGCTGCCCCCCAATGTCCTCAGGATGC
CAAAAGGCCCCGACACTGGTAAGGGATTCAGCAACTGGTGTCGTCAGAGAATGGGAGACA
ACAAGAGAGTATCAAAGGCTATCCCAATTGTTGCTCCCCCGCAAAACATTGTGACTCTGT
CCGAGTCCCTTGAAAACTCTGATGCAAGCGATGCTAGCACATCATCTTCACCTCTCCAGA
TTCCCGACATCCATGTTGAGGCTGCCTCAGGCTCAGAAGGGTCTGAGGATGAAGCAGTTG
TTCCAGACAAAAGTGACAGCTGTGATTCTGGACATGAAGAAGATAGCTGCTCAGAACCTG
AGGTTCAAGAGTTTGAGATTGACACCAATGAGAGGACGCGCTAAACCTTCCCCCATCTTT
CCCCCCAAATCCTTAACCTTATTATCCTAACCAAAAACCTATCCAGTTTCTTTCCTTTTC
CAACTATCTCCCGTACCCTTGACCACACAAATCTGGCCGAAACCCACCTTGACCTTTAAA
CATCATGCTGCCTTGTTCATATCCACCAGGAAGGAACACACAACCCAGCCACGGGGCGGC
CACCATTACACATTCCAAATTGAAGCAAGGGTACTCTTTGATTTCCATCTAATCTTGTGT
GTCACCCGATCTCCCAGCCTAAGCAGGAACTTACCAGCGTCCTTCAACCTTACCATCTCC
CGTCCATTGATCAGTTTCCAGTGTCCTTGCCAACATTTTACCTTTTGGCTAGTCTCAACA
AATTCCGAGCTCCGAATCCAAATTTCCCTAACCCTGTCCAAGCAAACATGTCCACCATGA
GTGTCAAAATCTAGTCATCAAGCTAAAAACCAAGCATCTCAGTGCATATTCTCCCTTCAT
TTCCTCACCCTTTTAATTCCTCGACCGAACTTGTTGCAATATTTGGTTCTCCACAACAAT
CCTCACCTCCAAACCGACATCCTTCCTCCTTATCCAACCAGAGGCTCTCTTTCATCAACC
AAGGATCCTTGCTCCCAAATTCGCCGGCTCCCAAGCATCAAGATATAAATCTAAAACCCT
CTGCTCAGATTCCCTAAATTCCTACTTTCAGGGGTGCATATTTTCCCTGTAGTTATGTGG
CCTTAGTCACGCGTAGTTAATCAACTTTAAACAAAATATGCACCCTTGCTGTTTTTATTT
ATTCTATATATTTGGTTCTTATTTATTTGCTTTGAGGCTAGTCATATTTTGTATTGTAAA
TTTAAGTCACATTTTGTACATTTAAGTTAAAATGATAATATGTAATCCGCGGCACGCCGA
ATGGGTCAATCCCAGATTTGAGTGAGATTTCAAAATTAATCATAACCCTTATTTCTATAT
TTGATTTCTATATTTATCCATTGATATTTAACATTATTTGGTGATGGGTTTCTTTAACTG
TCGTAGGATTTGAAATGCCCCTTCTAAAAGTACAACTTTAGCTCAATTTTTCTGTTAAAT
CCTTTTTTCTGAAAACTGCCTGTGTACAGCCACGAATTAATATTTGTTGTATTATATATT
ACTTATCTTTTTGTATCAAAAATTTTGTAACAGCTTTTCAAAATTTACAAGATTGGAAAT
TGTCATTCAGAGTAACACGTATAAAAAAAATTGGAATTTTGGCGAAATTATATTATTTAT
CTTATATTGATCATATGTAATTTTACTTGTTGGCATATTATTGTTTTCAAAAATATAAAA
TTTATCTAAAAAAAAAA
>contig#130
GTAGAAGTCTCCCAGTGTGGGCAGCCGAGCCGTGCCAGGTGTGGTGGTGGTGCAAGCTGG
CCAAGGGCTGTGGGGAGGGTGACTGTCATGTGGGGAACTGTAGGATGGGTGGTACCTGAG
TGATCATAGAGAGAGATACAGAGTGAGCAAGTGATCATGTTGGAGAGGGCCGGGGTCACC
CTGGTGGGGGAGCACGTGAAGCACATAGCAGTGGGAAGAGTGGCTAGTGCTGAAATTTCT
GCAGTTGGTTTTCAGAGAGAAGACATTGATATCAACATTCTGAGCCCGTCCAAGGTCCCA
GTTCTGTACAGATTACTGGAAGACAATGGATTGTTCAAGATCGAGTTCAACCCCCAGGAG
GTTGGGAGCTACATCATGGATGTTTATATCACGGGGGTCAAGATTCAAGATTCTCCAATA
TTTTTCAAAGCATACGACTCTGGCCTGATCCAGGTGTCTGATGTTGGTAGTGGTATTGTG
GGCCAGCCCTGCCAGTTCAGGGTGGACGCCAGCCAGGCCGGGGAGGGCCAGCTGGAGATC
TCCATCAATGACGGGGAGGTCCCCAACCATGTCCAGGTGTTGGGTGGGGGGAGGTGCCTG
GTTCACTTCACCCCAGAGCTGCCCAAGCCACATACCATAGACATCAGGTTTAATGGGGAA
GCAGTGCCGGATTGTCCCTTTGTGTGCCGCGTGTCCGACACCAGCCAGGTCACCGTCAGC
CTCGCCCACCTGGAGCTCATGCCCGTGGGGGAGGGAGCCATGTTCCACATCCAGGTGGAC
ACCACAGACAACGCCGAGCTGGCAGTGAGCGTGCAGGGCCCCAAGACTGACCTCCCTGTC
AAAGTTGCCGGGAATGTCAAGAATGGTTTCACTGCAGAATTTCTGCCGGAGGAGGTTGGA
GCCTACACCATCTGTGTGGAGTATAATGGGATCCCTGTGGGAGGAACTCCTTTTGTGGGG
AAAGCTTTCGATGCTTCCAATGTCCTAGTGTCTCCCATACCCTGGGGAACCATTGGCAAG
AGCCTCCAGTTCACGGTGGACGCCAGCAAGGCCGGGGAGGGCAACCTGGAGATCACCATC
TCCGCCAGGGGGAGGAACATCCCCACTCAGGTCCACCCCCAGGGGTCGGCCAGGTTTGCT
GTCAGCTTTGTCCCACTGGAGGCAATTGATCACATCATCAACATCACCTTCAACAAGGAG
TCCGTGCCGGGAGCCCCCTTCACCGCCAAGATCCACACGGACCCCAACCACATTGTTGTG
TCTGGGCAGTGCCTGGCCGCCACAGCCGTGGGCAAGCCCAGCTTCTTCACCCTGTCCAAC
GTGAGCGGAAATATTGAGGATATAGAGGTTGCTATTGACTCTCCTTCTGGGGAGGAGGTT
TCCGCCCAAGTTCAGGACTTGGGCTCAGGAACATTCAAAGCAGAGTTTTGCCCCAAGATT
GCTGGAGAACATCAGATATACATTTCCTTCAGGGAGGAGCAGGTGCCCGGCTCCCCCTTC
GCCTGCAAGGTGTACAACGTGACAGCCATCAAGGTGAGGGAGTGTGTGAAGGGGATAGTG
GGCAAGCCGGTCACCTTCCTGGTGGAGACCTCCCATGCAGGTCCTGGTAACCTGGAGGTG
ACTGTCAACAATGGGCAGGTCCCCACCAGTGCCCAGGCCCAGGGCAACCACACCTACGCC
ATCTCCTTCAACCCCAAGGAGGCCAAGCCCCACATTGTGGAGCTCAAGTTCAATGGAGAA
AGTGTTCCTGGAAGTCCTTTCAAGTGTCTTGTGGTGGATGCTGCCAAGGTGAACTTGTCC
GGGGAGGGGCTGGAGAAGGTGCCGGTGGGGAGGCAGACCAGCTTCATGATAGCCGGGCAG
GGAGACATGGGGGACCCTGAGGTGAAGATCCTCTCCCCCCTGAGGGAGATCGTTACCAGC
AGCATCAGGTGTGTGGGAGAGGGGCAGTACGAGGTGGACTATGCTCCTGAGGTTGTGGGA
GACCACCAGGTGGAGGTTAAAATGGCTGGCCTGCATGTCCAGGGTTCTCCATTCATAGTG
AAGGCCTACGATGCCAGCTGTGTGGTGGTGACGGACATCCAGCCGGGCACCATCGGCAAG
CCCGTCTACTTCTCCATCGACGCCTCTCAGGCCGGGGCGGGGAACCTGGAGATCATCGTC
TCTGTGGCTGGGAAGAATGTTCCAAATTACGTCCAGTCTGAAGGAAATGCCAAGTTTAAG
GTGAATTTCAAGCCCCAAGAGATTGCCCCTCACCTCCTGAGTGTCAAGTTTAATAACGAG
CCAGTGCCAAACTCTCCATTCGAGTGTCGGATTATCGACAGCCAGCAGCTGGCCGTGTCT
GGCCCGGGGGTCAAGATGTGCCCAGTGGGTCATCCGGCAGCCATCATCATCACATCCAGT
GCGGGAAACTGCGAGGATTGTGTCATCAAGGTCCACTCGCCAGGGGGGGAGGTGCTGCCT
CTGTCCGTCAGGGGGGCCGGGCTGCCCTTGTCCGTCACCACCAGTTCCAAGAACAAGTTG
GAGGCTGAGTATGTCCCCGTGGAGGTTGGTGCTCATCATGTACATGTCGTCTTTGATGGG
CAGCCTGTCCTGGGCTCCCCATTCACTTGCAACGTGTACGACGTGGGGAGGGTGGTGGTG
ACTGGAATAGACGGGACTCACACTGTGGGGACTGCGGTCACCTTTACTGTGGATGCCAGC
CAGGCTGGGGAGGGGACTCTGGAGCTGGTGGTCACCACCGGCAAGTCCTCAGTCAGGGCC
GAGGTGGCCGCCAGAAGCAGGGGGCTGTACGAGGTCACATTTGTGCCTCAGGAGCCCATC
CCTCACTTTGTCAACATCACATTCAATGACGAGGGAATCCCTCACAACCCCTTCCAGTGC
TTTATCTCCCCCACCCAAGAGACTGCAACGGTGGTGGCCAGGAGCCCCAGGAGGGAGGAC
ACCAGGCCCACTCAGGCCAGGGGGGATGGCCTCAAGGAGGCCGTCCTCAACTCAAAGGCC
GTGTTCGATATTGACACCATGGGTGCAGACAACCCCCCAGTGGTTGTCATCTCCGACCCT
TACAGTGCCCAGGTGAGCCCCATCATGACGGAGAGCAGGCCCGGCCTGTACAGGGTTGAA
TACAGGCCCACCAAGCTGGGCACCCACAGCATTGACATCACAGTCGGGGAGAAGACCATA
CCCTCCTCCCCTTTCAAGTGCGAGGTGTTTGACCCCCAGAGTGTGAGAGTGACAGACATT
GGTCCTGTAGAGATTGGTACGGAGTGTTCCCTCACCGTGGATGTCTCTGATGCTGGCCAT
GGGGCTCTCTCAGCGGCTGTAAGGTCTTCTGGGCAAAGAGGTTAAGCACAGCATCCGTGA
CATGTCCCGGGGCCAGTACCAGGTCCTCTACTACCCCCAGCTCGCCACCTCTCACAAGGT
GGACATCAAGTACAACGGGCTCACCGTGGCGGAGTCTCCCATAGTGCTGCATGCTAAGAA
CCCAGCCACAGGGAAGGAGCCGACAGCGACTGGTCTTGGGTTGTACCAGGCAAGGACGGA
GAAACAGACTTCCTTCATCATTGAGACCCTTGGGGTGACTGCTCAGGCTTTTGATATTTT
CGTGACTGGCCCGGGCAATGTTGTGCCGCCTAATGAGGCCATCCCCGTCAGGTGCTACCA
GCAGAAGGACAAGAACCTCCTGGCTGAGTTTAAGCCCCTCTCCGCAGGGCCTCACAAGAT
AGAAGTGTTGCACAACAGGGAGCAGGTGTCCGGGTCCCCCTACGTGTGCCAGGTGTACGA
CCCCACCAAGGTGCTCATCCTGGGGGCCGAGGACAGAACCGCCACCGTGGGGGAGCCCGT
GCAGTTCAGGCTGGACAGGAAGAATGCTGGATATGCAGAGCTCAATGTAGTTGCAATCAG
TCCTCTTGGCCAGGACTTGCCTATAGAGGTGGCCGGTGTCCCCGGGGGGGAGGGGGACCT
CATCGAGTTCAGCCCCAGCGTGGCCGGCAGGTACAAGCTGTCCCTCACCTATGGTGGGGA
GGAGGTGCCCGGGTCACCCCTGGTGTACACCGTGCAGGAGGACAGGACTCCAACTGTATT
TGGGAAGGGGTTGACCTTGGGCCAGGTCAGAGATGTGGCACTTTTCAAGATAGATGGAAG
GGGGCTGGAGGGAGAGCCTAGGGTGGAAGTGCAGGGCAGGACCAGGACAGTGTTGCAGGA
GGATAAGGAGGAGACTGGGCTGTATATTGTGAAGTATATCCCTGAGGAGGTTGGGCACAC
GGCTATCCACGTGTTCTGGAACAACACAGAGATACCTGGCTCACCTTTCCAGGCCAGGAT
ATGTGACTCCACTGCGGTCAAGCCTATGGGTGGGGGTGAGGGGGTGGTGGA
>contig#131
AATAGTATTGCCTTAAAAAAAGCATGGGACAATAAATGGAGATAAGCCAGAATGGGATTC
CCCGCCCCTAGGGTTATTATTATAACTCCTAGTTGTCTTAAGGTGGACAGGGCAATAATT
TTTTTTATGTCTATTTCTAGTATAGCTGCGCCCCCGGCCATAAGTATTGTAAACGTCCCC
AGGAATATTAACACCTCCAGTATGGCAAAATTTACTAAAAATATATTTATCCGGATTAAG
AGGTACACCCCTGCTGTAACAAGAGTGGATGAGTGTACTAGGGCGGAGACTGGTGTGGGA
GCTGCCATAGCAGCTGGCAATCAGGCTGAAAAGGGCATTTGTGCACTCTTAGTACAAGCC
GCCATA
>contig#132
TTTTTTTTAATATGAGATAAATAATTTATTTCAATGAGATTAGAAACCAAATATACAAGT
ATAGATATAGATATATATAATCTTACAGTATAGAATAAAGGCTGGGTGATATTTTACATG
AAAGCACCAAGAAATAATGCCAACTTATTGATCCTATTGATAAGACTAGACAATTATTAA
TCCCATCAAAACACCGGGCAGGGGGATAGAGAGGGGTGGGCGATTTCGACCTGACACGTG
TTAAACTAAACTCCTATGTTACTATTGATATGTCGTCTAGGAAAATTTGCACAGTTAAAG
CAAATCATATTGCAAATGGCTACAATATTACTGTTTATCACAGCAGAATGATATGATGAA
GGTTCTGTGCGCATGCGCTGCACTCTAGTTCCTGGTTACTGCCTCGTCTTCATTATTCTT
CCACTGAAGGAGGTAGAGACGGTCACCTCAGACACTGAATTTTTCCGCTTCTCAAGGAAG
CTGCACAGGGTATCCATGTCAAAGTCTATCCGTCTGTCAGAAGGTTTGACGGTTGATTTT
CGTAAATTATCAACAACTGCGTAAACACTGATGTCAGGATTTCGTATGATAGTCTCTGCA
AGTTTCTTAATCAGAGAGTCTTTCTTGCAGTTTTTCTCCTCAAGTTGTTGAATTTGCATT
TGTAGGTCCTTGATGATGAAACTTGATGGCTGTCCAGGTACGATCTTCCTGTCTGATTCG
CGACTCCTCTGCAGCTGATCGATTCTGCGGCTAAGCAGGCTTATCTCCGACATCTGCTCG
TCATTCTTAATTTTGGCCTCCTCCAGCTTCTTGCATACATCTATCAGTTCTTCCTCTGCC
AATGCTAATTCCTTGTCTTTCCTTGTCATGCTGAGTCTCATATCGTTGACACGCTCTTTG
TAGTCATTTAACTCTTTGGCACCTTTGTTACAATTGTTATCGGACAACCCATTAAGATCT
GGCATGGCAGTTATCTCCGAGTCTGTTTGTGTGGAATCATCAATTGCTTCATGATTTTCT
ATTGTCACTTTAAACGATGACAAGTTATCATTGTCAACTGCATTTTCAGGACGGTAGTTA
TGATAAGTTACCGCCGAGAACGGACAATAGGTCGTTTCATTGTCAGAATCATTATCATTT
GAAAGTGCTTGGATTTCACAATGAACTTGGGAGGTGAATTCTGGGCTCTTTGAAAATATG
ACGGCGGGTGTCTCCTCATTGTCTGAGCGAATAATGCTTGTGATCACCCGTTTAGAGTCC
CGCTCAATCATAATTGAAGTTGTGCCCCATCTTTGTTGTTCTTTAAATCTGCCTCTTCCT
TGAATATCGGCCGCTTTAGATTGAACAGCAGCTATAAGATCAGAGCTATCATCATGTTCA
GTTTCCATGGTGGGCTCATCCTCGAACTCATCAAACTCCATTTCCCGCAAAACAGAAGCT
TCTCTATATGCATCGTTATTGTCCAAGTAGCTCGGATGTCCAAATCCTTCTTGATATGTC
TCAGAGTTTACATCATCGGGAAAACTTTCTCCATTGTTTGTATCAGCATTTTCCACCTCA
AAACTATGGGAACATGATACTTTGTCATCCTGGTCAGAGCCCACAAGGATGGTGGTCAGC
ACTACCAATTGATCATTGATGTCTTCTAGGCGGGATGCCACCGTGTCCCCACAAGAATTG
CAGGCCTTGATTTGCTGAGTGGTAAAAGAAATATCCCTGCTCAGCTCTAACAGGCCCCCC
TCAGATTCTGCCAACAGATCCAATTCTTTATGATCAAGAATACGATCGAACGCTTCAATT
TGTTCTTTCAATGTCACAATATCTGCGTCTTTATCTGCCATCATTAGATTCCATTGAATT
GTATTTTGTTCCTCGCGGTTTTTCAGATTTTCAATTTCCTTCAAATCTGAACGCGCTTGC
TTCTTCAGGGCGAACTGCTGGTTTTGAAGCTGTGATTTTAGTTGGTCTGTCTTGGTCAAT
TCATCATTTGACTTTATCAGCTGCTGACATAGGTTGTGCAA
>contig#133
AGGAGAGGGAGGGGGACAGTATCAAGACCAGGGAAACAGGAGAGAGGAATCATGGAAGCT
GCAGAGTACAGGATAAAAGGGAAGGAGATGGTCGACTACATCGCTGACTATCTCGAGAAC
ATCCGGGAGAGGCGTGTATTTCCTGATGTAAAGCCAGGCTACCTGCGAGAACTACTCCCT
GATGCGGCTCCTCATGAAGGAGAGGAATATGACAAGATCTTTGCTGACATCGAGCGCGTC
ATCATGCCTGGTGTCACCCACTGGCAGAGCCCCCACATGCACGCCTACTTCCCTGCCCTG
AACTCTTACCCCTCTCTCCTTGGGGACATGTTGGCGGACGGTATAAACTGTCTTGGCTTC
ACCTGGGCGAGCTCCCCAGCCTGCACAGAGTTGGAGTCGCTGGTGATGGACTGGCTTGGC
CAGGCTATAGGACTGCCTGCTGAATTCCTACATAAGACACAGGGCAATCGTAGCAGGAGG
GATCACTCAAACCACGGCAAGTGAGTCAACATTTGTCTGTCTGCTGGCTGGGAGGACTGA
GGCTATCAAGAGGTTCCAGACCATGTTCCCAGACATGGAGGATGCCGAAATTAACTCGAG
GCTTGTTGGGTATTGTTCGGATCAGGCTCATTCAAGCGTGGAAAAGGCGGGTCTGATTGG
CCTGGTGAAGCTGAGGTACATCGAGAGTGACGAGAACTTGAGTTTGAGGGGTGACAAGTT
GAAAGAGGCAATTAAAACTGACAGGGAAAATGGTCTCGTGCCATTTTTTCTATGTGCAAC
ACTTGGAACTACTGGGGCTTGTGCTTTTGATAATCTTCAGGAGCTTGGGCCAATTTGCCA
GGAAGAGCAAATGTGGCTCCATGTGGATGCTGCTTATGCTGGGTCTGCTTTCGTCTGCCC
AGAGTTCAGAAAGTGGATGAAAGGGATTGAGTTTGCAGACTCCATAGCTTTCAACCCAAG
CAAGTGGCTGATGGTACATTTCGACTGTACTGCTATGTGGGTAAAAAATAGTCGGTCACT
TCACAGAACTTTCAACGTTGAGCCATTGTATCTTCAACACGAGAATACAGGACTTGCCAT
TGATTATATGCACTGGCAAGTCCCCTTGAGTAAAAGATTTCGAGCACTCAAACTTTGGTT
TGTTCTCCGGAATTATGGAATATCTGGCCTTCAAAAAATGATCCGAGAAAATGTACGACT
TGCACAAAAGTTTGAGGCTTTGGTCCGCTCAGACAACAGGTTTGAAATTCCGGCTGCAAG
ACACATGGGCTTGATTGTTTTTCGACTTCGAGGAGAATGTTCCATGACAGAAAAACTTCT
GAAGAAGCTCAATAAGAGTGGTAAAATGCACGCCGTCCCCTGCTGTATTAAAGGCCAGTA
TGTGATCAGGTTCACCATTGCAAGCCAACGAACAACGGCTCAGGACCTGACCCGAGATTG
GGCAATCATTCGGAGCACTGCTACTGATGTCTTGGAAGAGTATGGCATTGTGTCGACCAA
CAGGAAAAGGGTTCCACTCAAAGAAATAAAAGAAAAAAATGCTTCATTCGGCACCTCGCT
TCTACTTGCCAACATTGGCGGGAACTCTCCAATATCTCCCAAGATTGTTGACGGCTCATT
CGCTGCCCTTTTCGAGACAGATGATGTTGTTGTGGACTTCTCCAAGAAACTGAAAAACAT
GCAGAAAGACAT
>contig#134
ATTCACTTCTACAAGAGACTTGGGTCCAACAACGTGAAAGGCGGACCAGCGACATCTGTG
ATATTTTCTGTAAACTCGAGGATCTGATATATTTCTACACACAAGATGGCAGTTCAGGAA
GGTATGCTGTTGGGTATGGGCAACCCCCTTTTGGACATCTCGGCCACAGTCAAGCCAGAG
TTGCTGGCTAAACACAACCTCAAATCCAATGATGCCATCCTCACCGAGGATGAAGCTATT
TTCAATGATCTGACCGGTGGATATTCTGTTGACTACATTGCTGGCGGTGCTACACAGAAC
TCCATCAGGGTTGCTCAGTGGGTCCTGGGGGTCAAGAATGCCACCTCATATTTTGGATGC
GTGGGCAAGGATGACTACAGCAAGACTCTGGAGGCTAAGGCTAAGGAAGCTGGTGTCAAT
GTCCAGTACCAACTAAGTGACAAACACCCCACTGGTAGATGTGCAGTTCTCATCACTGGC
CAGGACAGGTCCCTGGTCACCAAGCTGGATGCCGCCAACCACTTCACAGTCTCTCACTTG
GAGGATGCCAAGAACTGGAAGGTGGTTGAGGCCTCCAAGGCAGTTTACTCTGCTGGATTC
TTCCTGACAGTCTCAGTTGAGTCCATGCTCAAGGTTGGCAAGTACTGTGCTGCCAACAAC
AAGACTTACTGCCTCAACTTGTCTGCTCCCTTCCTCATCCAATTCTTCAAGGACCAGATG
ATGTCTGTGATGCCATTTGCTGACATTGTCTTTGGAAACGAGACTGAAGCCCTTACTTTT
GCCGAGACCTTCAACCTCGGAACTACCGACATTAAGAAAATTGCCCTGGCCATCTCCATG
CTGCCAAAGGAAAATGGAAGCAAGGGCCGCTTGGTGATCATCACACAAGGAGCTGACCCT
GTCATCTGTGT
>contig#135
TTGATTCACTTCTACAAGAGTTGTGACTAGCTGGATTCCTAGATTCTAGGGAAGAGAAGG
TATTGGTCACAAAAACTCAAGTAAATAAACAAAATGGTTGCCGCAAAGAAACTGAAGAAG
TCCAATGAGTCCATCAACGCCAGGCTTGCCTTGGTTATGAAGTCCGGCAAGTACTGCTTA
GGCTACAAGCAGACCTTGAAGACCCTGAGGAACGG
>contig#136
TTCACTTCTACAAGAGAGAAAAGACGACATTATTATGTTGTCACTTGTGCAAGCTGCGCG
GTATTCCACCCAGCTGTCTGCGCATGCGCGGCAGCTTCACTTCAGAACCTACTTCTCTCT
ACCAGTTTCATCAGCTGGCAGTTACAATGGCGTACTCAAACAGCCCACTACCTGTCTTGG
CTCATCATCCCCCACCACCTCCCAACCATTTCTGGCGCCCAGTTCTGTCCTCACCACCCA
GTCTGCTGGAATTAAGCATGTGGGGGAGCTGAGTCTGAGGTGCAGGCACTGCTACTTCTC
TGTCAAGGACGAGCAGAAGTTTGTTATGTGCACGGCCAAGCCCAGGCACTACCAGGCCCA
GAAGCAGCCTGGCAAAAAGTGGGGGATGATGGTCTTCACCCACGCAACGCAGGGTAGTTC
TAAGAGGAATAATGGGAAGGGGTCTAGACACATGTGGACCCAGCACTCCTTCAGACTTGA
TTATTGAATATTAAAACGGTTATCTTTTTCAGATAAAAACGTATCTATCGCTATGTTTCT
CTCCAAGATCCTTCGTGCTGCTGACCACCCCTATCTGGAGGGTCCTGGAGGCAGAAAGCT
GAATAACAAGCTCTCCTCCTTGCAAGGGATGTCCATCAAGTCCCTGAAGCACCACACCGC
CCTGCAGCCACTCTTCGTGATCATGGGTGCTGGAATTGTCTTCGTGGTTGCTTATATTGG
AAGGCTTGCTTCCAAGACCACTGATATCAACTGGACCAAGGCCAAGGACATGGGGGACCA
CATGGGATACTACAACAACAGGCAGTTCAAGTGGTTTAACCCCAAGGGCGTGGACTACTC
CACCATCTCCGACAAGAGGCAGGCCCCCAACTACAGGGATTAAGAGCCGCAACACATGCC
GTAGTCTTTATAGCAAAATTTTAGTGAAGCATTTATTTTAAACAGGACACCTTCTTGCAT
TAATTGTAAACGATACTGGAGAAATAAAATTGATTCTGATCCTTGATTTTGGCTTGGTAG
CTGCATCTGCAATTCAAAGATTTA
>contig#137
AGGCATCTCCCGTGAAAACTCCACAGCTTCCCGGCCCGGCAGTGCTATGTCGGGTAGGGG
TGGAGTTCGCCTCCGCTCTGCTCCTGGAGGTGCAAGGAGACCACGACCCATGTCCATAGC
CACGACTGGGATGACGGCCAGCATGTATGAGGAGAGGCAGAAGCCAGCCCATGTTCCACG
ACAGAAGTCTTCGGGTACGCCTAAAGCAGACAGGATGAAGCGAGCTAGAAGTGTCACCAG
TGACACTGGAGGCATTGAAGATGATAACAGATCCACAACCAGCAGTCAAAGTGTGGGGCC
TACCAACAGAACTCCAACTAGAAAAACCCCCTCTCAAGTTAAGGCTGAAGCCGCAGCAAG
AAAAGCTAAGGCAACAGCTGGTAAACCTGCAGTCTCCACTCCTAAGTCAAGCTTAGGCAG
CCGTGGAGGAACTGAAAGGAAGACCTCATCAAGCAAGAGCCCAAGTCCAGCTCTGTCACA
GGATAACATTGACAACAACACAGCAGTCCCTAATAATGACACGGAGAGTAACAAGAGACA
GAGTACTCCTGACATTTTAAAGGATAATAACAGAAAAGTGGAGAATACAGGAGAAGTTAA
ATATAATAAAGATAACATGAAAAATGGATCACATGAGGAGGTTAATAGACCTACTGAAAA
TAACAATGTAGATAAAGAAAAGTCCCCTGAAACAGATAATGAAGGTGAAGTCAAGGAAAG
CAAAAAGATGATTACTAGTGAGGAAGAAGCAAAAGCAAGAATTGCCGAAAAGAGGCGAGA
GATGAAAGAACAGAAAGAAAGGGAAGCTGAGCTTGAAAGGCTTAGGCTTGAGGAAGAAGC
CAGGCTTGAAGAAGAAAGACTTAAGCAAGAGGAGGAGGAAGAGAGGAAAATGATAGCCTT
TGCTGAAGAGGCAAGGAAGGCAGAAGAGGAGAGAATCAGAAAAGCTATAGAGGAGAAAGA
GTCGGAAGAAAAAAGGGTAAAGGAAGAGGAGGAAAGAGTTAAAGCTGAAAAGGAGGAGTT
GGAGAGAAAGAATAAAGAGGAGGCAGAAAAGAGGGAAACAGAATTACAGGAGAAGTTAAG
GAAGGAAGAGGAGGAGAGGCTGGCAAGAAAGAAGAGGATTGAGGAGATTATGGCCAGAAC
TAGAGGGAAGGGAGGAGCCAATACTCCTAAGAAGGAAGTAAAGGAGGAAAGTGTGACTAG
TCAACCAGAACAGCCAGCCAGCTTGGACACCAATGTAGACCCCACCAAGCCAGACCTGCT
TGGAGATATTTCTGACAAAGTAGAAGCAGAAAATGCCAAGAACTTGGCAAATAGTTCCTC
CCCTCCTCCCTCCTATTCTTCTATCCCCCCCTCATCTTCAGAAGCTGAGCTTGAAAAGGG
AGCCCTTGACTCCATCAGTAATAAAAGTGAAGAAAATGAAAATTCCAGCTCGCTTATTAC
CATTGAAAATGGGGAAGAACCAGTTAAGAAATCTAACGGTGTTGTAGAGGGTGTTAGCTT
TGATCAGATCCTTGACTTGGACTCTCTTCCAGACTCCAACAAAGCCGAGACAGATGGCCT
GGTGGGACTACCCACTCCTATCATAGCTTTTGAAGAGTCTATTACCCAACAGAACAACAC
AGCAG
>contig#138
TTTTTTTTTTTTTTTTAATTATAAGTATTTATTGCCGAGAATAAAATTAATGAACTATAT
ACAATACAACTAAATCAAAATATGATGAATCTAAAGTTTGGATACATTAAATACTATTTG
TTCTTTTTCTAGAAATTTCCAGCCAAATTTGTGGTTGTGGTGTTAAAATGGTTCAAATTT
ATCACATCACATGGTTATTGCACGTTTAAGCTTCATTTAACACTGAATCACAGAGGTTTT
CATCGATTATTGCACAATTATTTGTATTTATTCAGTGTGTCGCTACAACTTGATCTTTGG
AAGACAATGTTAGATCAAAACTAAATTCTGTGAGATTCTAAGTTCGGAAATGTACTTCCC
TCAATAACAAAAATATTTGAGAAAGAAAAAGCATGATCAACTTATTTTTATCACATGTTT
TTAACAGAGACCTACTTTCTTTTTAGTAATGGAAGACTTTTTTAACCCACTCAGTGATTT
TCCCAACACCGGTATTACTAATTCTCTAATTAAAAGCCCAAATGCTAGAAGGAGAAAATT
ATGAAATTTCATGTTAGCAAATTTCGAGTTTATGTTTAAACTTCATTGTTCTCAATTGTA
TAGTCTTCGTCATATTGAACGGAGCCGTCTCCTTGATCCATACTTTCAACGAATTCGGGG
TTGATGATCAGTCGTTCTCTTTTTGGCTTCTTTTCTTCCTTTTCATCGTTGTTCTTTTTC
ACAACCTTAGTTGGTTTCTTCTTGTACATGTCAAAAGCGGGGTCAGATGGGTCCATAGTC
TCCTGTGCTTCACGTCTTAGTATTTCATAAGACACACATTCAGAGTGGTCATTCATACAC
TGCTTTATATGACGTGCCTCTGGAATGGTCATGACTCCACTCCAAACATTGCTGAAGCCT
CCATGGAATGCAATCTTGAACATTGTCTTCTTGGCTAATCCCATCAAACCATCAGGATCA
TCAATGTAGTGGAGTCCACCTTCAATAACCTTAGAGAGACAGCGCCACATGTCCACTCTG
CATTTTTCTTCGGTATCTTCAACCTCTTCTTCTTCTTCTTGTGTTTCTTCATCAACGGAC
CGTTTCTTTCTTGAATTTTCTTCATCGTTCAACTTAACAGGCTCCTCAATAGTTGCATTG
GCAGTGATGTTTCTGATTGACCCATTTCTGACTCCAAGCCCCCAAGTCTCGTCGAGAAGA
GGAGGTTCCAATCCATCCATATCAGCTTCGGTAAGCTGGTTATCCACATCGTTGAAGAAA
GAGAACTGGTTGTAGATCTTGGATATCCAATTGTCATCGCCGCCATCTTGACCCTCAGCA
ATCTTGTCAATCTTTTCCTCAAACTCTTCCAAACC
>contig#139
TTCACTTCTACAAGAGAGGTCAAGATGAAACTTAACAAGATGGTCTCCTCTGATCGCTCC
AAGTCCAGGAAGCGCCACTTTTCTGCCCCTTCCCACATCAGGCGCCGCCTCATGTCAGCT
CCCCTCTCCAAGGAGCTTAGGACCAAGTACGGGGTTAGGTCCATGCCTATCAGGAAGGAC
GATGAAGTGCAGGTTGTCCGTGGCCACTACAAGGGCCAGCAGGTTGGCAAGGTAGTCCAG
TGCTACAGGTCCAAGTTCAGGATCTACATCGAGAGGATCCAGAGAGAGAAGGCCAACGGT
GCCACCGTCAATGTCGGCATCCACCCCAGCAAGGTCGCCATTGTCAAGCTGAAGATGGAC
AAGGACCGCAAGAACATCCTCGACCGCAGAGCCAAGGGTCGCGCTGAAGCTCTTGGAAAG
GACAAGGGGAAGTACACAGAGGAGACAGCAGCTGCTGCTACTACAATGGAGACGGCTTAA
GCTGACTCTACTTGTGATTCATCATTGTTGACTTATCTGAATTAAAAACGTGAAATATTC
TTGAGCTGTCTTCTCAGTTCTTG
>contig#140
TCTACAAGAGTTTCAGAATGTTTGGGGTTCCAAGGGACCTCAACCGGGCAGATAAAATGA
ATCCCGAAAGGCCTCCGAGCTCAGCTGATGTGCATATTTTTGGATCAGCTCCTCCAACCA
TCACCTCACCAGTGAGCAATGACCTGGTGGTGAGGGCCCTCAATTACCACGGGCAGCAGC
TCACCAGCTTCATGAAGGAGAAGAAGATTTATCAGCAGCTTGACTTGAAGAATGTTGACT
ACCATCTGTACCATCAGAGGTCCAGAGAACTAAAGATGGAAGACCGAGGCAAACGGCTGC
TGTTGCACAGGTTTATATCACAGAACAGTGACAAGCTGTTCAATGAAACGCTCGACACCA
ACGTGTCCACCATCAGGCTTGACAATGACCAGGTTGAGGAACATGCTGCCCTGCTGCCAC
CATTTGAAACTTTTACAGATGTTCATGAAGATGATCGCTGCAGACATTTCTTTGACGCAA
TCATTCCTGGAGACACCATTTTCTGTCGTGTTGTCCAGAAGAGCATGTCTGGTCTGATGC
TGAGCGTCCTCTGCTTGGACCCCATCACATCCAAGTCCAGGTTCATAGAGGACATCAAGA
TCAGGTGCTTCTGTCCTTCTGCGGAGATGATTCCTGCCAGTGACCCAAGAGATCCTGTGA
GGAGTTATGAGAGTGGAGATATTGTCAGAGTTGTAGTTCTCGAGGTGAAGGTTGAGTCCC
AGAGACTGCTTGCCGGCATGAACTGTTCTAGCCTGAGGCCAGAGCTTCAGAACATTGTGA
AGCTGGGGCTGGTCCAAGCAAATGACCTGCCTGCAACCTACTCTTACTCAGCTCAAGCCA
TGGAGAGGAAGATCCCCTACTCTGTCTTCTTGGAGAAGTCTGTTGGCTTCATCAACCCCA
CCAATGTTGCCCACCTGGCCTCAGAGCTGGGCCTGGACACCAAGGGTGACAGCCTCATGA
AGGATTTGAGTGGAAGCTACCCACCAGAGATGTATGTCACGTCCCTGCGGAAGGAGCAGG
CCAGCAAGTGGGCATTCAAGCATGTGGCTCAGGGAATTAAGTTCTTCAAATCTGGGAACA
ATGTGGAGGCTTTCCAGTGCTTGAACCAAGCTCTCAATATTGATGGTGAGAATGTGGAGG
GTCTTGTGGCCAGGGGTGCCCTGTATGCTAATAATGGAGGGTTGGATAAAGCAGTTGAGG
ATTTTGAGACTGCTCTTAAGATCAACAAGCAGCACAAGAATGCCAAGAAGTACATGTGTG
GGGCTATGAGTGCTGTAGCCACGAACCATGAAGATGACGATAAGGTAGAATCAGCAATTG
GAACTTATCAGAAGATTCTGGCCCTGGTTCCTGATCACAAGGAGGCTCTTGATAGTATTT
ACTTCCTGAGAGGCAGACCTAAAGATGCACCTTTGAGGGATGATCCAATGGAGAGACATG
GAGCTCACAGTGATAAGAACAAACCCAAGCTAGTCTTGGATGAAGACAAAGAACGTAAAG
GTGCAAGGTCTGAAAAGAAGAAGAAAAAGAAACGAAGGAGAAGGTCTTCAGATTCTTCTT
CTGGATCAAGTTCTTCTGGTTCAGATGACTCCAGGCGACACAAGAAAAAGAAGAAAGGGA
AGAACAAGTCACGATCCAAGTCTGTATCTCCATTTTCAGCCAGATCTGCAGCCAAACCAC
CCAGGCCCATGAGCCCCTTCTCAGCCAAGATGACCCCAGGAGTGCTGGGTGTTCCTGCTG
CTGGGGTGATGAACATGCCTCCAGAGTACCAGCCAGCAGTGGTCAGGAATCAGGGCATGA
ACCTGCCAGGAGCACCTCTGCCTGATGTCAGGCTGGAGTTGGAGAGGATTAAAAGCCAGA
ATGCAGAAGAAGAACAGAAGACAACCTCTCTGTTGACAGAAGACAGGATTGCTAGCCCGA
CCCCCAGCTCATCATCAGCAGTAGCTGCAGCCCCAATGCCAGGGTTCCCTGTTATTGATC
TTACCCAACCTCCACCAGGCTATCCTCCTGTACAGTATGCTCATGGGTATGGGCAAGCTT
ACCCTGCATATGACCAGAGTTTTGAGCAGGACTATGATGACAAGGTCAGGAGGTTTCTGC
AGGAGACAGGAGTAGGAGTGACGGTTCCTGAGAAGAGGGACAGGCATCACTCCAGGTCTG
GGGCAAGAGACAGTAGAGGGAAGCACAGGAGGTCTAGGTGCAGAGACAAGTCGAGAGACA
AGTCTAGAGACAGGGAGAGTAGCACCAAGAAGAAGAAAAAATCCAGGCGTAGCAGCAAGA
GTAGAAGTCGAGAAAGGAAGACAGGGAAGAGCAGTGGAGAGAAAAATTTGTTGGACGATG
ATGACTTTGCTAGAAAGTTAAGTGACCACCTCTCAGGTTCTGGTGGGGAGAGGAAGAAGT
CCAAAAGCAGATCCAGAGATAAAAGCAGAAGGTCAAGAAAGTCTAGGTCTCGCTCAAGGG
ACAAGTCTGGAGAAAGAAGGAAGGAAAGAGGAAGATCTGGCTCAAAGTCCAGTAAACGGA
GAGAAAAATCTTCAGAGAAGGAGTCTGGCAAGGTTGCAGGAGGCTGGCAATCTGTGGGGC
AGAACCAGTTTGATGAGAACTGGGCAGGTAGGGAGAGGGATGCCAGACGGGAGAGCCTGA
GTGCCAAGCCAATGGCAAATGTGTTTGGATCAGAGGACGAGACGGAAGAGAAGAAGAAAA
AGAAGCCAGAATCCAAGAAAGTTCCTGCCAGTGGTGGTATGTGGATTCCTACTGGAGAGG
ACAGCATCTTGGACGGTGTCAAGGAGGCCATCTCTAAGCTGGAAGAAAAGCAGCGGTATG
GAAGCAGAAGTGGACCTTCTAGAGATGATAAGTGGGATCCTCAGAAGAAGATTAAGATGA
CAGAAGAGGCTCCTCCTCCCTCCAAGGAGTATGATGTCACTTTCGACAGCAGAACAGGAA
TGTATATCCGGGTGCCCAAGCAGCTGACCATGGCTGAGAAGATAGCAGCGAGCAAGGTCA
CACAGATGGACAGGGAGAAGGCTAAGGACAAAGACGTCCAGGAGATTGAGGAAAGAATTG
TGAGAAAGTTGTCTCACAGTCCACCCAGGCTGCCAACTAAGAGGAGGAGTCTGAGTAAGG
AGAGGAAGAGTGCGAGGAGCAGGTCAAGAGACAGGAGGAGGAGTGGACGAAAGAGCAGAT
CAAGGTCAAGAAAGCACAGGTCGAGATCCAGGGGGCAAAGGAGCAGGTCACGAGGACGAA
GAAGTAGAAGCAGGTCAAGGGATCGAAGGAGAAGTCGCTCCAAGTCCAGATCTAGATCAA
GGAACAGGAGTAAAAAAAACAGGACCAGCTTTGACAAGACCAACACAATCCAACAGGAAA
TAACAGGAATGCGAGAGGAGACCAGGAGACTGCAGACAGAGAGAGAGGCCATAGAGAGGG
AGAAGGCCCTCCTCCTGGCTGGTCCCAGTGGTGGTGGCACCAGCACAGGT
>contig#141
TTTTTTTATTTTTTAACATCTTTATTTGTAAAATGATTACAATCCTGTATCTAATCATCC
CCAGGCCTCCACTCGTCATCTCCATCATCAATGATGACCTCGTCATCCGACCCAAGGGGA
TCTTCCGTCTGCTTCACCTGCACCTCCATGAAACTGCCTATGTTTGATGCCGCCTCTTGC
TGGTTGATCCGCGGCAGGATTGTTCTTAATGTTGGCACACCTTTCGCAGGGGAGGCAGCT
TGTTGGGAGTCACTAGATTTTGGCGGTAGTGAATATTGCCTTGGGATGGCCACTTTTAAT
GTTCCGTTGGGACCGTCGATAGCCGGGACTAGAATTTCCTTAATTTCTCCATTTGGACCA
GCCAGTTTCATCTTGACCATTTTCTTGCCGGCGGTGTGGACGATTCTTCCCAGTTCATTG
CTCTGATTCCCTCCTGAGATGTTCCGAGATATTTCACTATTTGTATTAGGGGTTACAGAA
CTGGCTGCATGGGTCAACTTGATTGACTTAACTTGCGCTGGCCGTGGTGAAATTGTCTTT
TTCTGCGTTGATGGTTGGGGTGCATTGCTTTTATTACCATACACTGAGAAGTCAATAGTG
TCTGGGTTGATATCTGTTATTCCTCGGTCGTACAGGTAGGTTCTCAGCTCGTTTTGAGAC
CTTAGCCTTGATCCATCAGGGGTGAAAATATACACATCATATTTGCCTGCGGAAACACCG
ATAGTTCGCTGGACCAAGCTCCTTTGCCAACCTTCGGGTAAGCTGGGGTCTTCGAAGAGA
GGTTTTGGATCACTCGGTGCTGGAAGGGAGATGCCCCGTGGCTCTACTACGTTCCTTGTG
TTCTTTGCTGCCTTGTCGCGATAGATTTGCTTTTCTGAATCTGTCATCCTCGTCCAGCGG
TCAATCACAATCTTTTGTATTTCCGAATATGACAGTTGGGGAAGTTTCTTTTTAATGGCA
TTTGATACTTCGGAAGAGAAAATTTGAAGTGGTGTTTTGTATGTTTGGTCCATTCCCGAA
GGGCTTGGTTCTTTTGGGGCAATTATTGGTGTTTTCCGCAGTTCTTTTTGATCTCCATGA
TTTGTATGGCTTCTGTGCCGTCATTTTTATTAAACCTGTAAACCCCAGGTGGTAGTTTTG
ACTTGCTGGTTGAGGACTGGACTACATTCGAGGAAACAATTTTTGTTCCTGGTGCAACAG
GCGTCACCCTTCCACCTTGGACCGGTGTATCTGGCAGGACAGAGCTTGCTGCTGGGATGC
TCATGACGTGGGAGACTTGTTTGGGGGGTCTTTCTTCAGCAATGTTCCACGGTTGATTTT
GAGCATTGGTAGGTTTAATAACTGGGTTTAAGTTTTTAAGGTCCATGAATGCTCTTAGTT
TCAAAATATTGCCAGATCCTGATGTATCTTTACTGGTATCGGATGTAGGTTTAACAACTG
GATTGGCTTCCTCCAGACTTGGGATAGAAGAGGTTGTTTTCACTGTACCAGGGGTTGATT
TTTTTGAATTCTCTTCAACTATGCTTTCATTTTCATGTATGGATGTTTGTGGAGCTAAAC
TAGTGGTTGAAACGATTCTGATTTCATCCTCGTCGTCATCGTTTCCTTTGTTCTTCAAAT
TTTCAGTTTTATCCTGAATTCTTGTATCCTTCATTAATATTACATCATCCTTCTCTTTGA
TATTTGTTTCATTAGTTATTGTGCTCTCCTTTTCTTCGGGACTTATGATGTCATTGTTTT
CTTGAACATTCGAATCATCAGGAGTCATGACCTCATCCATTTCTTGAATATTTGTATCGT
CTGGAATTTCTACTATGTCATTGCTCTCCTCTGTGACTTCAGAACCCTGCGAAGCTTCCT
GCTGCAGAAAGTTGTATTCTTGTTCCTCCGGAGCTGCGATATCATCAAGCTCTATATTTC
CTCCTATAGCTTGCCGCAGCCCGGGGTAATCCTTCTTGTCCAGGCTCATGATCAGCTTGG
CTTTCTGCTGAATCTTGTTTTTTGGAGCCTTCATGTTGATATTGATCAACATGCTGGTCT
GTGACTTCTGAACTTGGCTGATCAGGGAAAAGTAAGCATTTGGTCCCAGCAGTGGGAGGA
GTGTCTTGTTGACACTGTAGTTGGGAGGATCCTCCCCGGAGAAGCTGAAGTTGGTGAAGA
TAGTCTGAGCTCCACAAGTTGAGCAGAGTAGGGCCAGCTGGGTAGCGAGGTCTTCCTGCG
CTACAGGAGCGTTAGCTTCAGCTACCATCAGGCCAGCATGGCCACAGCCTTGAGCTGCCT
GCAGTGCCAGGCGGAACACATGGAGGTCGATGATCCTGTATCCTTGCTTGACAGTGTATT
CGTTCTTACGGAGCAGCTGAGGCTTGGAGACGCCCGCCAGGAGGTTGTAATATGAGGACT
GACCCTTATCTAGCTGGTCCATACTCGACATTTTGTGGTGAAGTCTCTCCAGCTTGTCCT
CAAGCAAACTGATTTTCTCCTTCAATTCTAAAATACTAGATCCATCATTTTTCTTGAGGT
CAATGCAATCAAATTTGATATTATTCTTGCAAGAATTGCAATTTTTTCCGTGCTCTTCA
>contig#142
TTTTTTTTGTCTGTCAGTGTACTTTATTTTTTGAGGAAATAAAACAAAACGTATAACTAT
TGTTACTGTCACCATATATTTAACTCATCATTACATACACTGTACCCGGCCACTGTGCCA
GCTATATGCAGCGTAGGAGTCTCTCGCATCATAGCCGGTCTTGAGTTGAACAACCTGGAG
GCAGTTGTGGCTCAAAACCAACTTCTAGGGCACTGTCTTGTCTTTTCCACTGTTAATAGC
ACTGGGCACTCGTGGCGGATATTATACATAGTGGTGACTTACATGATGTATACGGGTGGC
AACCATCACTATGTATACAGTGTCACTCAGCCCAGGTAGTCTCGCCTCATTCTCATCAAA
GCCCAATTACTATGAGATTGAATTGGTGAATTTTACTTGCGTGGCATGGATTTAACGTTG
GGAGACAAGTCAATCCTCGACATGAATATTTTATCATTGTTGCCACTTAAAGCAATTTGA
AAAATTTCAACAATTTCCAGAATGCATCCTTCGATAAATAAATGTTTTTGAAATCACTGG
AACCAGACTATTTTTACTAAGAATATAGCACCGTTCACGATGGGTAAACTACCTGATAAA
ACTTAACAAATCCATAAATTTTGTCAACTAACATAAAATTTATGTATGGAAAAGGCACTG
CAAAACCTAAAGAGAATATTGAGAATCTAAAATTTTAAATGGCAGTCTCAGCGGTTAGCG
TCTGTGCAAATGTATTAATGCATCGGGGAGGGGGTTCGATGCAAAGAAATGGCAGTAGTA
TGAAGGTGATACAATCTGTCACTATTGGAGCAGTACGGGTTGCCTCTCTTTAGATGTCAC
AATGCCCTGTGGTTTAATAAGTCAAAATCTAAGGGATAACAGATGAAAAAAGATGAAATG
CATTTTCAGAAATTGTTGAAATTCATCATGTGCTAAATAATGTTACAATAGTTTTTAAGT
TAACAACGAATATAATATATAAAATTCTATGAGGTACTTTTTAACCAAGTTAACGTTTAA
CAACCATGTTGACTGGTGCTACACGGGACCAGGGAATTTTCTGCATTTTACTCCAAAAAT
TTGGGCTTTAAAAATAAAATTAGGTTGGAAAGGTTAAACCTTATTTACCTAAAACTTTTA
AATCAGTCTTTCATGGCGACTTAAATTATATCAGTGTGTTTTCTTGAAGGCTTTTGTCAT
TATTCAATGATTTTGTCGAAAACCAAGTTCTGATTAAGTTCCGCTCAAAAGCATAGAAAC
TTGTAACAAAAATATCAAGTAACTAAAGTGAACAGATTAGTAAAAGCTTTTGCAAAACAC
ATTTATGCTGGACTCTGATTTTCAACCAAAGCTTCAAAGGCACAAAAGCACTAATTATCG
GTCAGATCAGAACTTGTTTTCGACACGGATTTCCTGCAGCCAAATCGTACCAGTTTAAGT
ACCACACACCATCTTGCTTAATACGTATCAAATATAGGTCCTAGTCCCCAAGTTAGCTAC
TTACATATCTGTACATATAGCGGACCACAGTTATAGACATTTTGCCAATCATTTCATTCT
ATGGACTATTTTAAGTAATATCAGTATCAGTTGAACAGTTCACTCATCCCTGCAAACTTA
TAATATGTGGCAGTGCGACCAAGACAAAAATAAGCAAGGAAAAGATTACAAGATGTTTAC
AAATTTTTTCTCCTTTTTGACTTGTTTGTTTTGAAAAAATTGAGCCGGAATCTCTCCAGA
TTTTTAATCACATTTTAATTGTCACTTTTTCCGATTGGTTTCAGCAAATCTATCTATCAC
TTCAAGCGTTTTTGATGCAGCTTTTTATCTTTTCACTTTCATGTTCTTGGGGGCGTTGAA
TACAGTAAATTTTAGGAACTGTGAATTTTCTTCATGATAGCCGGCTATGTAACGTAGTTA
TTTGTATAACTTGGTTATATCTTATAAAAATAAATAATTACAGTAGCGTCTTAATCGGGA
TCCGGGCACTGCTTGAGATTTCTCTTAAATTCACAATTCTTTCAATTCACTGTGAATAAT
AATAATGACGATGCCCAAACTTAGCATAATTTAGGTTAAAATATCGGCAGTGAAATTTTA
CTGTCTAATGGGCTTTCCATTATAAGTCTTCAATCATCTGTCCAATCCACTAAACCTGTA
AATTTTCTCCTGTTAGTTTAACTATTATCAGTTGAAAAGAGTTCTCCGTACAGCGCGGGG
AATTTGTCCGTCATCTGTGATGAACAATTTCTCTTAAATTTAGAAAGAACATCCAAGTGC
ATGAAACTCAGTTCTCTTAATATGTGTCGCTTATTCATAAGTAGACTTATAGTGGAAACC
TCTTCTTTTATATGTTGGAGGCTTGGGTTGTGCATCAGCTCCCGCTGCAGTGAGTTGCAC
ACCGCGTCATTTAATTTTCGGATCTCCTCGAGATTCTTCAAGCCTGGACGATCTGCTTGT
AGGAGAACATATGCTGAATATAATGACAATGCGACTTCTGATAGCTTTAAATCTGCAATG
GCTTTTGCTGTGTCAAAGATCTGGCTGACCAAAGTCATCTCCTCAGTGTTCCCGGTGGTC
GTGAAGGCCTCCATGGGCAACATGAATGACTTCTCAAGTAACTGTGTATGGTCTCCCACG
AACAATACATGATTATTTGACATGTCAAAATATCGACTCATTCTCAAGACGGCCAACTCA
AAACTTCCAGCTTTTAATAGAACAATTTGATCTTCTTGAGGAAATTGCATAAAACCAGGA
ACCATCTTTGCAAACTCAATGATTTGCTGGATCACATTTGTCAATCTCTGGGCGGCACAA
ATCCATAAGTCTTCAGAGGGCATTTTCCTAAATTGATCAACCTTGTATTCGTTAATCCCC
TGGGACCAGCCAACTTGAATCTGTTCCCGAGACAGGAGGCAGGTCCTTTGATGAGCTTCA
AAAATTGAATCTGAGAGGAGCTGCCCAATTTTGTCCGGATCATTTTGGACATCTTGTAGA
TACAGGTTTTCTTGATGTGGAAATGGTAAGGGTGGGGTGGGTCTGCTAGGGAAGGTGGTG
GAGTCAACAAAGGCTCCCATCATATCATGAGGAGAGCCCTCCATCTGTGGGTCTACACCT
TGCTCCTGCTTGATGGTCATCTGAGGTCTCCCATGGGAGCTGATGTGAGTCAATCGACTG
GTAGGTTGTAAGCTGGTAACTTTGATTCCTGTTTGAATATGCTGGGTTTCGGTATCTGTG
ATGTTGTTTCTTGGTTCAAAGGTTGTATTGGGGGTGGTGGAATCTACGAACTCTTCAAAC
TGTGTTGTCTGTGTTTGGGTCTGGTTAGGGTTGGGTACTTGGGTAAAGGGATACTGATTA
GGGTACTGAATGTCTGGATACTGGAACCCTTGGTTTGGGTATCCAATGGAGTCGTTGGAA
GGCGCTGTGGAATCTGGACCTTGCCAGGGATCAGGACTTGTCCCACTGGCTCGAAGTCGA
CTTTGAGATTGGTGAAAATTTACTTCTTCTTCCACCTTCTCACGTTGCTTCTTTGACATC
CGACCAAATTTGACAGCATCTCTTGACATCCCCAGGGCCATGCACTTCTGCAACCTGCAG
AACTGGCACCTGTTCCTGTTCACCCTGTCCACCACGCAGTTCTTCTGTCGCGGACACTGG
TAGTTCGTAACAGAGGACTGTGATCGCCGGAAAAATCCCTTGCACCCCTCGCACGTGATG
ACCCCATAGTGGACCCCACTGGACTTGTCTCCACACACTTTGCAGGGGATAATCTCGATT
TGTG
>contig#143
ATTCACTTCTACAAGAGAACAGTTAAGGCCACATAACACAGTCAAGAAAAGCTGCGGGAG
GCTAGAAAACCTAGCGAGGTGATTGAAAAGTTTGAAGCAGAAATGTTTGGAGATCTCAGG
AAGGAGAATAAAGTTATTGAAGTTGAATCCATCGCTCAACAACCCGAAATAATGCAAACG
AGACGCAGTCGGCAATCACAATATTCAATATTAAGGAGTTCAATACCACAAAGTTGTTTG
ATACAAGCCACGCAAACCATAAGAGTTTAAATTCAGAAACCATTTAAGTATAAAATTCAT
TCAGTCATAAACTTGTAATTCAACCAGCAAACAACATAAAATTAAGAGCAAACAGAAAAA
GAAGAATCAGTCAAAATGAAGCTTTTAGAAAACAACGGATTCGAGGTGATCAACTCATCC
CTTTTCATGGAATCAGGAGATGCAAAGATTGTTGGAAGGATGGAAAGCTATTCCTGCAAA
ATGATTGGGACAGAAAAACAGTTTTACAAAAAGTTCGCTGGCGATTCAGGCCGAACTCCT
CACACCCTGGAGGCACTCTCACCCCCACAGAATGGATACGGATGCTACTCCTACTCCACC
TCTCCCGGCAGTCAGTACAGCAGGTCATTCTCCAGAAGCTCCGGGTCAGAAGATGAAGGA
AGTGTTCTCTGTGACACAATTGAGAGGAAAACTCTCTTCCATCTCATATCAACATTGAAT
GCTGCTTTCGCAGATTATGACTTCTCAACAGCTAAAGCAGACGAATTCACAAAAGAACCA
AATCTGCAGTTTGTTACCAGCAATGTGGACAATCTTTTGAGCATCTCAGCTACGACCCAG
TACATCAAGATCGATGGCAAGCTCAGGACCGACTCTCAACGAAGAGATCGACTTGATGGA
GTGTGACATCTACTCCTACAATCCGGATTTGACATCGGATCCATTTGGGGAAGACGGATC
AATTTGGAGTTTCAACTACTTCTTTTTCAACAAGAAACTTAAGCGGATTGTGCTGTTCAC
ATGTAGGGCTCTCAGTCCATTCAGCCAAGGCTTCTATGACTCTGGTCTAGGATCCAACGA
GGGAGAAATGGACTACTCATTCTGATGAGGCACCTCCTGCTCCGAACATGAACGGATTTC
ATGTCTACCTTGACAGCACATTCTGCAAACTTTAGATTCAAACCATTATCAATAATCACT
TTTTAGAATTACAAAAGCAAAAATATTTTAAAAGGAACAAAACCAATGCCATGAAACAAA
TAAATCGATGCAAAGACATTCTCCAAGCCTGTGAGAGAGCCAAGTATCAGGAAAGCCTTG
TATTTTGGCCAAGGTTGCCTACGCAACCCATGAAAACATCTGACTCAAGAATGTGAGTAA
AATGCGGTAGACTTGGTCAAAATTGGAGGAAGGACAAATCAATTAAATAGAATTGGGCCG
TGGCTACCCAAAAAACATTAGAAAAACATATGTTTCTTTCAATGGCATACGGTTTTGCGT
TTATGTAGACACGTTTCTTGAAGTTGCATATCGGATGTCTCAGTCTTTAAAGATTCCCCC
CACCAAGAGAAGCTGGAAAATCCTTCCATTTCAGAGTGACCTTTTATGATGAAAATTTCA
TCATAATGACCAATCAGATTGGAGGACCCGCCATGCTTCCCTCTTATATTTATTTACAAA
AATTCATTCAGCATAAGATTTACTGAAAGTGCCCTTAAAATCCCAAATTTGGTGACAGCA
ACTTTGTGATGCATTGGCTCTTATCGGCCCCCTTAGTCAGAGGATCTTTTCCCCTGACTA
TACACCTTTTTAGAATGAGACGTTCGATGTGCTTTTATGCAGTCTTTTTCTTGAGGCTTC
TCGGCATTTCCGAGGATTTGTCTTGAGACTCAAGTTCAGGACTGCCCATTTATTCACCTA
TATTAAGATAATCAAGGTGAAAGTTTTGTTTAAGTGTTTGCCTTTTTGAAACTCGATGGT
TTTCATATTTTTCTCCGAATTGAAATTTATCATTTAAATTGAAGTAAAAAGAAGACAAAC
ACACCCTGTATATATGTCAAAATGTCCAAAATATTGTAAAATGTATAATAATCAGTATTT
ATCCCGCCTAGAAAGCGATCTCCTTGCAAAATATTTATTTGTGAAAACAATAACAACTTC
CAATGCTTTGTTCAAGCTTAGAATTTTAAGTACTGATATGAAATTATTTCATTTTAATGT
TTAAAGGGACTTTTAATTCTATTCACTTGTCAACAATCTTCTACTAACCCATATATGTAC
ACTTATGCCTATGAAACAACAAGAACAATTTGGAGTGGTCGACCACCACGGACATTTGAC
CAAGTTATGCGCTTAAATTTGCAGAGAAAAAGTGAAAAAAGGACAACAAAATACTCCACA
CATGAAAACTACCTGTGAAACCTGTTCTTTCTTGTGATCGACGACCATTTAAAACCAAAT
ACATGTACAACTGTGCTGTGCATGCAATTCCTGGGCATGGAAACACAGAAATGGTATTTC
CGCCTGATATGGAATTGCTAAGAAATGAAAAATTGTCACTTGATAAGGGAATTTAAGTGA
CAAAAAGTGACTGATGTGACTCACCGACTTTCGAGGTCAGTGAGTCGATATGAAACCTAA
ATGAGTCAGAATGATATCTCTGCATCAATCTGACTCATCAAAATTGATCGATGACCCAAC
TCGGGTCCGGCGCTTCTTGTTTAACTTTGTGTTACTCTCGTATTCACCTTCTATGATTGT
ACAGTGGAACACTGTAGAATGTGCTGTATCAAAATATATCAACATTAAAACTAAAAAAAT
GTATCATTTAATTACCGTATAGCAATAAGAGCAAGAAAACATGTTACTTTTGAAAAACAC
TTCCAAATCTGAAAATTTTCAATTTTTGAAATTTAATATCCTTCTTAATTTATCCATCAC
TGACTGCTAATTCTCTCAGTGACAGTACAGTAGAAATCATCTGGAATTTTTGTGATTCCA
ATCTTGTATTTTGATTCATCTGGACCTGGGTTGCTCTTAGGCGAGCTGAACTTGCACTGT
TTCACCAAGGTTGTGAAAAATATGAACAACTCAACACGAGCAAGGCTTTCGCCCAGACAA
ACTCGCTTTCCAACCGAGAAAGGAAAGAAGTTTGGCATTTCTTTGAGAATTAGTCCTTCA
TTGTCCAGAAATCTCTCTGGTTTAAACTTGAGAGGCTCACTCCAATGTTCAGGATCGAGA
TGTGTCATAATGAAGTTACCACAAAGAATGGTTCCTTTCGGAATGTGATAGCCAGCAATC
TCTACATCAACCAAGGCCTTGTGAAGGAGTGTCCCGGGGGCAATGCAACCTAACCTCAGG
GTCTCGAGAATAGTAGCTTGACAGAAATTTAGAGATCTAATGTCAGCCAAACACAGATTT
CTAGAAGTCCAGCA
>contig#144
GTGACTTAATATCAATTTGAAATATTTTTGCGACATTTTGTTCAGTATATATCTTCTCAA
TCTTCTCTTTGGTGAATTTTTGTACCTTGTCATTTTTTCCAGCAGTATTTTCTTAACAAT
GATTTTAACTAAATAGACTGTAGAAACTACCTATGCACAGAAAGCTTTACACTTCACAAA
CCATTTGTGATTCAGAATTTGGTCACAATTTGGACTGAAAATTCAAGATAAATTTATTTC
AATTGCATCTTTTGGATCACATTTATCTTTATTATCATTAACTTCATCTTCACTGTTAAT
TGACTCTTTATTCCTCAATCTAGCTGAAGAACCAACCTTCAAACTAGTTGAAGAGGTGGA
TAAACCTGGTGAAATTGAAACTGATCTGGTTGTAGAAAATGTTGCTCCAGATATTGTTAC
ACAGGGTACCGGTGTGAATGATGTGAAAAATTCAGTTTAATTGGTACAGAAATCTCTCAA
ACTTACATTTTGACAAATCTATTGTGAATAAATAGGAACTCTATGTATGTTTGGGACTTG
ATTTTAACCATTATGTCTTTTTATCAAGCTAATAGAGAACATGTTTAACATATTATAAAA
ATATTTGAGTCTTTCTGTTCATCAACCTGGTTATGTACTAAATCTCAATTTTTCAATCCA
AAAATGACTAATTAAAAAGTTAAGTACGTAACTTGTGTTTTTGATTACAATCTCGGAAGC
AAGTATGCTTACCTGGTATAAAAAGATGCATGCTCAAGTTTTGTTTGTAAAGACCAAATT
ACAATGCAATAGTAATTTAAAAAGAGAAATTGTCAAAATCCTCCCTCATAGTTAAACCAT
CTATTTTTT
>contig#145
CCGCCCTTCAGTGGGTCGTGTGGCCAAGAATGTGGCTGGGCTCAAGGAGGAGCCTGTGAT
CTGTGCCAGATCAACCTCTTCAACAACATTCAACAGGGCAAGTTTGAATTCCACCAAAAG
GAATGGGGAAAGATCTCCCCTCAGGCTAAGGACCTGATCAAGAAACTCCTGGTGAAGGAC
GCCAAGAAACGGCTCAGTGCTGGTGATGTACTGAACCATGTCTGGCTTATGAACAACAAC
ACTACTGAGCTCACCACCCCAGCTAAAATTAGAAAGAACAACTCTGTCAAGGAGTTGTCT
CTGTTTGCAGAGTCTGCAGCTGCAGTCAACCGCGTTGTCCTGCAGCACATGTCCATCAAC
ATCTGGCCGGCTGGTGGGGACGCCACTGCAGAAGACATGCAGTGCAATGTAGCAGGACTT
AGTCCCCCATCTGAATCCCGCATGCTGCAGCGTAGAAAGAGCCTGCAGAAAGGAAAGTCA
CTACAACTCAACAGGTTCAGCTCGAACAACAAGGTCTTATCCATCCAGGACCTGATCGGG
CCGGTGCCTATTGCTTCTCCATCTTGTTAATTATGTCGCTACACCTCAGCTTGCAAGCTT
ATTGGCTCTCATAGAACCACAACCAACCCAACCACCCACCACCAGTCAACACACTGACAA
CTTTGACAAGTTACAACTTACCTCAGCTCAAGTCAGGCCCCAACTTGCAGGCTGAACCCA
AATGTGAAACTGAAGATTATGGCTGTGTTCGGAATGAAAAATTTGATTCCGTGAAAAAGT
TTTTAGTGAGAATCTTTGCATATAGTTTGTTTGGGGGAAAATTTTCAATTTGGAAATAGC
ATTTGTGCCATCCAAGGAATTAATTACCTTGCTTTAATTTTTTGTTGACAAAAATCCACA
CAAAATCAAAATTTGCTCTAGAAGGCTTATTTTTATATTTTTGTACTTATTAAGTTGGCT
GGGGAAAATCGTAGCGATATGCAATTGCTTTAATATAACCAAACATCTATATTTATTGAG
TCAACCTTATACACGTTGGCGAAAATGGAAAAAAATAGAAGGTTCCCAAAAAGGGACCCA
AAAGTTCAATTTCTACTATGTAAGTACCGTACGTTGGTATTGTTATAGAAATAGTGGTTC
CGGGCCCAATAAGACTCTCGGGTTTCAGAGTTAAAAATGGGACTCAAATCTGCTTGATAA
AAGCATTTTCAGTCAAAATAAAGTCCTAACTTGGGTCTCACAAACATTTGGTTTTGCAAA
TTATGTCAAAATTTATAAATTTTGTACA
>contig#146
GAGCATACTTCATCAGGGGTAAACCCTTGGACAATTAGGTTGATGATGCTTCCAGTGTAT
GTTTCAACAAAGCTTTCGCAAGTACGCTCAATGCTGGTTGGAAGGCGGTAGCAGATGCTT
TCAAGGGCATTCTTCACCATGTCCTGATCATCTTTGTCTTTCAAGATTGAAAATACTTCA
TTAATTGCAAATTCACACATTTCGCAGTTTGAATTAGATTTTAAACTAATTAATCCAGTT
CCCTGCAGCAGATGGTTAACTTCCTCCTGCTTGTCACAAAGATGAAGCATTGGGCAGACC
TCTGTTGGCTCGATTTCGTTGACAAGGAAAGCAACAATTGCTGGCTCATAAGTGTCAACA
AAGCTCTTACACTCCTTCTTGATAAGACCTGGCATGTGGTCACAGATGGCTTCAACAGTT
TTCTTGATCTGCTCTTCTGTCTGTCCATCCTTGATGTACTGCTGCAGTTCATGCAAGACA
TATTCACACAATACACAAGTTGGAGAGTTAGTCTGGATTACAGAGCTTGGAACATAGAGT
GGACCATTCAGCGCTGCGGGGGACTTGATAAGAGCATTTTGGTTTACACGGTTAGCTGGC
TGAAGTTTCACCATTGGCATAGAAATGGCAGGAGCTTTAGAGGTGGAAGGAATCTGAAGG
AATCCAGAGTTGCCACAGAGTCCCACTACAGAGCAGAGCATGTGTGGGTCCAGTTCGTTC
CTAAGAAACTCAAATGCAGGGATATAATAGTCATCAACAATGTGCTTGCAGTGTACAGAA
TTTTTCTTGTCAAGCTTCTCACAGATTCCATCCATCATTACTTTGAATTCGGCAAGGGAT
GCATTAGAAGCATAGACATTGATCCAGTGCTTGATAACCTTTTCGCAGAACTCGCACTGG
ATATCCTCTCCTTCTTTGATTATTGTCGCTGGAACTTTTTCAAATGACTGAGAACAAAGT
CCACTAAGGTCACAGATTTCTTCGTTAAACTGCTCAGTCAACATCTTGTAGATGTCATCA
GACTCCTCCAAGACTGTTTCCATGCAGGCGTTACTGAAGCTCCCAGCGTATCCACAAAGC
TCGAGCATTTTGTCCTCGACCTGATCCTGGCTCAGTTCTTTAGCTGGAGTTTTGTTTTCC
TTGCCCCCTGTTTGCAGATGTTACAATCTCCTCCATATTGAGCACTTCCCTGCTGCATTG
CAACCTTTTCCAACATCTTGTCAATTCTCTCAGAGTTGCAGAGGCCCGCTACAGTGCAAA
CTGTATCTGGGTTCATCTCGCTAGCAAGTGTCTCGACGAGCTCAGGAATGAATTCATCGG
ACAGCTTCTTGCACTCCTTAGCAATGATGGCAAGAGGAATAAGGTCACAGGAACCTTCCA
GGACTTCTTTAAGTTCTTCTTGAGTCTCATTGGACATGAGTGTGTCTCTAGCCTCCCCGA
CCATATCTTTACAAATCTTGCAAACCTCGTCATCATCTTGAGGAACCTTCTCTTTTTCCC
AAACAGCCGACACACAGTGCTTAACTGCAGAACACTGGCTTGCCTGCGGGATATTAGCAC
ACCAATAGGAAGGGCCCCAGGTACACTTAGCACCCCCCAGAACAGGCCCGGCTGTCGCCG
ACCCTAAAAGCGCCATGGCAACAGCAAGGAGTACGAATTTCTCCATGTTGGGGATCTTTG
CCTCTAGCTCCTCCAAGTTTTCCGCTGTATTTGATGACAAGCTTCTTTGTTAGTTTCCTG
>contig#147
TTCACTTCTACAAGAGATCTATAATGGGTGTATCTAGTCAAACTAAAAATCTAGTCCAAT
CTACATTTCTCATTTCCTGGATATTCCTGTTTTGTTTTTACACTGAGGGCCTCAGGTTTG
GGCCTCACCCGGTGGACTCTCTCGACCCCTGGGTCACACACGGTCCTGTTGTCACCGTCA
TCATTATATTCCTCAGATTTCTCTCCTTTCTTGCCCTACCACAGACACTCTTCAACCTGG
TAGGGTTGCTCACACTGAACACGTTCCCCGAGAAGAGCTCGTTCAAGTCGAGCCCCTTGC
TATCCCCCTTCGTATGCGTGCGTGTGGTGACCCGAGGGCTGTACCCTAACCTGGTGAAGA
AGACAGTCAAGACCAATATGAACACACTGCTGGATGCTGGCCTAGAGAATTTTGTTATAC
AGGTTGTTACTGACCAAGCCCTGCACCTGGCCGGGGACAAGAGGGTGCTGGAGACCGTGG
TGGACTCAACCTACAAAACAAAGTCTGGGGCACTCAACAAGGCCAGAGCTCTCCAGTACT
GCCTCGAGGAAGACAAGAACATCCTTGGTGATGATGACTGGATTGTCCATCTTGACGAGG
AGACTCTGCTTACTGATGGATCTGTCCGCGGGATCATGAACTTCATCAGCTCAGGAAAAC
ACTCATTTGGCCAAGGTCTCATCACCTACGCCAACAACCCCGCTCACTTCAAAAGCTACA
GTAAATATATCCAGAACAGGATCTGCACCGTGGCGGACAGCTTCCGTGTGGCAGATGACA
AGGGCAAGCTCAGGTGCCAGCTCAAGTATTTCAACAAACCTCTATTTGGCTGGAAGGGGT
CCTATGTCATCTGCAATGCCGGGGCAGAGAGGAAAGTGACTTTTGACTGGGGGCCAGATG
GATCAAAGGCCGAGGATTGCTTTTTTGGGATCGTGGCCTTGGACCAGGGGTACTCCTTCG
ACTTCATCGAGGGGGAGATGCACGAGAAGTCTCCTTTCACATTCCAAGATTTTTTCAAAC
AGAGAAAGCGGTGGATGCAGGGAATATACATGGTTTGCAGGTCGCCACTGATTCCGGTAC
ATTCACAATGTATTCTTTCAATTTCACTTGCCTCTTGGCTGACGATGCCGCTCTCCACCT
CCAACCTGGTCTTGTCCCAGATGTACCCGATGAGTATCTCCCCCATGGTTGACTTTCTAC
TCAGCTTTATCGGCGCCATGGGCCTCTACATGTACATCTTCGGCTACATCAAGCAGTTCA
ACATCCACCGGTTCTCCTACTTCCGCATGGTCTTGTCCATCTTTGAGATTATTTCAGCTT
CTTTTCTCAGTATTATAGTGGAGAACTGTGCCGTGATCTGTATGTGGGGAGGTGACTGGT
ATGACTTCTACATTGTGGAGAAGGAGAATGATGCTGAGGAGGACTCTGAGGAGAGTGTGG
AGGTTGTCTAAGCTGCTATGGCTGCTATGGC
>contig#148
TTCACTTCTACAAGAGACTCATAACCAGCCCAAAATGGCCACAGGAGAAGACATGCCAAC
CTTCAAGCTGGTGCTGGTGGGAGATGGAGGAACTGGCAAGACCACCTTTGTCAAGAGACA
TCTCACAGGAGAGTTCGAGAAGAAGTACGTGGCTACCCTGGGTGTGGAGGTGCACCCCCT
GGTGTTCCACACCAACAGGGGGGCCATCAGGTTCAACGTGTGGGACACTGCTGGACAGGA
GAAGTTCGGAGGCCTGAGGGATGGTTATTACATTCAGGGGCAATGTGCCATCATCATGTT
CGATGTCACCTCTCGCGTCACCTACAAGAATGTTCCCAACTGGCACAGAGACCTGGTCAG
GGTCTGTGAGAACATCCCCATCGTTCTCACCGGGAACAAGGTCGACATCAAGGACAGGAA
GGTGAAGGCCAAGTCCATCGTGTTCCACAGGAAGAAGAACCTCCAGTACTACGACATCTC
GGCCAAATCCAACTACAACTTCGAGAAGCCCTTCCTCTGGCTTGCCAGGAAACTGATCGG
AGATCCCAACCTGGAGTTTGTGGCCATGCCCGCCCTCGTGCCCCCAGAG
>contig#149
TGCAGGGTTTTCAGGAACCAATCTGAAGAATATCTGCAAGAATTTCAGTTGAGCTACAAA
ATTTGAGGGAGGGCATGAATATAAAGGGGAGAGGGTTGGCCACTACTAGTTGTTCACAAG
CAGCACGGCGTTTATACAGCCATCATTCTCGGGGTTATTAGTCACTTGCGCGTACTTCCC
CCACACCACCTTTCCCCCACTGGTCACCAGCCCCAGCTCGCTGATGTTCACCTCGATCAC
CGTTCCCTTGGTGATGACGCCCAGGTTGGTGTACATGGGGCTGGAAGGATTCTTCTTCAC
CCCAATAATAGGCAGGCAGAAAGTTGCTCTCAGCTCTGGATGGGTCACGTGAGCCTTCTT
CATCCTAAGCCCCATAGGTCTGATGAATCTCTCGAACTTTGGTGGCTTCCTGGTAAAATT
GTCTCCAACAAAGGTCACCTTGGTCACCATCCTCTTCCAACCCTTCCTTCTGCTCTTCCC
AGACTTGATCACCTTGAACACCTCAGCTTCTGACTGAGCCCTGACTTGGGGTATGGGCAC
CTCCCACTTCCCGGCCTTCTCCTTCCTCTTCTGCTTGACCATGTTGGAGATGACCTTGGC
CTGGGTCTGCTGCTCCCTGTCCAGCAGGTACGCGGGCACAGCTCCCTCATCTGCTGGAGC
TTCTGCTGACTGTTTGGTTTTCTTCTCCTGGTGAGCTTTGATGGTCTTCTTCATCTGCAC
CTTCTCATTGAACCTCTCCTTGTTGTGCAGCTTGGCCTTGATACCCCTCAAGCTCTTGGC
CACCTTGCCTCTCTTGTGAGGCTCCCTCGCCTCCTTCTTCCTCTTCCTCTCATGGTAGTC
AAGCCTGTAACCAGCTCGCTTCCTGTGAAGTTCAATATGCTCGTTCTGGGGCATTTTGTA
GCTGAATTTGGGGTTTTATGGGATCT
>contig#150
AGCAAGCACAGCAAGACTACGGAGAGATCCAAAAGCTTGAGCATTACTGGCTCCACAAAC
TTGTGGGTTAGCAGGAGCAAGTTTGGGCATCAGAACCTCGAGAAGGCGAAGGATGTTAGC
AGCCTCTCTGATAACTGTGGGGGTGTCTGTAAGTTTCTCAAAAGCCTCAACAGTTTGGAT
CAGCTGTTTAATTTCTGGTGCTGCGTTTTCCACAATCCTAGCTCCAGTTTCAACAGCTTC
AATAGCTTCCTCCACATTGTT
>contig#151
TTTCTGTGTGGTTGATGGATAATGGAGAAACTATAAACCCACTAAGAGATTCTTATAAGT
CATGTTTAGAGTGGTTAGGATTGTCCTTAGAATGAATCTAGTAATAGTATCTTGTAGAGC
AGCATTGCGCCATTGCATTGACCAAACTAGTTTTGCCAACACAAAGGTAAATGGTCACAG
AATAAAGTTGATATCAGTAGAAGGGCTATGTAACTATGTTATATGCTACAGTAAATTTTC
CACAGTTTGAAGATAATAAGTACATAAAATTAAATACATTTCATAAATCACATTTTAAAT
ATTACCATATGATTATAGTTACAAAAGTACTAGTAAATTAAAGTTTTGAATATGAAAACT
TAACTGAAATGCACACAAAACAAAAGTAATTATTTGAGATCTGAATAGCATGGAAATAAG
CTCAGCAATCGAATGCAAGATATGATAATTGACTAGACTAACATTGGTATAGTTAACGAT
TTATAATTTTTTAGAAAATTTTAAGCTCAACTTAAACTAGTAACAAAATCAACATCTACA
TGCAAGGTGTTAACAGATTCCTCAATGTGATAAATATAGGATTTAGATTGCGGATGTTGA
TGTTGATTGCTGACAAAACAAGGGATAGAAGCAAGACATGAGTACCCGGGCTACACTTTA
AGACCGGCAGTTGCAAACTAGGAGAATGTGAAAATATTGGTGATTTGCTGGAGCAGATGC
ACCGAGGATTGGGCTGAGCATGGCAACCAGTGATCATCAATGGTGAAATATGTCATCATT
CAGGGCAGATCTAATTTTGTTAAAAGGCCTTGAGTAATGAAAATGAATGATTTCCATCCA
TGTTTCAATCCTGGTACAAGCCATAAAGTTGTTTTTTGCTTTGCCACAGTCAGTTTCGAG
AATCCTCAGTGCACCTCAGTAACTTGCTATGGACACTTGTACACTTGTTTGTGGATCTAA
ATAACTTAGCGACACTTTCAGCAGCCTGGCCAGGAAACAGGCCAGGCAAAAGAAACAAAG
GTAGTCTAGAAACAGGCTGCTTCTGGATAAATTAGAGTCCTCTTCAGAAACATCACTATC
AGAAGATGAGTCACAAGAAAGACTGCCGGCCTCAAGGTGAGCCCCATTGTCTCATTTTGG
AACCAAGCCTCTGCTTTCAGGGTATTTTTCTTTCCTTTCATGTTTACTGCTTTTTGGTCT
GGGTTTCTTGTTGGACTTCTCTTTTCTAGTTCCTCTCACAGCAAAGGCATTTGTTATTGC
AAGAGCATCTATGTCAATGTCCTCTTCAATATTATTCATAGCAGCATCAAGTGCAGCCTG
CACTCTAGGTGCAACACTTGGCCCTTCATAGTCCCTGGTTGTTCTTGCTGGATGATCTAG
ATTGAGTCTCATGATGTTTTCCCCCCTGTATCTGGGGTTGCCCCCAATGGACCCCAGCAT
TCTTGCATACTCAGACACAGGTCTTCTTGAACCTGCAGCAGAAACAGGTCTTTTGCTAAT
AGGCCCAGAAGAGGGCCTAGAAGGGCCAAGTTTCCACAAATCTTCCTCCTCATCAAACTG
AGCTCTAGTTAATACCCTTTCCTTTTCCTCTGATGGAATAAAGTTCTCAAAGATTAAATA
CTTGAGCTTAAAGAATTTTTATAAATTCTTCTTGGGTCATTTCTAGATCTCTTCTATCTC
TATTATATTCTTCTGTCACATCCACTATATCTTGCTTGACAGTTTGAAGTTTGGTGAAAA
GTTTCCTAAGTTTTCTGGTTTTTATTTCTACTTCTTGCTGCAAGCTGGAATAAGTTCTTT
CCAGCTCTACACCCTTCTCTTCCTGTTCTTCAAGTTTCCTTGCCACCTCTATTTCTGTTT
TTCGCCGGGCGGCAACTTCATCTTCTCTGTTCCAAAGACCTTTGTTGCTCATTGGTGTGA
TCTACAATAGTCTTTCCTCCCGTTAAAAGCTTGCTTTCCATGGCCATTATTTTAGCTGAC
ATCTTTTCCTTTTCTGCATTTTCTCTTGCTAACATTGCTTCTTTCCTCCCAACTTCTTGC
ATCAATTTTTCCTTTTCCTCAGCCAACATAGAAGTATCATTTTCAAGTAATTCTTTTTCT
GTAGCCAACTTTTCAGCAACCTCTCTTATTGATGTTTCCTCATCATTAGCACTTTCCTCC
TCAGAGGATTCTTTATCACTTTCATTTCCTGTCTTTTCAACTTCCATATCCTCTATCTTT
TCAATATTTTCTTCATTTTCTGTTGTTTTTTGCTTCACCACCTTTGGCTTTTTCTCTTTT
TTCCTTCTTTTTTCTTTTGGTTCAGCCTTCTGATTGATTTGTGCTTTGAGTCTTGCAATT
TCCTCTTGAAATTCTCTTAATAAGTCATCTTTTGGATCTTCAGAGTCCTCTTTTGGTTCT
TGATAGTCTTTGCTCTGTTAGCATATCTTAGGGTTGTTATAGTCTCATCATAGTTGTAGT
TTGCAGGGCCTAAGTTTGCAACCATTATAGTCCTGGCATTTCCTCCAAGAGAATCCTGCA
GCAATCTTGTCAGCTTGCTATCTCTGTAAGGCACATGCACTGATTTTCCATCAACCAAGG
ATGATATTACATTTCCTAATGCGGAGAGGCTGAGGTTTATTTTGGTAGCTTCCTTCAGTC
TGTCACCAACAGCTCCTGTCTTTGCTTGCCTTTCACTGCCAGCAAGGTCAACCAGGTTAA
GTTTGCCAACCCTGATGTGAGCTTCCCCTTCAGCATCCAGCTCACTACACTCAACAGTGA
TAATAAAGATGGCATGGGATCTGGAGGAGTGCTCATTCATTTCTGTTCTTCCTACAGACC
TGTTCTGGTTGCCCACAGACATCACATGCTCAATCTCTGAGATTGACTTGCAAACAAATG
AAGAAAGGTCTTTAACATACACCCCAGTGTCTGGTCTTTCCTTCAGATCTAGACTTTTTG
ACTGATCTTTAGACAAAAGATCTCTCACATCTTCCATGTAAATTTCTAGATAAGATGCTC
TGACCAGGTACTGTTGGTTTTCTGACTTGGCAATGTGACTGAATACGTGTTCAAATGAGT
TTGGAATAACACCTTTTTGATCTGGGACATCATGAATGCCTTCCATGGTATAAGTCTTGC
CAGTTCCAGTCTGTCCATAGGCAAATATTGTCCCATTGAACCCATCAAGGACAGAGTCCA
CAAGAGGAGCAAATGTCTCTGCATACAAGTCCAGCTGTTTAGAATTACAGTCATAGACTG
CGTCAAATGTGAAGGTTTTGATGGGATCTGTTGGACCAAGACTTGGGTTCCTGATCTCTA
TGAGACCTTTGTCAGGGAACATTTGCACACAAGTTTCATGTCCCTGGTCAACTTCTTTAG
CATTAAGAGGTCTGCACCTCACCACCACTTTCACTGACTCCATGGCTTTCCCCAGAGATG
TGGTGGATGTAGTGGAGGTAGCACTTGGGGTCCTCATCGTGATGATACGCAATGAAACAA
TTCTACACTTCTCTTGTAGAAGTGAAT
>contig#152
TCTTCCTCTTCCTCCTCCTCCTCTTCCTCCTCTTCTTCCTCTTCTTCCTCTTCTGCTTCT
TCTGCAACCTCCTCCTCCTCACCCTCTGGTGTTTCTGGGTCTCCTTCTTTTTTACCGGGA
CGAACTCCAAACCATTTTGGAAGCTTGGCTTTTGGTCTTTTGGAAAATTCAGCGAACTTC
TCCTTCCATGAAGATTCGAGTGCCTCAGACCTCAAAACTTCAGCTCCTCCTTCATACAAC
TTTTTCCTGTCTCCATAAGTTCTTGTATCAGTTCTACGCTCATACTTGGAGAACATGTGG
ATGGTTGGGGGGTGTGCTCCTGTGAAAGATTCTGGGTCAAGACCCTTCTTGATGGCTTTG
TTTCTAAGCTGAAGCTTCTGCCTTTCAGCAAGTTCCTTGAATTCATAATCTTGATCAAGC
GCTCTTTGTTCATAGTCGTATTTATCGGTTTCGAGGGTAAGTATGGTGTTCCAGATGCTG
TTGACCTTGTTCCTGAGTTCATCTGAGTCCATCTCATCAAGAGGAAGTGGCTTAATACGG
ATGTTCAATGAGATTTTGCACTCTTCCTCCACCTGTTCCTTGGATTTGGAGAGCTCTTTA
CGAGCATCCATTGCTGGAGCTGCACCCTTCTTACCGCCTCCCTTTTCCTTCTGTGCAGCC
ATCATCTCTTGTCGCTTAATTTCAGCATCTTCCATTATCTTCTTCTTCTCTTCAGCATCT
TTAGCCTTCTTTTCTGCTTCTTCCTTTCTGATTTTTTCCTCCTCTTCCCTCTTCTTCATG
GCAAGAGCCTTTTCTTGCTCTGCCCTGATTTCCTTCCTCTTGGCTTGCTTTTCCTTTAGC
CTCTTCAGCTCTGACTCCTCCTTTGTCCTCTCGTCCCTCCATTGGTTGATGTATTCTTTC
AGTTGTTCATTAAGTTCATTCTTGTGCATGCCAGCTTTTCTCTTTGCAAAAGCTTCATCT
CCTTTCATAGAAGTCTGAGAAGTATTGGACGTCTTCTCATATTCGTCGTCCGACATGATG
ACTCTTTTGTCGTTACTTTTTTAGTCTACACCAGATGAGCAGCTCATTGTCCAAGACACT
ACTGACCTCCCACCGGGTGATTAGTGCGTGGGGTTGCTGCGGGGTTGACCAGCCCTGGAC
AGGG
>contig#153
CATTTCTCATCATGGGTTAAATTTTAGTTCTTTTATATATTATCTAGTGTTGGATGTTGA
AGGAGATTAATTGAGACTCCTCTCCTGCAATATAGTTGATTCACTTCTACAAGAGCATTT
AGTTGCATTTTCAGAAGCAATATGGCTGTGGGTAAAAACAAGGGCCTGAAAATTGGTGGC
AAGAAGGGAGCTAAGAAGAAGATTATTGACCCCTTCACCAGGAAGGACTGGTATGATATC
AAGGCTCCTTCAGTCTTCAAGGTGCGTCAGGTCGGCAAGACCTTGGTGAACAGAACTGCT
GGAACCAAGATTGCCTCTGATGGTCTGAAGGGACGCGTGTTCGAGGTTTCCCTGGCTGAT
CTCCAGAACGAGAATGATGCCGAGAGGTCTTTCAGGAAGTTCAAGCTCATCTGCGAAGAT
GTCCAGGGCAAGAACTGCTTGACCAACTTCCACGGCATGGGCCTGACCACCGACAAGCTG
AGGTCCATGGTCAAGAAGTGGCAGACCCTGATCGAGGGCAACATTGATGTCAAGACCACT
GACGGATACATGCTCCGCGTCTTCTGCATCGGGTTCACCCGCAAGCAGGACATGTCCACT
AAGAAGACCTGCTATGCCCAGGCCCAGCAAGTCAGGAACATCCGTAAGAAGATGATCGAC
ATCATCCAGAGGGAAGTCAGCTCCACAGACCTCAAGGATGTCGTCAACAAGCTCATCCCT
GACTCCATCGCCAGAGACATCGAGAAGGCATGCCAAGGCATCTACCCTCTTCATGACGTG
CACATCCGCAAGGTGAAGGTCATGAGGCGCCCCAGGTTCGACCTGACCAAGCTGATGGAC
ATGCACGGTGAGGGCACCGGCAAGACCACAGCTTCCGTCGACGCCACCACCGGAGAGGTG
GTTGAGAGGCCCGAGGGGTACGAGCCTCCAGTCATGGAGACTGTTTAGAAACTGTTCTCA
TATCTGCAGTTAATAAACCATATTGAACAGAATTGTTTCTTTTTAAAGAATTTTCTTTAC
AAAATAATACTCAGTTTTCAAAAAAAA
>contig#154
TACCTGAATTGCAGTGATGATGGCAAGGATTACAAACCAGAACCAGAGGAACACATAGAT
CTTTTCATTGATGATGTTCAAGGGCAGAACACAAAGACCATCAAACTTCTGGACTGTTCC
AGAGGGACCATACTTGTGAAATGTGCACTTTGTCACCTTTGGGAAGACCCTAGAGAGTGG
GTCTGTGCGCTGCTCCTGCTCCAAATCCGTCATGGCAATCACATCACTACCATAAGTTGT
AAACTCTCCACCCAAAAAGAAATCCATGAAGAACAATTGGCCAACCACATTGACCAGGTT
GAGAAATTCACAGAAGAAAAATCTGATAGCGTAGAAATCATGATTATGCCTGTCACTAAT
GAAGTAGTCAACAAGCACTTTCTTTCGATCTTCCTTTAGGTCGCCATCAACTATTGGAAC
ATTCATATCCTGCACAAGCATAGAAATCCTTCCAGCATCCCAGCATTTCCATAGAAACCT
GGGGATGTAGAAGAGTGTTGCCTGGAAAAATAGTGTGAAGCAGACCCACTGGTAATACTT
GTGATATTTCCGCTCATGCTGGTCCCCCAGCTCAGCAGGGGGCGCCACGCCAGGGTGGGG
AACTTCATTTCCAACTTCTGACAGAATTCTGTTTGGTATGCTGAAGGTTGCATGGATCCA
GCAGTAGGTGTCCATCACATTCTGGGGAATATCTGGGTCCACGATACAGTTGATGGGGTC
CCCAATGTACTGCCTGGAGGTGACCAGCAGGCTGGAGGTGACGAGGACGATAACTGTCGC
CTTGTAATGCAGTCTAAATATGTTGTTATCAATGCAGATAAGATCCAAGTTTAGCAGCCC
CTTCACAGAACCAAAGATATCAAACATGTTGCTGGGTTTCCTCTCTCTTGTAGAAGTGAA
>contig#155
AGGATTTTTTGTGCATCATGAAAATAATGCATTCATGAAAGCAAGGTTGGAATCCTTTTG
AGCAATTTTAGCTAATGTTAATTAGTTTGATTTTATGATTTGGCAACTTTAGAGAGAGTT
TAAGATCCTTAAGTTGAGTTGTTGATATGTACAGAGAGTTAGTGACAGGTTTAGAACATA
TGAAGTAACAATAATACCAGAGAAGCACTGTGCCATGTGTGACCAGGGAAGGTCAGGCAA
CTGTAATGAGGAAGACAAAGCTGTTGTGCAAAATGTGGGAATTGTGCGGCGTGTCATCCG
CACAACAAGGAAAGAGAGCTTCAGACACGCCTGGGCTGTTTGGCATCTCACGAGCACCGG
CTGGACAGGACTGGCAGACTAGAATTTATCTCCTTATCATAGAGTGTTAGGAGTGCTTCC
GAAATAAAAATCTGCTAAGTATGGGACAGTGTACCAACATCTAAGGAGACACCAACTTAT
GTATATGCTGGGATATCCTTTTCGTCCAGCAGATGTCCCATGTTTGGTAAATTTTTGATT
TGAGAAGCATTCCTTTAACACTGGGTGTTTTGAGCTTGAACAGCTGCTTGAATACTATCT
ATCTATCACATTTACCCATACAGAAAGTGTGCCACGCTACAACTGACTACATGCTCGCTG
TTATCACATTGTTATTGGTTGACATGGGGTGTGGGTTCACAAATTCACTCACTGGTTTGC
TTTTGGCTTTTGCCTTTGCTTGGGACTTTTTCTTTCCAAGTTCTAATGAGGTCATTTTTG
CTGCTGCCCCACCAAACTGTTCATAGGACTGCTTCAGTCTCTTGATGTGCCTGCCCACTA
AAGTGTCCTCGTTGTAAATGCCATAGAGGTAGACAAAGACGACAAATATGATTAATAGAA
TGATGATGAGAACACTGGAGATAACAGCGGACACGATGGTGGAGGTGGATGTTTGTAGAA
GCGGCTGAGCTTCAAATGATGAGTGCCTCCACTCGTTATGGCTCTTGGCATCACAGGTGG
TGGAGTTTGACAGGTGGCACTCGTTGTTATTCCAGTGCTCTCTTTTCCTGTCAGCTCCGT
CACTGCAGTGTCCAGCAGCCTGGCACCAGACGCAGCTAAAGTTGGATGACTGCCTGAGAT
CAGAGCACTGGTCACATGTTGTCTGGGACACGCAGGTCGGCAGTGCCTGGAACACCGCCA
CCGTCCTGGTGTTGATGTCAATGTTATCAATGTTGATCTTGTTGTACAGGTGCAGTTCTG
ACCCATGCAGTAGGAAGGCATCTGATATGCCGGCTACAGGTTCATGGTCATACAGGGCAG
CCGTGGTGAGGACTGGCTGAACCTCTATGTATACAAACACTATGTCACCATTAGGCCTGA
TGGTCACCTGAAATGTGAAGGATCCACCAGAAGGATGTTCAGCCTCAGCCATGACGGAGA
CATTACTCCACTCCACTGTCAGCCTGTCAGGCAAGCTGAGGACGGAGATTGTGGAGCTGT
TGGACCTGCTGGGGTCCAGCTTAATTCTAAGTGGTGCAATATACTGAGTCTTGTAAATGT
AGTCGTGCAGGCGGGGGGACAAGGACAAGAATCCGTGGGTGGTGATGTAGAAGTCCTCTA
CCACGTGTCCGTAGAAGGGGAAAGAGAAGAGGGGGGAGATTGTCTCTGCTCCCACCATTG
TGTCTGACAAACCAGCCTTGATCTCTGCTGCCTCCATGTCTATGAAGTTCTCATCAAAAG
TCTTGATAGCATTATTCTGGTAGACTGACAGCTTGTAGTACTTGTGGTCGTCCTGCACAC
TGGATGAGGGGACGTGCTCGGTGGGCGGGGTGGGAGCATGCTCAGCCCCTGGGGTTGGGG
TTGCTCGAACTGCAGCCACCCCCACCAACAGCCACGTCAGCAGCATGGTCACTGGAAACT
AATATTAACTAGGGAGAGAGGGATGACTGGGGTGGAGGTGCGAGAGGCTTGACCATGGCT
GGCAGCCAAGGAGGGGAGGGAAAAGGTGAGGAAGCTGGAGAGGAGGTAAGGATAGGGTTG
TAGGATAGGTAGGGAGCAGTAGGAGGTAGGCAGCACCACCTGCTCCCCAGTCAACACTTT
>contig#156
GAATGTTGACATTTTCAGTCACAACTCAGAGCTCTGGAATGTGAAAACTTTAAGGCACAT
TCCAGAGCGTGTGAGACTAGTCTGAGCAATATCGTATGGTATAAAGGCTAAGTGGTTAGG
TATAAACTCTAGGAGTGTACAGGAATGTTTTGAGAATTGGAATGTTTTTTGTGATGAAAT
ATTCAGGCCATTGGAATGTTTGCCGTGGTAAAATTTTCAGACATTTGGAATGGTTCCTTC
TTGTTTGACAATGTTTTGTGAAGTGAGAATCGTCATGGGTTGGCTCTGGATGTCTATCAG
GGCAAGGCTGGGGTTTGGCTTCCCCTCCTTCATGTCGCTTATGGGGACCAGTGGGGGCAC
CTTGGTGTCGTGGAGGGAGAGCTTCTGCATGCTGACATCGTGTTGAGATTCAGAGTTTTT
GGTCGGGGAGGTTTTGATTGATGACATCAGCTGGTCAGTGAGTTCTTTTGTGTATCCATG
ACCCCGCCTGATGTGGTCTTTTAACCAGTCCGGGGTTTTGTAGGATTTTTGGCACAGGGG
GCACAGTGAGCGGGGCTTGGGCATTGTATGCATGTCTCGCATGTGTCGGGCAAAGTTTTT
CTTGAGCATCACAATCCCGCATTGAACACATTTTTTGTGGTTTGGACCCATACTTTCAGT
ATTATCGTTGGCATCAACAGATGAGTTTTTCTGTATGTTGGTAAAAGTTTTGTGGTCAGT
TGCAAGCAGTAGCTCACCCTCGGAATTAGCAGACTCGTCCACATAAAGGTTAGATTCTTC
GTCCAGATCGTTAATTTCCTCTTTAAAATCAATATCATCTTCCATTTTGTTTGCATTATT
CTGGTTTGTAACATTGTTTATACTATCATTGAGCAATTTTGGAGTTTCCGCCCCGCTACT
GAGTCGTCTTCGCTTGACATTCGGCTTCCCAGGTGTTTGTGACGTGTTTGAGTATTGTGA
TTGTGTTGGGGAGGCACACAAGGAGTCTGATGATTGGCCCAGCTCAGAGTTCATTGGTTC
TGGAGAAGATGGGGCTTGAGAGTCTTCATTGTCAGCTTCAGGGTTCCAGGAGACATTTTC
TGCAAGTCCCTTTATCTGCAAGAGCTCTGCAGTCCTCAGGAAGGACTGAAGGTCACCCTG
GGCGATGTTGACCTCCCCCATGTAGATGAACTCGAGGATGGTGTAGAGGTCGATGAATGG
AACATCTCTCAAGACAAGCACAGGGTGCTGCCAATGACTGATGCCTTTTAGCAGCTGTTT
GAAGTACGAGCTGCAAGCACTCAACACCACCTTGTGAGCTCGCAGGGTCTTCCCCCCTGC
AGACAGGGTCATGTCAACAAAGTCCTCATTTTCAAGCAGACTTTTGAATGCATTTGTCAG
GGAGGCCTGGTAATTGTTCCATTTTAAACAGAATTGGTCGACCATTGTGGGTCTGTCTAC
ATCCCAGTCTCTTGTAGAAGTGAA
>contig#157
TTTTTTTTTTTTTTTTTTCAGCCAGAACATTTATTTCAAAAATAAACCAAAAAAAATCTA
GTTAGTAGGCCTCTTTTTAATCTTAGGCTTGGCCCCTCTGTTAGGACCACCCGTCTTGCC
AGTAAATTTACCCTTTCCTCCCTTGTTGGCAAAGTGAGCTTTGCTTCTCTTTCCTTTTCC
TCCTTTTTTCATTTTCATCTTTGAGTCTCTTTCCTTCTCCTTCTCCGTCCTCCTCTCCTG
GTCCTCCCTGAAGATCTGCGTGTTCACAGCCGCGTCAATGTGTATCTTGGCCGACTTGTT
TGTGATGGACTCCAAGATACCCAAACTCCTCTCCTTCTCTCCATCTCCTGTGTTTGACTC
AAATTTCCTCTTCACTCCTTTCACCTTCGATGTCTTCTCCAACTTCTTTGCCAAATTTTC
CTGAAACTTTCCTAAACTTGCTGTGGATGTCTTGGCTATTTCTGCTGCTTTTTTCAGGTC
CTCGGACTGCGTGACGGACCTGGCCTGGTCCTTCTTGGTGGCCGGCACCACCCCCACGCT
TGGGATGGTCACGTTCTTCGTCCTCGCAAGATTTCTTAATCTCTGAAGTTCATTCTTTGC
AACCTTTTCTCTTTTAGACTCAGCAAGTTTCTCATAAGGATCTTCAGTGGGATCTGCGTT
CATCTTCAAAGGGATCATCCAGTTCTTGTCGGCCTCGGCCTGCGCCTTCTTATAGCCGAA
CTGGGGCACCCACTTGGACACCACGTCATCCCAGACAAGGCGGTCTTTCTTCTTTTTCTT
ATCAATTCCCTTATCTTTAGCATACTTCTCCCACTTAGTCATCGCCTTAGGTTTAGGAGC
TGGCTTCTCCCTCGGCAGCTTGTAGGTTGGGGGAGGGAACTTGGCAATCACCGCATCCTC
CACCCTCTCAGTCTCCAGCTGCCAGATGGAGTTGATCAGGAGCTGGGTGTTGTCCCTGGC
CAGGGAGAGCAGGTAGGCGGGGGTGGTCACCTGCTCCTTGTCCAGCTGGTTGGTGTCGAT
GGCCAACATGTTCCCCACGTCCAGCTCGAGAGCCAGAGGTTTCTCCACAACTGTCTTGAG
GGCAGGAGATTGTTGGTCCAGGGCAGCATCGGCCAACACTTGTGAAGCCAAGCTAGACAT
CTTTGATGATGCTTTAATCACTCTCTTGTAGAAG
>contig#158
TTCATAATGTGACTGCAGCATGAGCTTTAGTGTGGGCATGGCTTGCCGGGCACTTTTTAG
CGTCTTCTTCATCCAGTCTTCTTATTGCTCCTGGTGAAGAAAAGTCGACAGTCCCTGGGA
ACTAAGGACAGAACTTCACCAGAAGGGAGAGCAGGGCCCTGAACAGGAGCTCGCCTGCTC
TTCCTAATCTTCTCTCTTCTGCAACCAGGTCTTCTTTGTTTGCGATCCTTCTTCTTCAAC
CAGTCTTCTTTCTTCAGTCGGCATCTCGACCAGGGAAAAGTAAAACAGACGGCTGGCTCT
TGTGGGAATTTTAGGATCGATGACCCTAAGATGTCCCTAACCACGCCCGTCCAAGGGTAG
ATAGAAGCTAACCCGGTTAGTGTTGGTGGTGAAGGCAGTGATGGTGTTATGCATGTGACT
GTGTATGTGTGGCTAAAGACGGTGCCTGGGCCCGGCACAGGAGCTCACCAGACACCGCCA
TCCTCTTGCGATCTTCTGCAACCAGGTGTTCTTTGATTTCGATCCATCTTCTGCTACCAG
TCTTCTTTCTTCGGTCGGCATCTCGACCAGCCCTAGTGTGAACCAGACCCCCCAAGTGCT
AAGAGAAATGTGGCGTATCTCGTGGCGGCGTATTTTTGCTGTTGAAAATTGTAAAAATTC
TGGCAGTTTTTGTCATGTAGAGTCAGTCCTCGGAAAGGGGTTGATCTTCACATGACGCTC
AAAAACTGGTCTGAATGACTGGAGTGAGTGGGAAATTATTTGGAGGAAAGTTGTGGGAAC
CAGATCGGGAGTGCTCGTAGTTAGAGTAACAATCGCCATTTGGACAACATGTAAGATTTC
TTGGGACTCCACTTGGGACTGCTCAAATTGTACCCGGACAAGTTGGGTGCCCGCCCTTCT
TTCTGCTTAAACTGTTGAAATTTACTCTCGGAATTTCCAGATAATTCTACGATTTTCCTG
GAACAAGGTATCTGCTCTTCAAAAAGCATCTCAAGGCATTTACGCCTTTCATTTCTAAAA
CTCTTCTATTCGATTTTGGTGAGATTTCAAGAAGAATATATCGAATATATTCTGCATTTA
TTTCTCCTCATTGAGTGAGTGAAATTACCCGTCTTCATGTCAAATTTGCAAGCCCTTCAT
TATTGACCCAAAGTTGAAATCGTCGAATCGTATTGATCAAATCACTAGGCAGTCCATTTT
ACGACTCGTCGTCATAACTTTTTACCAGCAACATCAATAACTCAGTCCTTTTAAAACCTA
TCAAGAGAAGATTGTACTCCTACTCGGCACATCGACTTTCTCTTGTAAATTCTGACATTC
TCTCCAAAGCTAAATGAAACCGCTACGGTCTCGTTTTCTGTTGAAACTGCATTAAAATTG
TGTTGACCCTTGGTTTTGATTTTCCTCCCAAAAGTAGACGATCTGCATTTTCGATCAGAG
GTAAAGAAAAAAATTGCGTTAAACTGAGAACCGGATTTGGGCATCTTTCCAGGCGGTGGT
AATTAATTTTGCGTCATCTTAGGTCATGAGGGACCAAATTGTGGTAGATTTTCATCTGTG
GGGGATCTCAACCAAATTGATAGAACTTTCATCCTCGGGGTACTTGGCCCCGAGATCCCC
AAAATTGGCCAAAATTGAGAGATTTGTAAGAGTAAGGTGGTGAACCATTAGGCATCATCT
GCGGCTAGGCCCAGCTCCCAGTAGCGTGGGTGGACTGACTGCAAGCTGTTAATAGATAGA
CACACAGAAGATAATATAAATACAAACGAGCAGTTCCAAACTAAGGTGCGGTACAAAACG
TGAAACTGAGTAAATTGTTAAAGCACCAAATTCTTAAGATATCAGTCTTTAAAATACCTT
GACAATGACAACAATTATCTAGGTTTTGACAATAAGTGAGATTGAATCATAAGATTTAAA
TATTTCAATAAAGTAGATTTATATCTTGATTATTTGAGAATTTCTATGATTGACTTAACA
TTTCATGAATAATCTCAACATACGCTATGATAACATGGAATCATGGATCGAAATTCGTTA
CAATTGATACAACTGCTGGTCTATGGACTAGATAAAAAGATAAAATATATAACCTGTCAC
AACTGAGTTTAAGTCTCCCGAGCTTCCTGCATTCGAATGCATTCAAGGATCGCTATTAGC
ACTGATATTTGCTCCAAAAGCTGAAACACTTATTAAAGCCTCCAAAAATATTTTGGATCA
CTTTTTACAGGACGGCTTTATAACCAAAATGGCACTTACTTCAGAGTCCCGGCCCATACG
GAGCTCTCAGGACCTTTTAAAGAAGCTCTGGCATATTTGATTTCATCACACACTGATTTG
CCTCATCGTGGGCGTAAATCACTAATAAACTGCAATATAAGACCCCCGACCCTAACAGAT
TAGACCCACTAATTTAAGAGAAAATTCACTTACAACTCACTGCCGACTAAGACACCCAAA
CTGGCTGTGTAACCTAACAGTGTGGGCCCGATTGGAGCTCGCCACACCCTGCAAAAAAGT
TATTCCTTCCCATAACTTGCTGACACTTACTTCATACACTTGTGGGGCAAGGACAACGCA
TTGAACCCCGACTTAACAACAACAGATCGATCACTTCACTATGGACATCCCACATCGAGA
AGTATTAACCGGTGTTTGGTGGGTGGGTGCAAGTGTGGGCCCGTATGGAGCTCACCACAC
CCTGAAAAAGCTGTTAGGTCTCCACAGTGTTGGTGGTACCTCATAGCAGCGTGGCATGGA
TTGTAGCAGCTGGAAAGCAGGGCTAGCCCGAGACATATTGAAGTTGAAGTAGCAGTGAAC
TTGAAGCGAACTGAAATCAGACTGATAGTGACTCACAAAGCTCTTGGTATTTATGATTTG
ATGGCGGTGAAGGGTGTGGTCAATTGGGAGTTCATTTGGTAACAAGTACTGTGTCGGCCA
AGATCGCTGTCAGCTTTGTGTGAGGTCATTGAGAGGTCAGGTAGCGATCTGGAGAAGCCA
GTCAGGTGATAGATCAGCAGCGTGGGCCCATATGGAGCTCACCACGCCCCCTAAAACATA
TTTTATGTTCCTCGAACTTGCGGTACCTTCATCTTGGTACATCTGATCTGGCTAATTAAC
AAAGCTGGGTTCATGTGTGAGGTCACGTGCGCTGCATCACCTATCCTCTGGCGGAGGTGT
ATTCAGAGAGCAGATGCTAAAAAAACACTCGGTTTTGGATCAGGAAGAATTGCCTGCTTA
TTGTGGATAAGTTCTCGCTTCTATGGAACGCTCTGGATTCCAGGTAATCCTTGATGAGTC
ATCACTGCTAGACTTTTTATTTTAGCATGGGCCCATATGGAGCTCTCCATGCTCCTAAAA
CACATTTAGTGTTGGCCTGGGTTGTGTACCTCGCAAAACACCCTATTTCTGGGAACTGCA
AGGTCTCTTTCTAATCAGCTACACCGAGGCGTGTTCCAAATTCAGCAATCAATGATGTTG
AAGTTTGGAACTGAAATATAGATTCGCCTCTGTCACAATATCTTTTGACCTCAAATCCAT
AAATGTGCTAAGCAGGGTAGGAGATGAGAAGGATGAGGTCATTCTGAGGTCAGGTAGAAC
TCTAGGGTAGCCTTTCAGATGATCAGCAGCGTGGGCCCAATTGGAGCTCACCACGCCCCC
TAAAACATATTTAGTGTTCTTCGCACTTCCTGTACCTTCAGCTGGGCTTGCCAAGATTGG
TTAATGTAAGAAGCATGGTGTGGTCATGTGCACGGCGTCTCCTATCCTCTTGCGGACTCA
TATTGAGAGAAAGGGGCTAAAAAAAGACTTGGTTTTGGAACAGAAAGGGGTTGCCTGCTT
GCGGAAGAGTCTGATTTGCTAACTTCTTGATTGTTTGGAATGGTCTCTGTATTTCAGTCT
CAGAATTGTGTCTCCGCTGCTAAATTTTTGTAGCATGGGCCCATGTGGAGCTCTCCATGC
TCCTAAAACACATTTAGTGTTGCCCCGAATTATATACCTAGCTCATGCTTAGTCTGGTAA
TTTGTCATTGTGTTTCTCAACTCATTCGCCAACATTGGATGCCATCTTTACTCAGGTGAG
GGGGCTGCAGCTCTCGATGGAAACTGCTATATGATGGTTCTCTCCAAATGCCGCACTAAA
ATAAACGTTCCGTTTTTTCTTAATTTGACCTCAAGTCCGAAAATAGGCTTGGCAGGGGGG
ATCATCATTTATTTCAGCTTTTCGGCAGCATGGGCCCATGTGGAGCTCACCATGCTCCTA
AAAAAGGTTATACTCCATCTACTTGAGTTGTACCTCGCATTTGTCATATTTCTCCAAACT
ATCTGTGGGGTGAGTGAGTCAGGTTTAGGTCAGTATAGAGGCATGGGCCCATGCGGAGCT
CACCATGCTCCTGAAATACGTTAAAACTCCTGAGTTGAGTGTACCTCTCACTTTTCTAAA
GCATCAAAGAAAGAGTGATTCCTGGATCGGGTGCAGTCCTGTGCTAGCAGCCAAGCTCCA
GTGATAAATTGGATGAACTGAAATAGACACAGGTTTCCGGTGCTTAATCTGTCAACCTCA
AAATCCATGTTGGTTTCCGGAAGTAAAGATGTAAGCGTCCTGGTTTTGTCATCACAGCAC
GTTTTATATGTGTGTAGCATGGGCCCATACGGAGCTCGCCATGCTTCTAAAAAAGGTTAT
CGTTCCATCTTTTGATTTCTACCTTTCGGCTCGGCTTATTGATATGATCCAAACTGTTCG
CCTGCTCCAAGATTCTTGTTTTACTCCAAGTGCCGAAGCTGCAGGCAATGTCACCAGATT
GAGCATGGGCCCATGCGGAGCTCGCCATGCTCCTGAAATACTTTAGTTCTCCTGTCTTAG
GTGTACCTTGTCTTTTGTGTCTGTTTCTCATGTCAGTGGGTGCTCGAAGTCAGCTCAAAT
GGTCCAGTTTTCAGTTGAAAGTTCTTGCGGGAAACTTGAAGGTTGAAAGTCGAAGATTAA
ATCTAAAACAACTGAAGCAAAAATGATCCTCATTCGTTATTCCATAGGGACCAACACGTT
GAAGTTACAGCCAATTGGTACTTTTCTCATTCTAAATGATGAGCTCAATTTCAACAAATT
GTCTCCGGTGAGTTGCAGTTTTTCAGCATTCGCCAAGAAGTTTTGCAACCAGGCTTGGCT
AGAACAGGGATTAGGGGAAGATAAAGTATTGTGACTTATCCAGCAGAAGTTCTGTTTTGC
AGAAGAAGTCACCAAAAACTCAAATTTGCTCGTTCATTCTGCGGCTTTTCATTGTTCTTG
ATGGACGCTAAGTTCATCAAGATTTCTGGCTTGTTGAAAGTGATCAGTCGCGGATCGTTT
CATTTCAGAAAGGTGTTGTCCTGTAACAGAGTTATTTCGGGCGAGGGGAAGTACCAAGAA
GCTGGGAAAGGTGAAGGCTCTGATTGTTTTCATGGTTTGCGCTGATTTTCAAGTCTGGGG
TCTGGCGGTCTCAAGTTTAAACGTCAGCGTATTAAAAGGTATCCTGTGTACCAGACCCTA
AAACATAGTTATGCTTCCACTGTGTTGTGGTTGTACCTCAGATAAAAGTCAGCAATTCAG
CAATTCAGCGAGAGCTCCTGGCTTAGGGTCAGCTTACATGTCATCGTTATACGCATATTT
AATGCTCTTTTATTTTTGGTGTGGGCCCATACGGAGCTCTCCAACACCTCTGAAATGTAT
TTTTCCCTGCTTTGGGGATTTTCTATCTAAAAGGTTATATCTTTGTTTCTATCTAAAATC
GTTGATTTTGTTTGTTTTTTCTATCTAAAAATGATCAAAGGGTTATTCCAAATTAGTTCG
ACTTTCCTGTTTCCCATCACATTTGATTAAAGATTGACTTCTTTGATTACGATTGGTTCG
CTTCAAATCGACACCAATGTAAGAAGTTGCTGCTGTGAACTCTATGACAGGCGACTTCTT
TGGGCTAATATTTTGCCTAAAATCAGAATGAATTTTGGGGTCCTTGAATGAGGACTAAAT
TGCTTCTCGAACTATGATTCAAATTGAAATTGCTGTACTCTTCCGAATATTCAGTAGAAA
TACCTTGAGATTTGATTTTTCCCGACTGTTGGGGCTGTTTTGGGATTCTCTAACTGAACA
TTGAAACTTTTGTGAACTCTACATTAGTTTACTCATCTTTCGTCCTTCATTTGGGAACTC
AATTTCGAGCTTTTTACTCCATAGGTTGGCTACATCTGAGTAAGACAAAAATGTTGCAAA
AATTTATAACTAAATATTTACCAATATTTACTGTATAGATTTATATCTTGCTGTGTAGAT
GGACAAGCTTAATACTTATTTTGCACACCCACCGGCATTCCAACAAGCACAGTTTCAACA
TGTGATGGGCTACTTATATCTTGTACTAAGGGTCATACCAATTTTTCTCCTTCGTGCTTC
TGTTCGAAATTTATTTATATCTTCAGCATTGCTTTAAATTGACACAAATTTCATTATTTG
TTCACAAAATTTCATGGTTCTTTGACTTTTTTTTGATTAATTTTTGTTTTAGATCATTAG
ATTACAGGCATAGATAAATTTGGTGTTGAAAGTTACTATATCTATTTTAATGTTTTAAGA
TGTTTCGTCTGATTTAACATTAATGTTATATTGACATAAGCAAGAGAATGAACAGGATAG
AATTACTAACCTCTAATTATTAAATGTAAGGCTCAATTTGAGCAGCTTTTTATCTTGAAG
TTTTGTTACAGAGTTGTATATTAAACAATTAGTTCTTATGTGTCTTCTTTACGGCTCTAC
TAACCTGACAAGGCTTTTCTAAACACCTCGAAGGGCGGTTGATTTCGGATTGATCTAAGT
ATCAAAATAACCAAAAATTACCTCTTCTAACGGGTATAGGTTTAAAGTCTTTGCTTTTGG
CTTGCCTGCATTAGCTTCCGTCTTATCCTTCCCCGGGATGGAAATTTACCATTTAGCTTG
GTGCTCATATAATAGATTTATAACTTGATGTCGATCCACAATTTCTGCATATCGATTTAT
AACTTGTAGCTTATCCGACTTCTCTCTTGATCTTTACTACATGAAAGCAGAAACAAATTT
TGTTGTGATTTTAACTGACCTTTGCAGGAATTTTTTGTTGAAAATAGCATTTTCATGACA
CATGAATAATTTTTTTTCTTTTCTCCCAAAATTTTGGCTGCCTGATCTAAGAACAAGTAG
AATAACAAAGTTGAGCGAAAAATCACAAATTCCAATCCTCCTATGGCAAGACTTGACGGT
TTAAACTGCTTTTCCCCCGAAGTGCCAGTATGACAGTCGAAACGACAATATCTCCACGAA
AATGCACAACTAGTACATGACCTAAAAGAGGAAACAATCTCAACTATTAGGCAATATGCA
ACGTTTGCTTTCAAATTTACACTAAAAATGATTCTTTCTCACCTATTATAATATTTAGTA
ATATATAGTTGTATATATATCGGCCATGCTTTGCTTTTAACTTTTCTAAGGGAAAATTGT
TTTGATTTTTTACAGCTGTGAGAAGGTTTTTATGTGTAAAAATCTGTTTGTGTGAATTTG
CATTTGCCATAATAATAATAATAATATGTTTAAACGTATTCTAAAAAGATCACATACATT
GATGTAATTTAATGATCGAAGTGTTTAATTAATATGTTCAAAAAAGCTTAGTTATTAAAA
TGGTTATTAGCTATTTCGCTATTATGAAAACAAAGTAGCGGTCTGATTCTGATCTAAGTT
CAAATTGGTGTACGAAAGTTAATGGACATACCCAATCACAAGAAGAGTGCCAGAATAATA
ATAAGTACTTGTACTTCAATCTATGTGCTGCAAGAATAAAGCGATCCATTCCATATTATT
TTTTCACAAATCTGTGAGCATATATAAATAAATAAATTCATAACCAGCATTTGGGCACAA
TGAGATTTCTATCTTGGTGATGGTTATCTATATCCACAACATAAACATGGAAAAGAGGGA
AAAAACTTCAAAAAACAAATTTAAAACCTTTAATAACAAATCCAGTAGAGCCACGCGGAT
TTATATCTTGGTGTCTTGGTTGGTTTGGGCTGTGGCAATCTACTGGCTACGTTATATGTC
AAACCAATCAATAATCATTAAAACCAATAATAAACGGTCAATTTGATGACCTTTAAATCT
TCAAACTATAATAGTATTAAAACATTAACTTTACTTGCATGGATATTAAGAATGTGCTTG
ATTTTTATCTTGATGGGAGCATTTTAGAAATTTCGCAAATCCAAAATTTGGGTTTTTGCG
AAAAACTCTTTCAATGCGTCTAAACCATGCAAAATCATTACAAAGTACAGACATTTAAAA
CTATTTACAGAATTTCAGAAAGATTTTTAGCTTGATTTCCGACAATCCATTCAAAAATTA
CTATGAAGATGTATTATTAGGAAGTGCAGCCGATTTTAAAATATGTTTATGCCAAAAACA
GTGTTACAGAAAGTTGACTATTTGCATACAGCCTTTGGGTATTAAGTTTAAATGTGAATT
TAAGACTAAGGACAAAAGACTTACAATGCCGAAGAGTAATAGATTTCTATCTTGCACAAA
ACAATTGGAAAGAAAGCATTTTTAAAGGTGTTGTTGTATACGATGCAGTCTTTGTGAGTA
TTTTTAAAACAGCAAAACCCTCAAGTCTTGGTTTGGATCATTCACGAAAAGGTTCATTGG
AGAAGGTAAAGAAGTCAGCAATTTTAAGTTGATCGATTCTAATCGCTACATTTGCACATA
TTTAATATAACTTGACATAGTAGTCTTTTCAATGCCTTATGTTAGGCCTCACTACAGGGG
CGAAGGAAACATATGACATTCAAAGTCAGCCTTAAGCAATAAAAAACAGCCCAGCCCTCA
TCCCTTCAAATACATGCAAGTATTACTGAGATTTGACACCGATTCAATGATATAATAATT
AGAAACAAACAATATAAATGTAGTTTTAAATTGTTGTCGTAAGAATGTATGAATTTACTG
AGAAATAGCTACGTATGTGCAGAAGTGGATACCACTGAGGTTGGATATTGAAATTATATG
AAACGTTTGAGGTTCTAATAGGAGATTTGGGAGATTTTTGTTTGTCTTGAGAAAATTTAT
GTCAAAATAATACGTTTTATATCTTGGGTGCGAACTTCATCTGAAGATATATATGTTAGT
TTAAGATGATTGAATATGGATCAAGCATACAGCAAAATTTGGCCGCAAATATTTGATTTT
TATCTTGAGGTTTGGTTTGGTTGGCGGCCGCACGCATCTTGGCACACACAGTAGAGACTA
GCAGTACTATTTCTAATAGCTGGCTATTGGCTCATGCAGTCAAAACTCAGCCACTTAGTC
CACAATAGCATGGGATGGGAAGTATTTAAACCAAACAGGGGTGGTTATCCCCCATAAGTT
GCAAAAAGGGAGGTTTGGATCTTTTGTTTTTGAAAAAATATTGAATGTTTTAAAAATTGT
CTTTTTCCCTGATTGGTGGAAAAATGTCCCTGAATTATGAAGAATATACACCCCTGAACC
AGAGAAAAGAGACGAAAATGTGCTATCTTTTGTCACAAATAACATAAGTGCATCAATGGC
CAACGATTAATGTAAGTCCAGCAGTCGACTTTTTTCAACAAAAAATCCCACAACCCAAAA
GATTTAACGTGCCGTGGTTTAGTAACAGTTATGGCAAAAATATGATTGCCCCACCAAAAC
ATAGCGTAACTAAGAAAAGGAGAAAAATTCACAACATTTATACCATACATAGATTTCTAT
CTTGATTTCTAGTCGTCATGTATCCAACCTAACGGTGCACAGAATATTGGTTCATCCATA
TAGTCCGCAAGTTACAAGTTTTGGCGTAGTTTGAGTGTGGAACTTTTGGTCATTGGTCTG
GAGGAATCTGGCCAGGTTTGGTTTGCAATGTGGCCAGCTGTGGTTTGCAACATGGCCGGG
TTTGGTTTGCTAGGAAATTCATTCCGCTTGACAATGTGATTCTGCATAGGACCCTGCGCT
ATGCCTTTTAGAGGCTTTCGAACCAGCTTTGAACAGCTTTGAACAGCTTCGAACCCGCTT
TGAACAGCTGTTATCTTTTAAGTCATTGAGACTTTTTCCATTCTGCTTCAACGAGGCAGT
GTCTCGATCTAAAATTCGCCTGGTGGCTTTTTGCTGCAAATAAGCGTTTATAAACACAAG
TAGCATTTAATGCTATGTAGAGATAAGAATAGAAAAATAACTGATTACTGGTTACTTCTC
ATTTGGTACTTTCCCAAAGACTGAAGCAGGCGACGGTGCGACAGAAGCTGGCAAGGCCCG
TGTTGCTGGCAAAATTTGATTTATAGCTTGTGAGGTTGGGCCAGAGTTGGGCGATTAGTC
GATTCAGTCAGGTATTAGCCTATGGTAGGGAACTCATCGGGAAGAAAAATAGATTTATAT
CTTGATTCCTATGCGTGCTTCCCTTTTGGTTTGGAATCTGCGCCCCAAAAGTGGTTGAAA
GGTGGTTGAAAGTGAAGTGAGTTGGATTGGTTCCGAGAGATTGGTGAGATTAGCGTGAAC
ACAGAATTCCGAGGGAGACAAGACTGGTTTTGAACCCCCTTTGGGTCGT
>contig#159
TATCTGGGTTTGATCCAAGTAAACTCAATTTTCTAAGTCACTAAGTTCAAATAATAGGTA
TTAAATAACAGAAATAATACTTTTAACAGACTTTCTATTTAGTGAAAATGATGATTATCA
CATTTGTTTTTAGGTCTGATCTTTGGCGACTAGATCTTTGGGTAACACTACGTAGGACTA
ACAAAAAATAAGCAAATTTTGATTTGAATGAGTTGGAATCAGAAAGTTGCTAAAAGTTCT
CCCAAAAAGACCAACAAATTAATTGAGTTATATCATTTTCTCTTTTTGAGAGATCATCAA
GGTTGATAAACCATCAAAAATCCAATGGCCATGAGATTTGTTTGGGTTGTAAAAATATAA
ATGTAGACTATTTTATATAGAAAACTACCCTGAATTGAACTTTTCATTTTCAAAATTTCT
GAATTTTGTCAATTACATAGCTTCAATTTTCTTGATGATTTCATTTGTGAACTCTGAGCA
CTTAGCAGATCCTCCAAGATCCCCAGTTATGCTCTTGCCCTCCTTAATCACCTCAAAGCA
TGCAGTCTCAATCTTAGCAGCATGGTC
>contig#160
ATCTGGCATCACACATTCTACAACGAGCTCAGGGTCGCCCCAGAGGAGCACCCCGTCCTC
CTGACTGAGGCTCCCCTCAACCCCAAGGCTAACCGTGAGAAGATGACCCAGATCATGTTC
GAGACCTTCAACATGCCCGCCATGTATGTCGCCATCCAGGCTGTACTCTCCCTCTACGCC
TCTGGCAGAACCACCGGTATCGTCCTGGACTCCGGAGATGGTGTCTCCCACACTGTCCCC
ATCTATGAGGGATACGCCCTCCCCCACGCCATCCTCAGGTTGGACCTGGCTGGCCGTGAC
TTGACTGACTACCTGATGAAGATCTTGACCGAGAGGGGATACAGCTTCACCACCACAGCC
GAGAGGGAAATTGTCAGGGACATCAAGGAGAAGCTGTGCTATGTCGCCCTTGACTTCGA
>contig#161
CTCCTCAGCTTGCTTAGCTATGGCTGAAGATGCCTCCAGTGCCGAGGCTTTGGCTGCAAG
AGAAGAATTCTGCACTTTCACGTCGTTAAGCTCCTTATTGGCCACCTCCAACTTCAACCT
CCACTCAGTCTCTGCTGACTCCACTGAGGCCTGTAGAGAGTTCAGCATGCTCTCTGTCTG
TGCGAGGACTGTCTTGTAGTGACCAACTTGGCTCTCAAGCTTCTCAACCTCCTCAGAATT
GTCAACAGCAGGAGCTGCTTTGCTAGGGGAGGGGGTTCTTTCTGCAACAGCTTGCAGATC
TTCCAAGGCTTCCTTAGCCTGCTCCTCAAGCTGGTTAAGCTCCAGGTTTGGAGGAAGTGC
AGGGAAGAGACGGACAATGAGGGCTGTGGAAGCTTTCTTGGCTTCTGCTAGGCTGGAATT
TAGATCATTATTTTTTGATTTGATGCCTTCTAAATCCCCCTGGTATTTACTTAATTCTGT
TTCAAATTCAATCTGGAGCATCTTCTGCTTTGCCAACATTTTTTCATGCTCCATGTGGAG
AACTTCAAACTTGTCCCTCCAGTCTTCATCAACCTCTTTTTGTGCAAGGGCATCATGTGC
AGCTTCTCCGTGACCATTCATATCAACATTTCCTGCTGCTTCACCCTCAACAGGTGCGGC
TTCCTCAACGGAACTAGCCAACTGCTCACTGAGCCTTTCATTCTCTTCCATAAGTCTGGA
AGTTTCATTCTCCTTCTCTGACAGTTTCT
>contig#162
CAGCCAGTCGCCCCAGGTTGCCAACACTGTCACTTGCGTGCGCTAGGCCTCGTACTCGTA
GTTACTGTGATATAGTGAGCCAGTCCCTTGGGAAAGGTCCCCGCAGATAAGTTTCAGTAA
TGGCTCCTCGTAACGAGGATAATGACATGGAGGAAGGCGGCTCCCCCCCAGAGGCACCTA
TGGTCCTTGAAATATCAGACTGGGACGCCACTTTGGTTCGACTGAAGTGGAAGGCCCCGC
CAAATGATGGGGGTGCTCCAATCACTTACTACACCATGGAGTTCAAAACGCGTGCAGAGG
AAGAGTGGCAGCAAGCTCCCAAAGTGAAGGCAGAGAAGATGCCAAAAGGTGTTGTTGAAG
GCCTTACAACTGGCACCAAGTATGAATTCAGAGTTTTTGCCGAAAACAGGTCCGGAAGAG
GACCAGCCAGTGACATGACTCTTCCTTTGATGGTGAAATCACAAAAAGCTCCCCCTAAGA
TCTGCAGAAAGACCATGGAAGAAAAGACTGTCAAAGTTAACCAACAGCTGGACCTAACAG
TCCCCGTGGAAGGAGAGCCTGCTCCTGAGTGTACCTGGCTCTTTAATGGAAGTGAATTGA
AGTCTTCTGCCAATGTTAAAGTGTCCGGTGGCAATAACTTAGCTAAGCTTCTGCTCATTC
CTGCTAAGAGAGCTCATGAAGGAAAATATACTCTGAACGCAAAGAACAAGCATGGTGAAG
ACTCTGTTGAAATCGACGTAACCATTTTCGGAAAACCCACCATTTGCACTGGTCCCTTGG
TGGTCAGTGATGTCACAAAGAAATCTTGTTCCCTTAGCTGGAAGGCCCCAAGTGACAATG
GTGGTAAACAGATAATTCAGTATGAGATTGAGAAAATGGATGAATCATCTGGGACTTGGC
TACCTGCTGGAAACCCAAAGGGATCATCGTGGGAGCTTAAAAACCTAGTTGAGGGTAGAA
ACTATAAATTCCTTGTTAGGGCTGTCAATGACGAAGGTGATTCTCCTGATTTGGAAACAG
AAGACTTCATTACCGCTAAGAATGAATTTGACGTTCCCACCCCACCTGGCAAACCAAAAG
CATCCAACTGGGGTCCAGACTGGGCTGAAGTAACATGGAAAGCTCCGGAAGACAATGGAG
GAGCTGAGATTAAAGAATACAAGCTGGAAATGAGAGATGCTGACAGGAGAGCTTGGAATG
AGATTGCAAAATGCAGAGAAACTACTTTCATGGCTGAAAGATGTGGAATTGAACTTGATC
ATGAGTATGTTTTCCGAGTTACAGCTTACAATGCAGGCGGGGAATCTGAAACATCCGAAA
CATCCACAGCCATCACTGCTATGGAAAGATTTGTCAAGCCTCTTCTTGATAGAGATCTGC
TAGGAAAAGAGAAAGAAATGTGTGCATCACAGCTACTCAGATTTGAGGGTGTTGCTGTTG
CTGAGCCTCCTGCTAAGTTTAGCTGGTATTTACCAAACGGAGAGCAACTGCTTCACAATG
ATGACAGAATTGTTATCGATAACTCAGAAAAGAATCGCTCCATTCTGACTTTCAAAAATG
TTGAAAGGGCTCACTCTGGCAACTTCAAATGTGTCTGCAAGAACACACAGGGCGAGGATG
AACATGAAATTCTTGTCACTGTCCTTGCTCCTCCAACAAAGCCAACCGGGCCAATTGAGG
TATCCAAAGTTTCTCCTAGTGGATGTCATCTGATGTGGACAAAGCCAAAGGATGATGGTG
GTTCTCCAATTGGTGGATACTCAATTGAAAAGAAAGACGTTGAAAAGGATTATTGGTCAC
CCTGCGGGAAACTTGCAGGAAAGATGGCAACTGTTCTGAGAGAACTTGAATTTGACATTA
CAGATCTTAATGAGAACTTTGTCTATGTGTTTAGAGTCATGGCTTACAATGCTATCGGTG
AGGGTGAACCTCTTATGACACCCTGCCCAACAATTGCCAAGCATGAGTTGGATCCTCCAA
ATCAACCCTACAACATCAACATTGTAGACTTTGATAAGAAGTGGGTAAAACTTGATTGGA
CCATTCCATCAGGACCCAAAGCTACAAAATATGTTGTTGAAAAAGTTGAAACCTTTTTGA
TTCCCAAGGATGACGAAGAGGATGAAGAAGTTGCAGAGCAAGGAGAGGATGCACCACAAA
TGATTGCTGGAGTTGCAATGAATTACAAACCAAGGGATGTTTCAACTCTTCAGCATCAAG
AATATCAGGAGTACAGCACTGGCTGGATGGTCGCAGGAACCACTGAAGATGAAATGCCAG
AAATCAAGATCACTGATCTGCAGGAAGGATACCGATACCAGTTCAGAGTGAAGGCTTTGA
ACAAGGCTGGAGCCAGTTATCCATCAGAGTCCACAGACGAAATTATTGCCAAAACACAGA
AACAGAAACCCATCATTGACAGAAGTGCAATGCCCACAGAAGTTTCTGTGCCCAGGGGAC
AAACCCTCAACCTTAAGGTTAAGGTTCAAGGAGAGCCAATCACTGACAAGGCTTGGTTCT
GGGGAAGAAGGGAAATCAAGAACAGCAATTCTGTCATTATTGATAACTCTGATTATGCTA
GTAAATGTGCAGTGGTTGACTTGGAAAGAGCCGACACAGGAACATTCTCTTTCAGAGCTG
AGAATGCCCATGGAAGTGCAGAATGTTCCATTGAAGTGAATGTCATGGTTCCACCACAGA
AACCAAAAGGTCCCATGAGGATTGAGAATGTTAATGCTGACAGTTGCGAGGCATGCTGGA
ACAGTCCTGAGGATGATGGAGGTAGCCCCATACTTTACTATATTGTGGAGAAGGCGCAAG
GTTCAGGAGAGAGTTGGATGCCTTGTGGTCGTGCCACGGTTCCTCAGCAAGAGGTCCAAG
TTAAAGGACTGACCCAAGATAAGGAATACCGACTTCGTGTAATAGCAATTAATGCTATGG
GTGAATCTGAACCTCTTGTCTGCGTTGACAGTTTCATAACCGAAAATCCATTCCAAACCC
CAGGAGCACCAGGTCAACCTGAACTTAGAGATTGGGACTCTGATCACTTTGATATGAAGT
GGGCGGAGCCAAGGAATGACGGTGGATCTAGAATTTTGGGCTATGAGCTCGAAGCTAGGC
TCTGGAAAGATCCTAGCTGGTTCAAAGCTGGCGAAGTGAAAATGCAGATGGAACATGGGC
TTGTTGAGGGAGTTGATTTGGGACAAGGATATTCCGTTCGTGTCAGAGCCAAGAATGCTG
CAGGATGCAGTCTTTGGTCCATTGTTTCTGAACAAGTTGTTTGCAAATTCAAAGCACTGA
AACCCAAAGTTAAAATTAACGGCCCAAAAGAAATCATTGCTAGGGAAGACGAGACTATAA
TTGTTGTTGCGGATGTTTCTGCTGAACCTGCATGTGAAGACATTAAGTGGCTCATTTCTG
ACGCTGAAGTTATTGATGATATCAAGAGTGGTGTCACTATCGACAACACTAAAGAACACA
AGTCAACACTCCAAATTGACTCAATTACAAGAAAGCAAGGAGGAATCCTGACATGTGAGG
CTTCAAACATGCATGGTAAAGCAAAGATGTCAATCCAGCTGACTGTTCATGGAAAGCCTT
CTGCTCCCGAGGACCGCCTCCTTGTCTCGAACATCAGCAGTTCAGGATGTAAACTGAATT
GGACCGCCTCCAAAAATTCTGGTGGCCTTCCCCTTGAATATCTTGTGGAGAAATATACCG
TAGCTTCGGATTCTTGGGCCAAACAGGCCATTACTTCAAATACAGAACTTTTGGTGAATG
ACTTGGAGGAAGGAAAGGAATATGAGTTCCGTGTTTTTGCCGAAAACGAGATTGGAGAAT
CTGAGGGCTTGACAACAGCTAAGGCTATTGTTGCCAAGAATCAGTACACCGTCGCTCTTC
CTCCTTGCCAACCAGAAGTCACTGAATGGAACGAGCGCTGCATGACCCTGAAGTGGATGT
CCCCAATTGACGATGGGGGTATGCCAGTGTATGCTTATAATGTGGAGGCCAAGACAACTG
GAGGAGAATGGCAAATATGGGAGTGCCTTGACACCCCCGAGACAACAGCGATTATGCAAA
AACTTCAGAAAGGACAAGAATACCAGTTCAGAGTTATTGCAATCAACAAAGCTGGAAAGT
CAGATCCAGGCCATCCTTCAAGACCAAAGGTCGCCAAAGAAACAGACTTGCTTCCATTTA
TTGATGCCAAGTGTTTGAGAGACACCACAGCTGAGGTCAAAGATAGACTGAAGTTTGATG
TTCCAATCTTCGGAGAACCAGCTCCTGAGGTGTGCTGGATGAAGGGAGAGGAACCCATCG
AGGAAGACAAATCTATCACCATCATGAATACAGAATCCCACACAAAAATTGTGTTCAATA
ACATTTCTAAAAAGAACGCAGGCACTTACAACCTTGTAATTCGCAACAAGTCCGGCGAAG
ACAAAGCCAGTGTTACAGTATCAGTTCTTGACAGGCCGGCAGCCCCTGAGGGCCCAATGA
AGGTTTCAATTGAGGGATCCGCCATCACACTCCTTTGGAAGCATGTTAAGGATGATGGAG
GTGTGCCTATCGAACATTATCAGCTGGAAAAGATTGACAATGAGAAAGATTCCTGGGGCG
CTTGCGGCCACACCAAGGACAACAGCATCACAGTGCCAGGGTTGCCTGGGCTCACATACC
AGTTTAGGGTGTCCGCTGTCAATAGGATCGGGGATTCAGACACTCTTGTTAGCGAAAACA
TCAGTGTCACCGAGGGAGCAGATGCCCTTGTCAGAAGTTTGTGAGACTTTACAGAAAGTT
TGGAACATTTCCATGAACTTTAAGCCTGAGATTAAAGAAGATATTGCTAATACTGCCAAG
CTAACTTGGAACCATTTTAATCCCAGTTCTATCAAACTTGAAGCAAACTTTAAATATTAA
ATATACAACTCTGTGTCCCATTATAAATGTTAATGTTGATGATATCGTGCTCATGTGACT
CGGT
>contig#163
ATATTAAAGTTTGCTACTATAACGAGCGGAATACATTTTTGTAGGGTGGACAAAAGCATT
AAAATTAATATTGAACTTCTTTTTAAAATTGAGATAAACCACCCGTGAAAGGGGGCAGCC
CCTAGCTTTAACATAAGCCTAAAAACCCCAATAAAAAATATGGCCTGATCAAGAACTATA
GATAGGATAGTCCCAATCAGAAAAAGAATAGACGCTCACCTTTGAATGAGAAAGTATTTT
ATAGTGTTTTCAAGGGCGAGGCCAGACTCTGATGACATAACTGGGAGAAACATGAGCATA
TTTAGTTCGAGACATACCCACATTATAAAGGGGGAGGAACTTCTTGTAGCCATAAGCAGC
ACAATAGCTAGTATTATATAGAATCCTAATAGGGGGCTTAAAACTATTTTCAATAAAAAC
TATATGTTTTATGGTTAACTTTTAAGATTAATGCATTTATCTGCCATATTGAATCACTAA
ATTAGGGAGGGGGATAAAAGTAGCATAAAAAGGGGGAAAACGTGGGAGATCATAATAAGT
ATTTCACGGTGACTGATATTAGATATGGAGAAAGAGCCATTTAATAAGGAGCCTTGCTGA
GT
>contig#164
AGGAGAGGGCACGGGGTCAAGGTCAAAGATTATTCTCCTCTTATAAAATGCAAGAAGCTG
TTTTCTGTCAAATCAGAAGCTCAGAGCAGCAAGACAGAAACTCAAGTTGGTCAACCATAT
GATCTTCAATTTGTGACATTTCTACGTCACATCCTCGGCATGGTGCAGGAGAGCAACACA
ACTACAACCTCCAACTGGCACAAGACCATCCCATGTGC
>contig#165
TCCCTCCTTGCTCTGGCTCTGACCCATGGCTTGGTGTGCATGACGAGTCCACCACCCCAT
GGCAGATGCTTCTCACTACCCTCTGGAGACTTCTTCCTTTCTACAGCTAGCTCTTCAGCA
CAGGCACGAATGTGATAAGGCTGGAATCCACAACATCCTCCAATGTAACGAACTCCCAAC
TCCCAAGCTTCACGGGCATATCGGTGCATGTCAAATCTTGTGCAAATTCTGGCTTCAAGA
GCAAATGGAAATTCAGGAAGATCAATGAAGCCCTGCTTTCCGGCATCTGGGGTGTGATAT
GCCAGAGGTTGGCACATAAGATATGGGTGCAGATTGGCAGCGTCAAGACCAGCCTTCATC
TTCTTGAGTGCTTCCAGGGAGATAAATGGGTCGAAATGGCAGTTAACTCCAACGATATCA
GCTCCAGCACGAGCCATCCTGATGGCACACTCAGCAGCAGACACTCCATGCAGATCACCA
TCAGGTCCAATGCACATGTTTGCCCCAACAGGGAGCTTTGTTTTTCTGCATTCTTCAATT
GCCCATTCCATCTCTTCAACATGCTCAAAATACTCACAAAGAAGGAAGTCCATCCCAGTG
TCAACAAAGACATCAATCTGCTTTTTGAATTCTTTCTGAACAGCTTCCTTTCCTTTCCCT
GATAGATATGAGGGGCATTGAGATAATCCTCCTAGAACAAGAGCATCTCCCTCAGCAGCT
ACTGACTTGGCCAGCTCGGCAGCAGCCCTGTTGATTGCCTCGACTCCAATCGTCTGGCCG
GCTTTGTTTCCTCTATTCATAAGCTTGTCCTCGCTGGCATAGAA
>contig#166
TTTTTTTTTTTTTTTCTGCAATAGGGAAAAAATCTCACTGAAAATAATTACTGGTTAAGG
AAAATCCAAACGGGCCCAAAACTAGCCGCAGCCTCCGTCCACATTGACCTCGGCCTTCCC
CTTCCTGTACCACCTCTTCTCCTTGGGGTCGAAGCCCTGTTCAGTGGCCCCGTAGGTGGC
CCACTTGGGGGTGGGGGCCATGTAGTCCAAACCAGAGAATGATTTTCCTGACTCGTGGAA
TTGCTCGACACACTCGTGGAACTTGTCGTAGTCTATCCAGGTCATCCACTGGCCATCCAC
CCTGAACCTGGTGCTGGCCACCAGGATGCAGTTGCTGTGCTCGTGCTCACTTGCTATCTC
GTACTCAGGGATCCTGTCCACCAGGTCCGACACGAACTTCACCACCTCAGTGTGCCATGG
CACGTTCTCCATGGTGAGGGTGCTGGCCTTGCTGCTCCCACAATAGGTGACCCCCTTAAT
TTCAATCAAGTCTGGCTGCCCAATCTCAACCAACTTGGCGTAGTTGTCCATCTCCTCCGC
GTTCCACCCCTTGACCAAGGTCAGCCTGTACACCGTCCTCTGCCCCTTCTTCTTCAACTC
GTGCAAGCTGGCCAAGAACCTCTCCCAGAAGTCTTTAAAGAGCGGCCTGTCTATCTTCTT
GAGACTGTCCTTGGTACTGGCGTCTATGGACACGTAGAGCTGTGTGCAAGGCTCCATGTC
ACGGATGGCGTCAGGAAACTGGGCGTTTGTCACCAGGAAGCTGGAGATCTTCTCTTGGTG
GAGGAGCTTGACAAACTTGTTTATCTCCGGGTACATGATGGGCTCTCCCACCAGGGACAG
CGCGCAGTGCTTCGCCTGCATACCCTCCTCCAGTTTGTCTGGCAGGACCCCGGGGACACC
CTTGAACTCGTTGATCATCTTGTAGTGGCTCTCCAGCGCCCCCTTCAAGATGAACTCTGC
AGACTCCATCTTCCACCTCCACTCCGTGCCCACAGGGTTGCTGTGATGCCTCCAGCAGAA
GACACACTTGTTAGCACAGGCGAGGCTAGGCGTGGTCTCCATGCACCGGTGACTCTCAAT
CCCGTAGAAAGTGTGTTTATAGCAGCCACCCCGCCCCCTCAACATGGACTTGGTCCACCT
GCACAGCTTCACCCCGCTGTGGGTCCCGATGATCTTGTACCCCTGCTTGGTCAAGCTCTT
CCGCAACATTGGGGTCACCATTTCTTTAGGATCTCCTGTGGCAGGCTTCTCTTTAGTTTT
ACCCTTCTTGATCACTTTACCAATGTCTTCCAGATCAATTATATCATCCTCCACCTCAGA
TTCATCTCCCTCGGAAGCAGAGTAGTCTTCCTCTTCCTCCTCCTCTGGCACTTCCTCGCC
AACAGGTTTCTCTGATGTCAGCCTCTCCACCAGCTTCTGACTCCAATCATCAAAGTCACC
CTCCATACTCCCGGCCTTGCTGTTGCTCACATTCTCATCCCCCAACCCCAGGGGATGAAC
CCTGTCCCCCTGCAGCTGGTGGAGGAACCTGTCCACGTCCCTCCCCACGGTGTTGTAGTG
CTCAGTGTACAGGCTGTCCCCCAGCCCGAACACGGTGTACCCCAAGCCAACCAACATGTT
GTGGCTGACCCTGAAGTCCCCCGCCATGTCACTCAACCAGTTGAAGAACCAGCTGGCTGA
CTCAGGAGGAGTGCCCTCAGTGTAGGTGGAGATGATCACGATAAGCAAAGGTTTCTCTCC
CTTGGCGACCACCTTCATCTGGTCCTCTATCTTGCTCCCCAATTCAGCTGCATTCATAAC
AGTTGGAGCCAGCCCAAGCTTGCCCAACTTGGTGGCCAACTTTGTGGAGAAGTAGGCGGA
CTTGCCAGTGGTGGAGCCGTAGAGGATCGTGACGTTCCTCTTGGGTAACTCAGTAGGGGA
ACAAGTGGTAATGGGGGAGGACTTGCAGCATGAAGTGGGGGATGCTTTGCAGTCACAGGA
GGATGTGTCCTCAACGACAACATCCTCCTCCTTGAGTGGAGGAGAGGAACCAAGTACTGG
TTGGGGTTTGTCTGGGAGAATCACTTTCTGGTTTTTAATGAAGAAGTTTGTGTAAATTTG
TGTTTGCATCAGTTTCTTGATAATGAAGAACACGGCCAGCCCAATGAAGGCTGTGGGCCA
GAAAGCCGGACTAACCAGACTTTCAAACATATTTGTTTTGTGATTTTATTTTTCCAATTT
TACATCTCTTGTAGAAGTGA
>contig#167
GTAGTGGGGTGGAAGTGTAAGCCAACATAAGCAAGACTGCCGGCGTTCAAATTACAGTCG
TGATACAGCCTTGTACAAGGATGACCAATTGACTGATTTCTTTCTCAAGAAAGAATTCTA
AAAAATCAGGATGAAACTCAGCCTTTTGTCATTTTTCTGTGTGGCTCTTTGTCCAAGTTT
GGCATGGGGATTAATTTTTGACCCATTTAGAAGCTTCCTCTTGGATCTGCAGAGGTCTTC
TGGAAATGAAACTCTGGAAAAGGAGCATGAAACAAACCAAACATGGATGGACTCCTTTCA
TAAAATAATATCAGACACAGGCATTACTACTGAAGAACCAACAACAAAGGGCAAAGTTTC
TGTTGTTGTTGGAGAGGTTGTAACAATTCCTTCAGCATCACAGTCCAGAGCTGTTGCCCT
GCTCAGAGAAAAGCTGAATAAATTTGTGTCAGTCACTTTGGCACCTGACTACAAATTTTT
AAATGAAACTGAGAAAAGAGTTATGATCAATCTCATCAAGGCTGCGTCTTTGATGGACCC
AATTTTTGAGCGCCAGGTGTGGGTGGGAAACCCCAAAAGAATGAAAGAACTCGCTGATCA
AGACAGCTCCTTGTCAAGACTGCAGTTGGAGTACATGGATATTATGAGAGGCCCATGGGA
CAGGAATAATAATGATAAACCATTTGCTATCGACAGAGAAAAACCAGTTGGAGCAGGATT
CTATCCCGAGGACATGACAGAGAGGCAATTCCAGTTTTATGTTGGATCCAATCCTGACAA
GAAAGAAATACTTGAAAGTCCTGTTACTCTAGTGAAGCGTAATGAAGTTGCTGCGGTGTA
TCCTGTTCCTCTCTATGGAGTTCCTTACAGTGTAGACTATGAAGAGTGGCTGGTACCAGC
AAGTATTCACCTAAGACAGGCAGCAAATGAAACGAATAACGAAAGCCTTAAGAAGTTTTT
GAGCTCAAGAGCAGATGCTTTCAATAGCAATGACTACTTGGAATCTGACAAAGACTGGCT
GACTATTGATTCCAGGCTTCAGACAGCTATTGGTCCATATAGAGTTGTAGAAGACAAACT
TCAAGGCCTGAAAGCATCATTTGAAGCAATTGTTTACATTCTGGAACAATCTTTCAATCC
CAAATTCAGAACACTTCTTCCTGAGACTGAAACTGAATATGCGGAGCTTATTCCAGAATT
GGAAGCCGACTTACCTGTTCCTGAGGAAGTGAAGAACAAGTCTCCAACAAAGACCAGCAT
TCATGTTGCCGAGCTGGTATTTGCTGCTGGGAATGCCAGGAAATGTCCTCAGCTTTTCAG
CTATAGCTTCCCTACCAATCCATCAGTTGTGGCTGAACATGGACAGAGGAAAATTGTCCT
CTCCAATGTTATCTATGCCTTCTACAACAATATTCTGACCAAGATTTCCGAAAAGATAAT
GAAGAAAAAACAACTGCAACTTCTTGATGAAGATGCATTTTTTATGATTGTTCTCTATCA
TGAAATATCCCATAGCCTTGGGCCTGTATTTGTTGGGAATGATAAAGCTAAAGGTACTCT
CAAGGAAGTTTTGGGAACCAGTCACGCTCCATTGGAAGAAGCCAAGGCCGGTGTTCTTGG
AGCATACAACCTTTTGAGAAAAATTGAGAAGCAACCAGGATTTGCACC
>contig#168
ATCAAGATATCCATAAGGACCCTTGTACTTGAACATATACTGGTAGACATTGTCACCATT
CATGGCCGCCCACTCTGTCTGCTTGTGCCCCCCATACCAGATGTAAGCATCAGAGATCAT
GTTTGTCAGGTTGCCAAGATGAGCTTCATTCAAGTTCTGAACTCCACCCAAGTAGAAGTT
GGTGAACACATCTTTCATTTCTTCATCCTCTGGCCAGGTATCATAGCTTCCAACCCTACC
AAAGAGGAACATTGGACCCAGGCGCTCCCAGAACAGTTGTGCGGCAAAGTATAGGTCAGG
GTTGAGAATGAACTGGGCAGTTTGAAGAAGACCTTCTTCACTGGTCATGCCAAGCATAAG
GTCTACATGGTTGTACTCTCCTGTCTCCATCAGCTTGGTTGGTATGTCTGGGAGGAAGTC
TCCCTCAACAATCCCTGTTGCACGCAATATCTTCTGAATATTCAGGGTTTCTTCACTCCC
CCAGTTTATAGAATCTTCTAAGATATCCCTGTCAAGTTTCTGAAGACACTCCAGTTGTCC
ATAAGGTGTGAGGTCGGTGCAGTTGAACATTGTTGACATGAAGGTGCTAAGACCTACGGC
ATCCTCTTCTGTTTGCCATTCCCAGTATGGATTGAAGAGTGACCCACTTTGTAGGATAGC
CCGGTGGAAAAGTCCGGTAGCATGTGGACTCATGCAGAGATAAGAACAAGCCCAGCTCCC
GGATGATTCTCCAAATATTGTGACGCTGCCTGGGTCTCCGCCAAATGCTTCTATATTAAC
ATTAATCCATTTCAAAGCTGCCACCAGGTCCCTAAGCCCCTGGTTACCAGGAGCTTCTGG
AATACCAAGAGAAGTGAAACCAAATGGGCCTAGCCTATGGTTTGGTTCTACAATGATAAC
ATTTCTATCCATCCAAGGAACAGCTCCATAAGCCCACCATTGGTTGCCCCCTGACTGAAA
GTAGCCACCAAAAATCCACATCATGACTGGAAGTTTCTCCTCCACACCCGCATTCTCAGG
GACATAGACATTCAAGTACAGACAATCCTCCGAGCCAGAGACTTCAGGAGGCCCTTCATC
ATACAAAAAGCCATACTGGACACATTTTATGTCAACATCTTCAGATACATCAAGGACATC
CTCCCAGGGCTCCACGGGCTGAGGAGGAGAAAATCTCAAGGAGTCAACAGGGGGAGCAGC
AAAAGGAATTCCTTGGAATGATCTGAATTTATCACCGCTCTCTGCCAGTTTAAAGCTGCC
TAGGACAGGACCATCTGCTGTACTGACTACCAGGTTTGGATCATCTTGTGCCGACACAAA
CAAGAAGCACAGAGCAGAGAAAAGCAGCCACATGGTGACGACCTG
>contig#169
GTTTTCGTGGTCCCAACCCCCATGGTCCTGGATCAAACCCTATGGCTAGTGTCTCCAACA
TGCCCAACATGAGAAGACCCTCACCAGCTCAGACGCATGGTGGGGACGTAATCACTTTAG
ACAGTGGTCCTCCTATGGCCAGGATGCCAGTAAGGGCTCCTTCCCCAGCAGTGAGGGGAG
GCAGGGGCCGTGGTGGCAGAAGAGGCCGACCAAGACTTGACCCTGACACAGATCTAGACT
TCTCTCCTGAGCCTAGCAGCAACACTCATAACGAGATGTTACTAGCCAGGCTACAGCAGG
CCGGCATGACAGTCAGCCAGGCAAGCGGCTCCAAGTCTAGCTCAGGGAATGAGAGCTAAG
CATCGACAGAATGATCATAGAAAACCAGTACTAGAATCTGAACCCACCAGTGTACCATAC
TAACATGTCGGTGGTACAAGATGACAAAGCTCCATTTTCTTCAAACTAATCTCTAATACA
GGGTCCCACTCTGCTATGTAACCAATATTCCTATTAACATTTTCTCAGTTTCAGTTTAAA
GTTTATAGTTGCATTTGAAGCCAAATTCTTATAAAGTAGAATATGTCTGTATGTTTCCCT
TAAATTTATAGCCATAAATAAATACAGTTCAATAAAAAAAAAAA
>contig#170
TTCACTTCTACAAGAGATATCAAAGCAGCCTAGCGATGGCCAAGTCCAGCATCAAGCGAG
GGGACAAGATGGAGGGCCGCAAGCCCGGCCAGCACTCCATGAACCCCGACAGGGACACCT
CGAAAATGAAGGGGGTTTCCAAGCCCAGGACCGCCGGCACCATTAAGAGGTTGGCTATGT
ACAAGAACTTCAAAGCCAAGAGGAATAGTTCGGGAAAGATTCTGAAGGCAGCTCCGTACC
AGGGGTACGTGGACAGCGGCACCAGGGCAAGGGTGGAGCCCGCCAGGGGCTGGTTCAGCA
ACACTAAGGTCATCAGTCAGTCTGCCTTGCAGAAGTTCCAGGCTTCCATGGGGGCTGTGA
AAGCCGACCCCTACAAGGTGGTGATGAACCCATGCAAGCTGCCCGTCACCCTCCTCCAGG
AGAAGGCCAAGTACGCCAGGGTCCATGTGTTGGATACGGAGCCTTTTGAGAAGGTTTTTG
GAGGAAAATCTACTAGAAAGAAGCCCAAACTAGGGGGATCTGATATGGAAAGTATGGTGA
AGGCTGCCGAAAGCAGGGGGGAGGCGTACAAGGAGGAGGAAGACAAGGACAGGGTGGTTG
ACAGGCCGGACAGTGAACCTCAGGTCAGGGAGTGGATCTTTGGAGCTGGACAGAGCAAGA
GGATTTGGAATGAGCTTTATAAGGTCATTGACAGCTCAGATGTGGTCATTCAGGTCCTGG
ATGCCAGGGATCCATTGGGGACAAGGTCAGCCATGGTGGAGGAGTACATCAAGAAGGAGA
AGCAGCACAAGCACCTCTTGTTTGTGTTGAACAAGGTAGACCTTGTTCCCACCTGGGTGA
CCCAAAAGTGGGTGGCCATCCTCTCCCAGGAGTTCCCTACCATTGCCTTCCACGCCAGCC
TCAACCACCCATTTGGCAAGGGCGCCATGATCAACTTGTTCAGGCAGCTGTCCAAGCTCC
ACAGCAGCTCCAAGCAGATCTCAGTTGGGTTTATTGGATATCCTAATGTTGGTAAAAGCA
GTGTTATCAACGCCCTACGGTCAAAGAAAGTTTGCAACGTGGCACCAATTGCCGGGGAGA
CTAAGGTGTGGCAGTACATCACCCTCATGAAGAAGGTCTACCTCATCGACTGCCCCGGGG
TCGTCCCCCCTGGCAAGGGGGAGAGTGACGTGGAGAAGGTGCTCCGAGGAGTTGTCAGGA
CGGAACATCTGGAAAACCCAGAGGATTATGTGCTTGAGATCTTAAACAGGTGCAAGGCCA
AGTACGTTAAAAGGACCTACAAGCTGTCCGAATGGAAGGATCACATTGACTTCCTGGAGC
AGTTGGCTAAGAGAAGTGGAAGGTTGGGGAAGGGGGGAGAGCCTGACCTCAACACCGTGT
CCAAGATGGTGATGAACGACTGGACCAGGGGGAAGCTGCCATACTTTACTCCTCCTCCTG
GGTGTATGATGGAGCCTAAACCAGAGGGAACTGTGGATGATGAGGTTGATGATGTAGCAG
ATGAAGAAGAGGAAGATGAGGATGTTGAGGACGAGGAAGATGATGAAGACGATCTTGCAA
ATTCTGATACAGATACTGTGGCGACTGCAGACACTACAGAAACCACTGAAACAGTAGATT
CTTTGTTTGAGGATGCTAGAAAATATCCGGAGGAGGAAGAAGTAAAAGAGAAGTCCATCA
AACCTAAAATTGACCTTGCAGAGTTGGTCAAGCAGGACCTGAGGAAGATTGTCACTTCAG
TCGAGTACTTTGACGAGGAAAAGTTTGAAGGAGGCAAAAAGATCAAAAGCTTCCATAAGA
AGCAAAAGGAAGCGGAAGATGCCAAGTCGAGTGACAGTGGGGAGACTTCCAAGGAGGAAG
AGAAGGCAACTGAAAATTCTTCCAGCAAATCAACAGAAGATACTTCCAGCCCTGACAGCT
CCAGCAAAAGAAAATCCACTCCAGAAAAAGCTGAGAGCAGCTCTGGGAAGAAAGTGAAGA
CAAGTAGTGGAACATTCAGTGTGTCAGAGAAATAAAACCAGGGGGACAGTTCTCTGTTTT
CATTCTGCTAAATTTTCAGCCCCCATGTCACCTCATTATTTTTCTTCAGAAAAAAAAAG
>contig#171
TGTAGCCCCTACCCTGGCTGCTTCCGCCCTCACTCCAATGATCCCCCTCACTGGCCCTCC
TGCTCCTGTTGCCTCTGCTTGATATCTTGACACCATACCCTGAACTAGTGCTGGGGTTAC
GTGATCTCTTCCCAGCTAGTGTAAGCTCCTCTGGTGGATACAAAACTTTGAAGTCCTCGA
TGGAGTTGAAAGGCTCCAGCTTGGTTTTTAACTTGGGGTCCACGTCCAGCTCTTCAGCAT
TGCTGTAGTACTTCATGAAAGCCCAGAACTTCTCCAGCCCATACAGCTGCCCAGAGTCAC
AATCCCTCATAGTCTCTGTCTGAAAGTCTCTGTACAGGTCTGGCCTGAATTTCCTCTCCA
AACCATAGCTGTAAAACCTGAACAGGCACTCCAATCCGTACCTGAAACCACTGGCATCAT
ATTCTCCAAGCACAGTTCCTGAACTCTGCATACATCTTCTTGTTGAAATTCTCCCTGAGG
AAGAAGGACCAGAACCTGAAGAGAGTGTTCATCTCCTGGCTGTGTCCAATGCCCAGCTTC
TTTCTCTCCTTCAAACACCTTGAGTGATACTTTGTGTATTGGAGCTGTGTGAAGCCATTC
TCCTTGAGCAGGCTGTGGCTGGGGTGATGGAAGGCTGGGAGTGACTGAGGAGTAGTGCCG
GCACTGCTGCCCATGGAGCCACCCTCTACACTACCAACACTCTCTGACAGGGATGGCAGG
CGGTCTCTCCCTGCTCTCTTGTCCATGATCCACCCAACATGGTTCTCTACTGGAGGGTTG
GAGCTGTGGCGTGTCTTCCTCTTGCGTTCTCCTTCCACTTGCTCAACTGGGCCCTTGGTG
ACAGGGTAGAACCTGGCAGCTTCCTTCCCTCTCCTGGACTCAGAGCCACGTCTCAGCTTG
CTGGGGGTGTCGATAGACTTTCCAGATTCTGATGTTAGTCTTGCACTGGGTTTCTCTCCA
TTGGGCAAGTCAGGTGGGGATGGTGGGTTCTTGTGGGGTTCACTCTGGGGTTTGAGACGC
TCAAAATCCTCCCTGGATACCACACTGACATGTTTGTCTGCGCTGGTGGTGTCAATCCAG
GCCTCATCATCAGAGGGATCCCACAGTTCATCCTCGTAGTCATAGAGACCATCATTGATA
GCACTGGCCATGTCTTGGGACATCTTCACACGAGAGGTGATGTCAGCAGTTCGGTCAAAT
CCTTCATGTTTCTTAGGTCTATGTGGAGTGATGATGAGGAGCTTGTTAATTTCTCCATCA
GAAAGCTCACAGTCTGATTCATCTTCCACTGGCTCAGAAAATCTATTGTGCTTGACAGCA
GGAAACTCCATAGCTTCCTCGTCAAACTGGAAGTCTAACTCTTCTCTCTCATCACCAGTC
TTGCCCTCCTCTTTTCCCATGTCAAGTTCTCTCTGGATACTCTTTCTCTCCTCCTTGGAC
TTCTTCCTGACTTCCACCCAGTCAGGAGGTGGAGTGGGACTCTGCTCCTTGACAGGAGTG
GTGGGGGTGTCCAGCAACTTGGCTAGCTTCTCTCTTCCATCAACATCCTCCTTTGCATGA
ACAAGACCTGGAGTTGACTGCTTCTTCTCTTTCTTAACATCATCTTCTTCACTTTCATCA
TCTCCATCAGTTCCAGCAGTGTCTTCCTCTTCAATGATGGTAGTAGGTATAAATTCAGGA
ACTTCTGGGTTAAGGTCAGTGGCTTTTAGTGGCCAAGACTCAGGATCATCTTTAGGTCTG
ATCAGGATACCATCTTTGCATTCAACAATGTCAGAGGTCTCAACACTGGCGACAATAAAA
GTGATGTCCTGAGAGAGCTGTTGGACTCTGTTGAAGCTGGCAATGAGACTGACAGGCAAG
AATCCATCAGAAGACATTTTGCGTCGTAGAAAGAAATCACGTTGGAGGTTGTCCTTGCTG
AAGTAATATTCTATCTGGTGCTTGACATAGTTCTTGAGAACTTCATCTGTTAGGTTATCA
TTAACAAGCCCGTTCTGATTGTCAAAGAAGTATGTTGTTCCCATCACTGGTGTAACGAAA
GTTGGGTCCTGACTGGGGTCTCCATATGCAGGGATCAGCCCATCCAAAATAATGGAGATC
AACCTAATGGACAATTTATCCCTGCTTGGCCTGCT
>contig#172
TTCACTTCTACAAGAGAAGCAAAATGGCCCCAAGGTATGAGATCTGCGCCGGCCTGGAGA
AGGGGCACAAGACCACAAAGAATGTTTTGAAGGCCAAGCCATCCAATGCCAAGGGCAAGC
TCACCAAGCACAACAAGTTCGTGAGGGACCTTATCAGGGAGGTGGCTGGCTTTGCACCCT
ATGAGAGGAGGGCCCAGGAGTTGCTCAGGATCGGAAAGGAAAAGCGTTGCCTTAAGTTCT
TGAAGAAACGCATTGGATCTCACGACCTCGCCAAGAGGAAGAGGGAGGAGATGCAGTCTG
TGCTCCAGGCCATGAGGAAGAAGGCTGCAGCTTAATTTGTACCCCCTTATGTTAATAAAC
AGATTGGATGGGATCATTACTTTTGTTATTACACCAGTTCAAGGCATATTGGGACCTTAA
ATTGTATTTTGATTTATATTTAAGTAACTAAGGGAAG
>contig#173
GCGGTGCTGACAGTCTCAAGATGAGCAAGAGCAGGGTTGGAGGGATTCTTGGCAAACTCG
CACCTTTGTGATTCGCTTGATCTGAAGATGATGTAACCGAGAGCATTCATCAGTCCGATA
AGAGTGAGGTAGTACCAGGCAACGACTGGGCTTCTGTCCAGCAGATACTTGGTGATCAGA
GTTGGCAGGAATGGGAAGGTGAGGTAGGAGGAGATCAAAGACCAGCCAAATCCAGAGTTC
ATTGCATCGTGCGAGTGGAAGTAATATTCCTCGAAGAACATAGCATCCAGGGAATATAGG
ACCTGGAAGGCAGCAGCCAAGATAACGGTTGGGCTTGCCTTGCCTCCAGAAGAAACGATG
GAATCGGTCACCATGAGGACATTGAGAACAGCAAGTCCGATCATGGAGAATCTGAATGTG
GTCAGTTTGGCATCAGAACCCAAAAACTTGGGGCTAACTGTGCGTCCATTGAAGATGTCA
ACAATTGGGTTTCCAGTGTTTCCCTTTGAGTTGATGCTTGATTTGGCTGCCCAGAAAGAT
GAAATGTAGAAAACAATTGCGCTCAAGAATGAAGCAATTATGCAGGAGGCCATTAGGAAG
AAGTAGTTTTTACGGACTGATGAGAGAGGGACCTTGTAGTACACCAAAGCAGGCACAGCA
GAAAGCAGGACCAGCAGAGTGGCAAAACCATTCATCCTTTGCCCATTAACAATGGAACCC
ATTGGAATGAAGCTTGCAACCTTCAGCACTGCATAGAATCCAACCAGCTGGATGATGGCA
TCCTTGTTGATGTAGTCAGTGTGTTTTGTCGAGAACTTTGGGGTTTCCAGCTTGCAACCT
GACTTGGTGCACAGGGTGTGGAGGGACACCAAGATGACAGGTCCCAAGATCATGAAGATG
ATTGCCCACACCCACTCAAAGCTCCATCCCTTCTTCTTTCCTCTTGC
>contig#174
TTTTTTTTTAAGTTTGTATCTTTTTTATTTTTATACAACATATAAAATCTAATTACAAAA
CAGACAAATAATAATAATAATATTGATCTATGACCAGATAAGCGTTTTGGGTGCAATTGC
TTGTATAAATGCTATATGTGCGGTATCATGGGCTCGAAACACAAGAGATGACAATTTGAG
ACGAATCACAAGTTCAAAATTTGGTTTTGCTATAATAAATATTTTTTTGTATTTTTCTTG
GTTCTTGTAGTTCTACAGATATGACAATGTTAGGAGGGTTGGGTCTCCGTGGTGGCTTCT
GTCTTCTCATTGGATGTTGGGAACGGATCCATGATCCGGATGGGAATATCATCCATGTTT
GGGAGGAGTATAAATTTGTGAATTTCTTCTTTCAACCTGTTAACAACAATATCAATACTC
TTGTTAATGGCCCTTGAAAAGAGCGTGTTGTCGTTCCCTAGTTTGTTTTCTCCATAGAAA
GGTACAATTCTAAGGCCAAGATCCGGTCTGGATTTGAACCCGTACCACAACCGATCTGAG
GGAGGGGGTGGAATGTTTAAGACAATGACACCCCTCAAACTGGCAATCTCAAGTTGGAGG
GTCATCTTCTTGCTTGTTTTCTGTTTCCACCACTCCGAGTTGGACAGCTTGTTTATCCCT
GACTTGACCAACTCGGAGTTACCCACCACCTCCCACCACCTGGCGCGTGGTGGACCACCA
TCAGGGACACTGCCAGATAGCCCAGCAGCCTGCTCTACTGGCATCTCCTGGGAATCACTG
TCTTCTTCTGCACTATCCTCTTCATCACTATTAGTTGCTGCCTCAATTCTGCTGGATATT
TTCCTTCCATTTCCATCTCCTTCTGGAGTAGCAGGTCTTATGGGGAGAGCAGATTCAGTT
TCTTCGAGAAGGTCTTTTAAATGCACAGCACCTGATCCAGCATCAGGCATCTCATCCCCA
ATGGTTAGACCACAAGTTTCTATTGTTGCACTTGCAACACCATCGTATTCCAATCCTAGT
TCGACCCACAGCCCCCGCTCGTTTTGATGAAGGTTTGAGACCCATGAGACTCTTGGCAAG
GTTGAGCCCATGTTGATCTCGGTAAGTTCTATTGATTTGAACCATTGGGTTATCTTAATC
TTCAGAAGTTTGTTGTACACTCTGGTTTTCAGTAAAGTTTTGATTTCCTCTGATTTGTGT
ATGTCATAGAAGACTCGATTCAGATAGACATTGAGAAAAGTCAGGCAAGTGTCACCTTGG
TCATTTGTATCACGTTTTTGGTTATCAATAACACGCGCCATGAAGTCACTGAATCGCATT
TTCCTCTCCCTAACAGTTTCGCGACCACCAGCATCTCTATCGATTCCAACTGTTATAGCG
TCTTCTCTTCTCGCAACATCCAGGACTGTGTCAGTGAGGAAGAAGTGAGCATCCCTGAAA
GACTTGTACAAATCTTCTTTTTCCCGATCTGCTCTCGCAAATAGGTAAAAGACTTTGTCA
GTACTATCCGCAATAGATGTTTGATCATTCTGAGTCTCATCCACATCTTGAAAGAAATCC
TCATCTTCTGAGCTTAGGTCTTCTGTCACAGGCGAAGATTTAGTTCGCCTTATAGGGTTT
GTTTGTTGGTCTAAAGAACTTGTCGACAGTGCATTTGGTCTGATTTCAATTGGGTACTTT
TTGCTGAACATCCTCTTCCCTACTATTCCTTCTGGCAGAAGGCGTATTGTTGCCTTTGTC
AAGTCAATATGATCAGAGTGGTACAGGAATTTTAAATCAGCCGGGATTATTTCGTCAGTG
TTAAGTCGCTTTGGAATGTTCCATTCCGGATATTCTATTTTGAGCATGTGGTGCTCCACA
GTTATTCGAACACTTACAGTATTTCTCACTTCATAAGTGTCAACATCATAAGGTTGGAAT
TGATGGGGAAGAAGGTTCATCCACGCTTCAATGAGTGCAGGAGGCTCATGGATTTCTATG
GGACTAGCGATGGGTACTGGGGGAGTTGGGTCGTATGTGACTGGGGGGTTGATGTAAGAA
AGTACCCAGTATGTCAAAATCATAGAAATTGTAAGGCCTGTTAAGAATCCACTGATCCAA
AGTGGAAGAATCATATTTAAAACGGCGAGAATCACAATCACTAGTGGGTTGAAAAGTTCA
TGTAAAGGCGGAGGAGGTTGTGCTCTAGGTGGGGAGGCAATGATTGGCTCTGGAGCTGCA
GGTTCTTCTATAAGTTCTGGGGTCATGGAGAGTTCAGCTGCTTCAAGTCCTTCCTCAACC
TCGGACATAGGTGTCGCTTCCCTACTCTCTGTCATAGGATCCCTCAAAACAGTTTCAACT
GTTACTTCAAGTCTCTCATTTTCAAGGCCAGAAAATGGATCCTGAAGTGGAAGATCTCTG
GGTGGGCTGGATGAGTGTTCTGGTGTGTTTTGGGCTGATTTCCCCACATAACTACTCATT
AAAGAACGAAAAGTGCGCTTAGTAGGAGTTTCTATCTTTGGTTCATCTGTCTTGTCAGGA
GATCCAGACACAGTGGTGGTGGGGGTTTGGTTGCGGGACAGGAAGGAAGGGATGCCAAAC
CTTTTCCTTGCCTTAGAAGGTGTATCTGTTAGGGGTGCGGAGCCGAACTGATCTGGGCAG
GTCGCATTCGCTTGGTCCGCGCATGGAATGTCTTGGGCTGCAGATTTTAGTTGAGTTTCT
AAATCAAATTCTTTTCCATCGAAATCAAAGACTTGAGAATGTGGTCTTTGTGCTTCTTTG
GTCGGTTTAATAGAGGTGTCATGCAGAGCCAGCTCTGAATAGGAGTGTGACAGCCGCCGG
GATGTGTTCAGGTCTTCCTCCTCCAGATCTAAACTGCTACTTATTTCGGATCCTTTAGTC
ATTCTTAAACGCTCTCTTTCAGTTTTGATTTCATGATATTTTTCAAGACTTGTATCCACA
GTTTCTGCCAGTTTTCCCTTTACATTAGTGAGCCATGATCCTGATTCTTGGCTGTCTGTC
GACTCACTTTTGGTCATCCCTCCTCCTTCAGTATTGGGGGCAAGATTTGCAAATGATTGC
AGAATTCTCTCTTTCATAGGCGAGACATCCTTATCGACATCCATTTGCAAGTCTTGGTTG
TCCCCTTCTTTATCTGTGTCATTAGGCGTAGCTACCACATTTTCAAC
>contig#175
TTTTTCGGATGAGCTTAGCAGTCCGAATCCCTGGCAAAATTATTAAAAATTCAGTGATAG
CAAAAGTTACTGATAGCAGTAGATAAGTCTTGGGACTTGTTAGTCCAACATTCACTGTCA
AAGCACACCATGATTCTCTACATAGTATTGGCTCTTCCTGTCTTGTACTTAATAAAGAGA
GTCTTCTTTAAAAATAAAAAGCCAACTCCACCAGGACCTCCACCAATCTGTTCCATTTCT
ACAGGCAAGGTTGAAGGTGCATTAAGCTACAGCAAAAGTGGACGAGTCTTTTCGAGCTTC
AATGGTATCCCCTTTGCCAAGCAGCCAATAGGAAAGTTACGGTTCCTTAGACCAGAGCCT
GCTGAGAAATGGGAAGGAACAAAGAAATGCACAAAGTCTGTGGAAATTATTCAGAGAAAC
ATCTTCAGGACTGGCGCCCCGAAACAAGGCCAAGAAGATGGACTGGTACTAAATGTGAAT
ACTCCGGATCTGCAACCAAAGGAGCTTCTTCCTGTCATGGTGTTCATACACGGAGGTGGA
TTTGTCAGCGGATCAGGAGCAAGGGCTCTCTATGGAGCTGAACACTTTATGGACAAAGAC
ATTGTCTTGGTCAATATCAACTATAGGCTGTCTGTTCTGGGAGGACTATATCTTGATGGA
AAGCTTGTTCCTGGTAACCAGGGCATGAGAGACCAAGTATTGGCCTTGCAGTGGGTTCAG
GAGGACATCAATCAGCTTTTGTGGAGATAAGGAGAGAGTCACTATATTCGGGGAGAGTGC
TGGGGGTATGAGTGTGATGAACCATTACCTGTCTCCCATGTCTAAGGGGCTGTTTAGTGC
TGCTATAGCAATGAGTGGGTCACCCATCTCGCCTTTTGTGGGAGTGGACAAACATCCTAG
GCACTATGGGATCAAACTAGCTGAACAGCTTGGGTGTCATCCAGAAGATTCAGTGGAGAA
GATTCTACAAAAATTGGAAACAGTTAAGGCTATTGATATTCAAAGCCTTGGCTATATGTT
CGAAGAGTTTATTAGGGCCCCATTGCCCTTTAAACCAATAGTCGATGGAGGTCTTGTTGA
TGATCCATTCTTGCCCGATGAGCCCCTGACACTTCTTGCAAATGGACAATTCAATAAAGT
TCCTCTGATGATTGGCACAAATCAGAATGAAGGGTTGCTGATTAAAGGGTTCTACCAGAA
AGCTCCAAAAAAGTATGATGAAGCTTTTGACAATTGGGATACAATTGGACCACTTGCCTT
CTTTCACAGAGAAAAGGATGAACACACTAAAGCGGAATCAGAAATATGTCAGGATTTTCT
CAAAAGACATTTTGGAAACATGAGATTCTCTGGTGAAGGTCAAGCATCTAAAGAACTTGT
GGAGATGTATGGGGATATTCTCTTCACTGCTCCAGCAGATATAGCTGCCAAGATGATCAC
GGCTCACAATGATGCCCCTGCGCTGTACCATTATGTCTATAACCATCAAGGACCTCTCAG
CTTGTATGATCTCTTAGCCCTTTCTCCTTGGAAAACTATTGTGAAACTGACCTCTCAGTT
TTTTGGGTTTGACCTTTTCAAATCTTCTGCCGGAGTTTGACATGGGGATGAACTGTTCAT
GATGTTCAAAGCAAATGCTCTCCCGATTTCAACTTTAAGGTCTGATGATGACAAAAGGGT
GAGTCAAAACTTGATCAACATGTGGACTGACTTTGCAACCCATCACAACCCAACACCAAA
TGAAAACAGCTGGACAAGGTTTGACCCCAAGGACCCAAAATATCTGGAAATTGGTTCAAA
>contig#176
CCCATAGAAATTGAGATCATTTCGATGGATAGGAGAATGACTTCCCTCTGTTGGCAATGT
CAATCTCAAGACATTCAAAAACAACACTAACGATAAAAAGGCTTTGGTGGTATATCACTG
TCCAAGCTCTCACTCTATGTCCTCCTGGCCCAGTGTGGGGTGATGGTACCCCACTGCCAC
TTGTGGTAGAGGTTGTTATCATCACACGTACTCAGGGTCAGCTCCTTGTTTTCAGGGTGT
ATTGCCAGGCATCGGTCCAGTTTAGTGTTTCTTATCTGGTGGGTGTCGTCGAGGTATTCC
CAGGGTCCATCTGTCTTGCCCATATCACACCAGGCAATGGTTATTTTACTGGTCCCTTCG
GCTTTGATGCACCACTCTCCGTTAGTGAGCTGCCCCTCTGTGTTGAGCATAATCATTTGG
TAACCTCCCCCGCCATGGCACCCACTAGCACCTATCGCACTTGGCGGATGATTAACCATG
GTATCCATACAGTTCTTTGTCGCCTCATTCTTTAACTCTCCCCAGAATTTGTTTGGTGGC
AGCCTTGGGTATTTGTCAAACACATCATAGGCAATCTCTTTCATGAACCAGTCAAAACTC
TTGCAGTTCTTGTCTTTCTT
>contig#177
TTTTTTTTTACTTTGTCTATCTATATTCTCCTATTTTAGTATCAACAAATTATAATTAAA
GCTTATTTCCCACCCTCTACACCGCCTCTGCAGAACTTGATAGGTTGGTCTCTAAACTTC
ATGTAAATTGGTGGGTTTGACCTGTCAACTCTTTCTTGAGGATCTTGCTCATCTTTTCTT
GAATATGCTGATGTTATTCTGGCTCCAGGTGGTGGAGGTTTGACGAAATTATAACCAGTC
TTAGGTGCTGCCACAGATGGTTTAGCAAAGACGACTTTCTCTCCATAATATCCAAGACCA
GTCTTATCTTTGGTCACTTGGCCCTCTTCTTCACCAATAATTGGTATTGAGATTCCCTTT
CTATTTTTCCCCAGGCCTTCTCCAGCCTTCCACCCGGACAGAGCCAACATTTTACCTCCA
AACCCCTTGGTGAAAACTTCAAAAGATCCAATCCGTTCATCTGAATCAGACGAAGTTCTT
CTTCGCTTCTTCTGAATCCTCTCCTTTTTCTTAAATACAGATTCCTCATGTTTTCCTCCT
CTGAAGAAGTCAGACCTTCTCATCTCCAGTGTGTCCACAGCATCCTTGTCATGGGTTGTG
TCCTTCTCATAATAAACAGACATGTCAACATCCCAGTCATCTGTAGTTCTTTCGTCAAAA
TCTCCCTCCAAAGACTTCCAGAATTGAGCATCTGTGTAAAAATTGAGTCCTGAACGTCCC
TTCTCCCAAACCTGCTCAATCTCTTCCTCGAATGCCTTCTCTTTAGTGCCCTCCTGCTGT
TCTAGATCACCAGATTCTGCTAAATAGCTAGAGGACTGGACCTGGTCGTGATTGGTCCTG
TTTGCCTGAACATCATTGTTCAGAGCTTCGTGTCTCTCCCATTCTTCACAAGTATCATTG
TCATCATCAGGATCTGATTCTGCTCCATTGCCAGTTATCCTAGGTCCAGCTTTGTTCAGC
TTCTCCATTTCTCTTCTTTCAAGCAAGATACTGTTCCCTCTGTACTGATGAGGAACAGAC
CCAAACTTTCTATTCCTTGACTCAGGAAACTCAAGTTTCAACTTTCCAACAAGCTTAGCA
GGCAGTCTGCAATCATTGATGGCTTTGAGAAAGAACTTTGTACTGGTGCCCACATTACCA
TTGGGCATCATGGGAGGAGGTTTCAGTTCAGGTAGTTTCAAGAATTCACTGTCAATATCC
TTTACAGAACTTTCTCCACCCCCACCAGAATCAGGAACATCAGCAGCATCGAGTTTTAAT
TTTGAAATAAAGCACTTGCCTGGAACTTCCTCCTCTTCTGAGTTGAGCCAGTGTTTCCTG
TGATATTGAGATAGAAAACTGGACACAAACTCAGTCTTGACATTGACAATACAACAATTT
GTAACTTTGTCACTTTTAGAGGTCGGTGCTTTATGAACCCTTCCACATGTTTGGCTGCTA
TAACTGGTCTGAGAAGTGCTTGGTGTGGAGCTTCTCCCAACTTCTGACACTTTCCCTTTT
TCAGGTCTGTGTCTGAAGTGGAAGCAGATGAACTTCTCTGATTCCACAAAAGATGAGAAA
AATCTCCTCAGATCAGCTGTGTGAAGCTCGGGGGGGATATTGTTCACTATCACATAACAA
CCAGCCATTGTCACCTGGTTATTTTCATATCTCTTGTAGAAGTG
>contig#178
CAAACATCAACCAGACCCCCCCCCAAAAAAAATATTCTCAAATGTAGGATTCTGCACTGG
AATGTGTTGCAAAGCCTATCGTTTCCGGGTGAGTGGCTGGTAAGCTCAGTCCAGCTAAAG
CTGGAGCTTGGACTGAGCTTGGCAAAAAGGATATTAATGAATGAAAGTTTTAAGAAACGA
ATATTTATTACCTGAAAGGGTACACAATAAATTTGTAGGAATATGATTTGCAGCAAGAAT
ATGTTTAAAAAGATCAGAAACAGACAAGTTTAGAGATTTACAGGGTGGGGGGCGGGCATG
GCACAGAACAGTGGGATCTACTGATTTACAATTTTTTACAGGGCGAAGATTTAATTTACA
AAAATGGAAAAACAGATGCACTCTGGAATACCATGCACCAATAGGAGCTCTAGGAAAAAT
CAAACCGTGCAGTTTTTAAAATTGGAAAACGGATAAAAACCCTGTAAATAATTTACATAG
ATTCACTAAAGTTTACAATAATTTTCTACTGTCATGTCACATTCACAAGGAAGCAACTTT
CAACTTTCACCTTTTCATCACTTTTTAGCTGTAGATATTTTGGCACAGGGTAAAATGCAA
CACTCACATTCACCCCAGTATAAACATTTTACACAAAAATTGAATTTTTTCACTTAAAAA
AACTCAGTTTGTGCACAGATATAAAACCAAGACAGATAAATAACAATAACTGATATAATT
TGAGACAATATCATTGTCTATGGTGAGAACAGCAACTTTCTGTTCATTGTCTTTCTTTGA
TATCTCCCCACTAGCTGTTTACAGGTCAGTGTCATACCAAGCAGCAACCTGATTATTATC
TTGAGGTGGCTGAGGCATATCTGTATCAAAGTGGCCCAGATCCCCCTGATGCATATCCAT
ATCCTGGACCTGGCCATAGGTGGACCCTGGGTGGGATCCAATACCCATACCCTGCAACTC
TTCTACGGGTAGCCCATCATATCCT
>contig#179
TTTTTTTTCTGAAATGTTCTACAATATGGGACAACAATCAAATAAGGATGCAAGTATACT
TTATTAGCTCAAATTCAGATGATTCAAAAATACAATATTATTTTTTTTAAACACAAATTA
TTTTTCTTTCCATAAAATCTTAGATTGTTATCAAATATAAGGTTTACAATTTAGTACAAA
AATAACATAGAATAACCAAGGATATTTCCAGACACAACAGGATCAAAGGTTCAGAACTGG
TGGTAAATCAAACCTCAACATTCACATTTTTGAAAATTCTTAACACCCCAACACCCAACT
TTTACAATATATTACGCGACACGGAAAATCAAATGCAAGAAAATATTTTTATCCCTTAAA
TCTAAGCAGCTCTATTCCACAAAATGCAAGTAAAAAATTGCCCATCTCCATCCAGTCTAT
TTCCTGGGCTGTTGGATGATGGTTGGCTTCTGGACTGGGTTCTTCTCGTGGGTTGGATGA
GGCTTTTCATGGTAAGACTGCACTGCGGCTTTGGGGAACGCATCTACTTCACCAGTCTTG
GCCCCAGACACTATGGCCTTAGTGTTCCTTTTAACTTCCTCATCTTCTCCAAACTCCTCG
ACATCCTCATCAGAAGGTTTGGCAGGCTTGTCATTCTTATCTGACTCAGACTTGGTGGGA
GTCCCCCTCGAGACCATCCTGACTCCACCAACCTTTTGAGCAGGAGCGTGTCCTCCCTTG
AGGTCTGCAACTTCAGTGTCGGCCATGGTGAGGTAAAATCTGAAGGCTTAAAATCTCTTG
TAGAAGTGA
>contig#180
TTTGGTCTGCTTTTTAGACTCTCAGTATTGGGATCATCAAAAGCACTGTCATCAGTATCA
GAGTGAACATCCTCACTCTCCTTGATCCCCAGAATATTCCTCGTATCATCCCCCAGGGTG
GGCAGTGTCTGCTTGCTGGCTGGCTTGGCCATCTCCAGCCCAGCCAGGCCATGCCTCAGG
CCAGCCCTCAGGTCAGCTGAGAGTGACCTCAGGCAAGCAGCTTCAGTCTCAGCTGAGTGA
AGCTGCTCAGCCAGCTGGGAGGAACGAGATTTCTCATCATCAAGCTGCTTGGCAAGAGAA
GCTTTATTCTTCTCAAGATCAGCAATCAAGTCTTCATAATGAATTTTCTCCGATACTATG
CCAAGCAGTTCTCCATTGTTTCTTGTCAGCCTTGAGATAATCTTCTTGAGATCAGCAACT
TGAGCCTCTAAACTGTTGACAGTGTCTCTACTGATCTCCACCTGCTTGACCATCACTCCA
AACTCATGTTTATATCTACCAGCCTCTGCTTTGAACTTCTGGCAGTCATTTTCAAGCTGC
TGAATTTTGGCTTCAA
>contig#181
GGAGAACTTGAACAACAATTGCTCAAAGCCAATCCAATTTTGGAAGCATTTGGAAATGCT
AAAACAGTCAAAAATGACAATTCCTCCAGATTTGGCAAGTTTGTCCGTATCAACTTTGAT
GCCAGTGGATACATTGCTGGCGCTAATATCGAAACGTACCTGTTGGAGAAAGCCAGGATT
ATTCGCCAGGCTCCAGATGAGAGAACCTTCCACATATTCTACCAGCTCCTGCTTGGATCT
TCCCAGGAATTCAAATCTCAAATGCTCCTGGAAGATGCCAAGAACTACACATTTATGACC
ACGGGAGGCCTCAGGGTGCCGGGGATTGATGATATAGAGGAGTTCACTGCAACCCAGAAT
TCCATGAAGGTGATGGGCATCTCTGATGAGGACATGACCTCCATCTGGAGGGTGATCTCC
TCCTGCCTGATGTTCGGCAACATGGAGTTCAAGCAGGAAAGGAACTCCGATCAGGCCACC
CTTCCTGACAATACTGTGGCCCAGAAGGTTGCTCACTTGTTAGGAATCCAAGTGACTGAC
CTGACCAAAGCCTTCCTGAAGCCTCGTATCAAGGTTGGCAGGGACTATGTCACCAAGGCT
CAGACAAAGGAGCAGGTGGAATTTGCCATTGAAGCCATTGGTAAAGCCACATACGAGAGA
CTGTTCAAGTGGATAGTGACCAGGATTAACAGATCACTGGACAGGACCAAGAGACAGGGG
GCCAGTTTTATTGGAATCCTGGACATTGCAGGCTTTGAAATTTTTGAGCTCAACAGTTTT
GAGCAGCTCTGTATAAACTACACCAATGAGAAACTCCAGCAGCTTTTCAATCACACTATG
TTCATCCTGGAGCAGGAGGAATACCAGAGGGAAGGAATTGAGTGGAAGTTCATTGATTTT
GGTCTTGACCTTCAGCCAACAATTGACCTGATAGAGAAGCCCATGGGTATCATGGCCCTG
GTGGACGAGGAGTGCTGGTTCCCAAAAGCCACAGACAAGTCATTTGTTGAGAAGTTGGTC
ACTTCCCATGCTGTCCACCCCAAGTTTGTCAAGTCAGACTTCAAGAGCACTGCAGACTTC
TCCATCCTTCACTACGCTGGGCAGGTCAACTACTCTGCCGCCCAGTGGCTGATGAAGAAC
ATGGACCCTCTCAACGAAAACATCGTGCAGTACCTGCAGGCCAGCCAGGACCCCTTCGTC
TGCCACATCTGGAAAGACGCTGAGATTGTGGGCATGGCCCAGCAGGCCATGACTGACACC
CAGTTTGGGCGCGTCACCAGGAAGGGCATGTTCCGTACCGTGTCACAGCTTTACAAGGAG
CAGCTCTCCAAGTTGATGGTCACCCTCAGGAACACCAACCCTAACTTTGTGCGTTGCATC
ATCCCCAACCACGAGAAGAAGGCTGGAAAGATAAACGCCCCCCTAGTGCTTGACCAGCTG
AGATGCAATGGTGTTCTGGAAGGAATCAGAATCTGTCGCCAGGGATTCCCCAACAGGATC
CCCTTCCAGGAGTTCAGGCAGAGATATGAACTCCTCACACCAAATGTCATCCCCAAGGGA
TTCATGGACGGCAAGAAAGCCTGTGAGAAGATGATTGAGGCCCTGGAGCTGGATCCTGGT
CTATTCAGGATTGGACAGTCCAAGATATTCTTCAGAGCAGGAGTGTTGGCTCACCTTGAG
GAGGAGAGAGACCTGAGGATCACAGACCTGGTGGTCAAGTTCCAGGCTTACTGCAGGGGC
CTGCTGGCTAGAAGGAATTACCAGAAGAGAGTTCAGCAACTGAACGCCATCCGCATCCTG
CAGAGGAACTGTGCAGCCTACCTGAAGCTCAGGAACTGGCAGTGGTGGAGGCTCTACACC
AAAGTGAAGCCCCTTCTCCAGGTTACAAAGAACGATGAAAAAGTTATGCAGAAGGAGACT
GAGCTCAAGGAGATCACTGAGAAACTTCATCATCATGAGCAGGAAGTACAGAACCTGGAC
AAGCAGTACCAGCAGGCCCTGGAGGAGAAAAACATCCTTGCAGAGCAATTGCAGGCTGAG
ACAGAGCTCTGTGCAGAAGCTGAAGAGATGAGAGCCAGACTGGCTGCTAGGAAGCAGGAA
ATGGAGGAAATTATCCATGACATGGAGGCAAGAATTGAAGAGGAGGAGGAAAAGGTTCTG
AAAAGTGGAGAAGATAGGAAAAAGTTGCAGCAGCACATTCAGGATTTGGAGGAACAACTT
GAAGAAGAGGAGGCTGCACGACAGAAGTTGCAAATTGAGAAGGTTCAGGCTGAGGCCAAG
ATGAAACAGTTTGAAGAGCAACTTGTTGCCAGTGATGACTTCAAGGAAAAGTTTGGCAAG
GACAAGAAAAACCTTGAAGAGAAGCTTAGTGATGTGTCAGCTACTCTTGCTGAAGAAGAG
GAAAAGGCAAAACACTTACTGAAGTTAAAGGCCAAGCATGAGAGCACTATTGGTGAGTTG
GAAGACAAGCTGAGGAAGGACAATCAACAAAAGGGAGAGGTGGAGAGGGCCAAGAGGAAG
ATTGAGACAGAACTTGGAGATATGAAGGAGCAGGTTCTTGAGAGGAAGCAACAGGTAGAA
GATATGCAACTGCAGCTTGGAAAGAGGGAGGAGGAGGTTGCTCAAGCTCTGATGAAGGTT
GATGAGGAAGCTGCTGCAAAGGCTAATGCACAAAAGTCTCTCAGAGAGCTTGAAAGTCAA
TTGGGCGAAGTTGTGGAGGATCTTGAGGCAGAAAAAGAGGCAAGGAATAAGGCAGAAAAA
CAAAAGAGGGACTTGAATGAGGAACTAGAAGCACTTAAGAATGAACTTCTTGATAGTTTG
GATGTTACTGCAGCTCAACAGGAGCTGAGAACTGCCAGGGAGAAAGAACTTACTGATATC
AAGAAAAGTTTAGAGAATGAGACCAGCAACCATGAGCAGATGACAACAGAGATGAGACAC
AAGCACAGTCATGAGATAGGCCAGCTCAATAACCAACTGGACCTGATAAAGAAGAGCAAG
ACACAAGCTGAGAAGGGCAAGGCTCAGCTTGAGGCAGAGCTTGCTGACCTTGCTAATGAG
TTGAAGTCAGTCTCTGGTAATAAGCAGGAGGCAGAAAGGAAGAGGAAACAGCTAGAAAAT
CATGCTGGAGAGCTGAATGCCAAGCTTACTGAGAGTGAGAGCAGGTCCACAGAGGCCCAG
GAGAGGTTGAGCAAGATTATCAATGAGATGGAGTCTATGGCCACCCAGTTGCAGGAGGCA
GAGACCAGGGCCAGCCAGGCTGGTAAGAGCACAGATGGGCTGGAGACACAGCTGTCTGAA
GTGTCTGCTAATCTGGAGGAAGAAACTAGACAGAAATTGGCAGTTAACAGTAAGTTAAGA
GCAATGGAGAATGAAAAGGAACATCTTTTGGAGCAACTTGAGGAGGAAGAAGGCAAAGCT
AAAACACTGGAGAAGAACTTTTCAACTGCCAGCCAGCAACTTGCTGAGGCCAGGAAGAAG
GCAGAAGAGGAGAGTGAACAGGTGGCTAAGTTGGAGGAATATAAGAAAAAGCAGATGAAG
GAACTTGAGGAGGTTCAGCACAGGATGGAAGAGCTGCAGAGTGCTAATGATAAACTAGAT
AAATCCAAGAAGAAAATGTCTGCAGAATTGGATGATGCTAATATTGAACTTGACAGTCAC
AGATCGAAAGTTCTTGAATTGGAAAAGAAACAGAGGAACTTCGACAAGATTTTAGCAGAA
GAAAAGATGAATGGAGAGAGGATCAGTACAGAGAGGGATAATGCTGAGAGAGATGCCAGG
GAGAAGGAAACTAAATTGTTAAACCTGAACAGAGGAATGGAGGAGCTCCAAGCTCAGTTG
GATGAAAGTGAAAGGAGCAGAAGGCAGTTGCAGGCTGAGCTAGATGATCTAGTAAACACA
CAGGGAACAGCTGACAAAAATGTTCATGAACTTGAAAAGGCAAAGAGACAGCTGGAGCAA
GAACTGGTTGAACAGAAAACACAATTGGAGGAGCTGGAAGATGAACTCCAGCAAACAGAA
GACCAGAAGATGAGGCTGGAGGTTAACATGCAGGCACTTAAGACACAGTTTGAGAGAGAT
CTTGCAGCCAAGGAGGAGGCTGCTGATGATGAAGAGTAAGAGGTATGGCCAAGCAGATCA
GGGATCTGGAGGCTGAACTTGATGAGGAGAGGAAACAGAAACAAGCTGCAGTTAATGCTA
AGAAGAAGCTTGAGACTGATTACAAAGATTTAGAGTCCACAATGGACATGAACAACAAGC
TGAAGGAGGATGCTCTCAAACAATTAAAGAAACTTCAACAAGCCATGAAAGAGATCCAGA
GAGATGCTGAAGAGGCACATGCTAGTAAAAACGAAGTTCTTCAACAATCAAAAGATCTTG
AGAAAAAGATCAAATCCCTGGAGGCTGACCTTGTACAGATCCAGGAGGACCTTTCAGCTG
CAGAGAGGGCCAGAAGAACAGCAGAGAGTGAGAGAGATGAGCTGGCTGAAGAGCTCAGCA
CTAACGGGTCTAAAGGAGCTCTCGCCATTGATGAAAAGAGGAGATTGGAAGCCAAAATTG
CTTCCCTTGAAGGTGAACTTGAAGAGGAGCAAACCCAGGTGGAGATGTTGATGGAGAGAG
CCAGGAAGGCACAGATCAGTACGGAGCAGCTGACCACAGAACTTGCTGTAGAGAGGGGAA
ATGCTCAGAAGATGGAGAACAGCAAGATGATGCTGGAGAGGCAGAACAAGGAGCTCAAGG
TCAAACTGGATGAGGTTGAGAACAGCAACAGAGCGAAAGCAAAGGCTGCCATTGCTGCTC
TGGAGTCCAAGGTGACCAACCTAGAGGAGCAGTTGTCTGCTGAGGCCCAGGAGAGGATGC
TGGCTGCCAAGGGCAACAGGAAGCTGGAGAAGAAGATCAAGGAATTGCTGATGCAGCTGG
AGGACGAGAGGAGGCATGCTGACCAGTACAAGGAGCAGAATGAGAAGACCAATGGGAGGA
TGAAGGCCATGAGGAGACAGCTGGATGAGGCCGAGGAGGAAATCAGCAGAGAAAAGGCTC
ACAGAAGAAAGGCACAACGTGAACTGGATGATTATGTTGAGTCCAATGAGAGCATGAACA
GGGAGATCAATAACCTGAAGAACAAGTTGAGGAATGTGGGGAACAGCTCCAGCCGTGCCA
GTAGGCGCGCTGAGCTGAGCACCTTGATGGCCAGCAGGGCTGACATGGGGGACATGATGG
GGGTGGGGGGCATGGCCTCCCCCCTTGCCGTGTCCAGTGAGGACCTGTCCACCAGGTCCG
CCAGTCCGAGATACAACTCGACATTCAATGATGACAAGTAACCAAGTAACCATCAATAGC
AGTAGATTTTTTTTGATTATTTTTTAAAACTTTTTTTTACCCACCCTCTTGGTAGTTGGT
ATATTGTGGTAGTATTACCAGAGCACAGCACATCATGGCCAATAGTGGATACTTTGTTTT
AGGCAGAAGCCAGGAATTGACAACCTGAGCGAAGATGAAAACTAACCAATGCGACAGTTT
TGTATGAATATTAGGGTGGGGTGGGCATAAGATTTGTTTTGTCACTCATTTTGCTTAACT
TACTTTTACACGTGTCAATTTTTATCAATTAAAAGATTTCAATAATTATTTTATTTTTAC
CATCGTAACTTTTGTCCTTAAGTGGCTTTGTCAATGACAGCTTTTTGTTTGTGCTGATAT
TTAGAGGTCGTCCTGAAAAGTGCTACTCTATTTTTTTTAAAGCATTTTTTAGTTATTTTT
TGTTGTAGTTAAGGGATTTGCACCTGTGTGGTCCTGTTAGATAGTAGGCTAAAGTAGTCT
TGAAAAGTGCAGTGTTCAACTTTATTTTTTAAGTGCAAAATTTGTCAAATATCGGAGCAA
AAAATATTTATAATGCATTTTTTTTTTTTTTTTTCTTCAAAAATTTTCAAAAAAAACCTA
AAAAAACTAAAAATCGCCCCCAGGGGGCCAGGGGGGGGGGCGGGGTCAATTTTTTTTTTA
CCCAAATTTTT
>contig#182
ATCAAACGCAGGTATTCTGTAAGATATTAGAAAACCGTTGATCATGAGAGGTAGCTGGGA
CAGGACACTGTCTCGTGGTGGGCTCTGTATGAAGGTATAGCCCTGGACTGCATAGTCAGC
AAGTGATTCTACAAAACTGTCCCTGTATTCTGAGTTCTCAATGTTGGCAAAGAACAAGCC
CCAGTTCCACTCAGCCTCCTCACCCAGAACCTCCAGTAAGCTTTGTAGATCCTTAGTTAC
CATCAATTGGGGCATCAGCTTGACAAATCTCTGGCCACTCTCAGACACAGCCACATTCGC
CAGCACATTGTTGAACCCGTTCATTACCATGACCCCCTGTTCACTTTCTAGAAATTTCTT
TCCATATTGCTTGATCAGAGGTCCATAAGGAGACCCCTCAAAATAATTTCCGACCAAATT
GAAGAGAATGTCCATGTAGTTGCCATCCCCCAGCAACTGAGGCAGGATACTGGCCATGGC
AGACATGTCTCCAGATCCATTCAGGAGTGACAGCAGCTGGGCACCATTACCAGACTTGAA
GAAATTGCCAAGGTAGTCTTCAAGCCCAGCCTCTTTCTTCTTTTCCTTTTTTTCCTTCTT
TGGAGGAGCTGGAGGAGACTTTTTAGTTGTCTTTGGTGGTGTTTCCAAGGTCAGCCTCAC
AAGTTCAGACTTGAGATTTTCAGCCAGAGTATGGAGAACATCCTTGGTTTTAGCTGGGGA
GTCAAACACTGGTCCTTGTCTGTCAATAATCCTCTCAAGATCTGGGGTTTTCTTAGAAAG
AGCTGAGATGACATCAATAACTGGGCCAAGTTGCACGAAAATTTGGGGAAGATTTGGTTT
TGGAGATTTCTGAACTCTCTCCACGATACTGATGATAAGATCAGTAGAGACTTCCACATT
TTGTTCAGAAACATATTCATCTATGAAGGAAGCAAGCATGTCAGTTTCCTGTTGGCTAAA
AACTGATTTCTTGTTATATTTAGGAAGCTTTTCATCATTGTTAACTTCATTTTCCTTGAG
TATGACATCAAGCCTGTCAAGTTTATCCTTCCACTCTTTCAAAACTCCACTATCCTTCAT
TGCACTGAGAATATCTTCTTGAATATGATCATGATTCTGATTCATGTCCACATTACTTTC
TTTCCCAAACCCTTCACAGACCAGCACAACTAGCAGAAAACAGCCTTGTTTCATGGTGCC
CAAACTGTATTTAAATGCCCCAGTTATTCCTTCTCCACAGGCTTGTCACTGCTACCGCTG
GGATCTCTAATAAAGCTCTCTCCAGGCTTTCCCAGTCTGAAAGTAACGGTGCCGGTATAT
TTCCAGTATTCCAGTATGCTAGACTGGTTTGAAGACTGGACGGCTGGGATCTCTAATAAA
G
>contig#183
ACCTATATACGGGTACATATGTAAGTGTGTGGGACATATGTAGGCGCATGTGCAATCACA
TGTGCGTATACTTAACCTAGGCCGGGCTTAGCGGAGACTTGCGGGGGGGCATATTAGAGC
TACGAAGATACACTTTAATCACTAGTTTACCCGGATAGTGTTAAAAGGTGGACACAGTGT
GACAATTACTTAATCTGTTGGGTAAGACCTGACCATTGGTCTTTGTTGAGTTGGTGTGTG
TGTACTCACGGGCCCTCATTTGTATTGACACTGTTTTGCACATCCCCCTCTTAGCTGTTT
GAATCAGATAGAGACCAAAATGGTTAACACTGTGCTGTCTCGGGACATTCTGGCGCTTCC
TAAATTATCGCACATCTGTAATGGGGGGGGGGCCCACTAGCTGTTTCTAGATAGGTTGTA
AACTAATTAGGGTAAAAGCTATATTGCTCAGTCCAATTTTAAATCAAAAACCGGGCTGTT
ATTAAATAACCTCGCCCACGGCCAGACAGAGCATGGACAGTGCCAGCCCGCCATAAATGA
ATTCCACAAATGAGCCCAATAAACTGATTTTTCCTTTTCATATATTTTAATCTTGCTATT
TATTTAACATTCATTAAATTTCACTTTTTAAGCGGGTTTTTTATTCTCGCTAAGAGATCT
GTGGGCGTAAC
>contig#184
GAAAAGTACAATGTGTTCAAGTGTACCGCCGCTCTGATGCACATGGGAAACCTAACCAAG
GACTTTGTTCCAGTAGGAAAGGAAGAACAGGCTGAAATCAAGGATGATACCAATGCACAA
AAGGTTGCAGAACTCTGTGGCATTGATTGTGAATGGATGCTGACCTACTTCTGCAAGCCA
AAGCTAAAGGTCGGTACCGAGTGGGTCTCGAAAGGCTCATCTTGCTCTGGGGCGGCCAGC
TCTGTTTCTGGTATTGCTCGTGGAATTTATGAACGCTCATTCCGCCTTGTAGTCGAAAAA
TGTAACGAAACCCTATGCGATCCAACCATGAAGAAGGTCACCTATATTGGTGTCCTCGAC
ATCGCAGGGTTCGAAATATTCGACTACAATGGCTTTGAGCAGATTTGTATCAATTATGTC
AACGAAAAGCTGCAACAATTCTTCAATCAGCACATGTTCACACTGGAACAAGAGGAATAT
GTCAGAGAGGGTCTTGACTGGGCCAATGTGGACTTCGGCATGGATCTCCAGAAGTGTATT
GACATGTTTGAAAAACCCATGGCCTTCTTGGCCATTTTTGAGGAAGAGTCTCTTTTCCCA
AAAGCCTCTGACAAGACATTTGCTGATAAGCTGATGGCCAACCTGTTGGGAAAATGGTCC
CAGTTTGCCAAGCCCAACCCAAGACCTGATCCTGATGCACATTTTGCTGTCATCCATTAT
GCTGCCACTGTCTCCTACAACTTGACTGGGTGGCTTGAGAAGAATAAGGATCCTCTCAAT
GACACTATTGTTGAGATGATCAAGAATGGAAGCAATGCTTTGATGGTTGCATCTTTTGCT
GATCACCCAGGTCAGCCTCTTGAAACTCCCAAGGATCAAGAAAGGAAGAAGAAGGGAGGT
GGCAAGACTGTCTCTTCATACTTCAAGGGTCAACTTGATGACTTGATGACTACTCTTTAC
AAAACTGAGCCTCACTTTATCCGTTGTGTTGTCCCCAACACTCACAAGCAGCCTGGAGGT
GTTGAGTCTGACTTGGTTATGCATCAATATCAGTGTAACGGGGTGTTAGCCGGCATTGCA
ATTTGCAGGGCCGGCTTCCCGAATAAGATGCTGTATCCAGAATTCAAAGCTAGATACAAC
ATCTTGGGAGCATCCCTAGTGGCAAAGGCCAAGAATGACAAAGCAGCTGCTGGTGCAGTT
CTGGAATTGATTAAGCTGCCAGCTGAAAAATTCAGGCTTGGACACACTAAGGTGTTCTTC
CGCGCCGGTATTCTTGGTGTGATGGAAGAGACCAGAGAGGATAAGATTGGATCTGTCCTG
TCTTGGCTTCAGTCTGGAGCTAGAGGCAAAGCTTCTCGGATGCAATTCAAGAAGCTGCAA
GATCAGAAGCTTGCACTATATGCCTGCCAAAGAGCAATTAGGAACTTTTTCACTGC
>contig#185
TTTTTTTTTCTAATAAATATTTATTGCAAAGAAAATGGCTGTCAGACCTTAGCCCCTGGA
TAGTAGTACATTACAGACTCTGCTGGCAGCTGCCAACCAGCAGCTTGGAGTTCTATCAGC
TGCAACAATGTCTTTCGCACCTGTTGGGGAGCATCCGCCATGAGGAAGGCCTCCCTAAGG
CAGGAGAGTATGAGAGTCATCTGCCCGGGAGTCTCCACCATTAGGTCACGGCCTATGTGG
GTCAGGACTAGAAAAAGACACTCAACCTCATTGACGCTATGAAGAGCAGGGGATGTCAGA
GTGACGGTGCAGCACTCCGCTAATAAGGACAAGAGCACCAGCTTAGGCGGGATACCCTCG
TACTTGGTCAACAGCTGCAGCTGCTTCCTTTTCAACAGGCCGTACATCTCATTCAAGAAA
GACATGAAGGCTGACCAGCGGCCGGACTTAGTGTCCGATCGGAGAAGGTGATCTCTCTCA
TGATACCACTCCTGACAATTGTTGAGAAGAGACTCAAGAAAAGTCTCCTTCCTCTCCCTC
TCAATAATAGAAATGCAGAACCTTGCTGCAGTCTCAGCCATCTTCTGGCTCTCCACCACC
CTGGTGAAGATCTGCCTCACCAGCTCCATCAGGGACCGGCCAGACAGCCTGTTAGGGTCC
TCCATGGCCTGCTTCATGGTAGCTTCCACATCTGGGGTAAAAGTTCCAAGGCGAGACACG
TCAATGGAGTCACTATCAGCAACGGAGAATGACTCAGACCTTCCTCCACCTCTACCTGCA
GCTCCTCCTCTGTCTCCCCTGACTGTGATGGTGAGGCCAGTCCTGGCCCCCAGGTTGATA
TTGTCATGTTGCCCTGATCTCACTTGGCGGTCATCACGACCAAAGTCAACAGATCTGGAG
GAGGTGAGGGGCGCCGGGGAAACAGGTTGGAACTCTGAAGCATCAAGGTTCCAATTGTTG
ACTGGTGGGCGATACAGCTCCCTTCCAGGCTTCACCCTCGCTGACCCTCGCCCGTTGCTC
GAGTTCTCCTCCTTATTGAAATTTTTGGGCTTTGCATATTCTTGTCCCTT
>contig#186
AATTAATTTCAAATCTGCAGAAAAAATAAAAATTAACATCTCTTGGATCACTTTATTCAG
AATCTGACTCCTCATCACTATCATCCCCTCCATCACTTTCAACATCATCACCGCCAAATT
CATCATTCATCTCAATGTCTGATCCTGAGTCCAGATCCTCCAACTTAAGATCTTCAACCT
CATCATCACCTTCTGGACCATCAACATCACTTTCATCCTCGTCCTCTTCAACTTCTACCT
TTTTGGATGACTTGGATTTCTTCTCTGGGATTTCTTCATCTTCGCTATCATCATCACTTT
CGCCTTCAGTCTTCCTCTTCTTTCCTCTGTCTTCTTTCAATTTAAAGTTTTCTTCCTCAT
CAAAATCTTCACCATCAGAGCCTGAGAGGAATCCAGTGACTTCTTCACTTTGTTCCATCT
TCATTCTGATCTTTTTGTGATTTTTCTTGAGAAGTGGGATGTGAGAGTAGTCATCCATCT
TCTCCTGACCACTCACTTTTTTGGCATGCTGGATGTCTGAAATCTTCTTCCAGTTTTTAT
AGAATGCAAGCAACGGAGTTCCATCTCGTCCAACCTGTGCCTCCCAAACCTGAATCTTTT
GAGCATCTCCAACACCAAAAGTCACAGGTTTTCTTCTAGTTTCAATAAATTTTTGGTTGG
CCACTGTCTTCTCCAGAATAGTTTTGATCTTTTTAGTGTAATTAGAAACCTTGCACTTCT
TCAAGAAGTCCTTCAGTTGAAAGATCATGGGTGTGACAAGCTCTGGGAAGCCAATCTTAT
TGCTGTTATCGGCCAGGTAGGACAGAATTCCACCATAGACCTCCTCTACTGTGGAGTCTT
TGAATCCATTCTCCAAGAGCTGAGATTTGGAAAGTTTCAAAATGCAAGAGAAGTCAATTG
GTTTCATGGAAACTTTCTTGGACTTCTTTCCAAAGTTGTAATTATTCAAAACTTCCAAGT
AGAAGGGAAGGACAGGGATGAAGGTGCCAGTATTTGAGGAAATTTCCATCAAAATCTTTG
CACAATGAAACCTCAAAGGGTAGTATTTGGGTGTGGGGACAAGTTTGGCTGCTCCTATCA
CCACCTGCACCAGGGGGTAGATGAGGGGTTTCATGGCCTCACTAGAGCCAGTGTGTCCCA
GCAGAGCTCCCCACAATTCCAAGCTGTGGATGAACTGCCAGTTGTAAACTGCAAGGACAG
AGTCAGCCTTGTCTGTGGTGATGGCATTCCTGAGGTGAATGGCCAGCTGCCTGATGTAGA
CAAAGGCCTGGTAGTAGGCCAAGTTGTGGTCCAAACCCAACATCTCCACCAGGGATCTCT
TCATAAAGGAGATGGAAGGAAGAGTGGATGGGGATGTGAACTTGCAATTCTTGACATAGG
AAAGGTACATGGCTTTCACACAGGGCTCAAGAAGGGGAGAGTTCCTGACTAACTTGACAA
GGCACATGAAAGCCAAGATTCTGGGAGTTTCTGATGCAGATGACCAGATGTTGATCAGCC
TCATCATGAGTGCCTTTGCACCCTTCTGGAATGCTGTATAGTAGGGCAGCATGGAGTGGA
TGTGCTTCAACAAGACACAGAGGACACTTTGCTCATTCACTCTAGAGAGGAGTGTCACCA
ACTCCATGAGATAAGCTCTGACATGTCTCTCTACCTTCTTCCACTTCTTTGCCTTCTCTG
GTTTCATGTGAGAATCTGGCTCAATCTTCAGCCACTTCTTCAGAGCAGGCTCCAGGTTGA
CCACGCACAACCTCACCACTGAGTTGAACAGTGAACCTCCTTCTACTATGTACTTGATTG
GAGCTGCTTCCTCACTCTTTTCACCAGACCCAATGGCTGCAACAGCACCCTTAAACCCCT
CAATGATGTCATGAATAAGTGGCAAAGTTGGCTGTTTGCTCAAATCTTCCAGCCATGTGT
CCACTTGAGCTTGGTTCAGTTTTTGCTTCGATAGCAGCAGCAACAGCTTCCTCATCTTCA
AAATCACTTTCATCACTAGCTACTTCAAGCTTGTCTGGTATTTTGTGCGCACCCTTTTCC
TTTTCATCATTGTCATCATCCGAAGATTCATCAAAATTGAGCAATTCTTCATCATTTTCT
TTAAGAAACTCGAAGAACTCTGGATCTTTATCTTGCAATGATGAAATGTAATTTTTCTGA
TCTTTTGCACCAGACTTGGCCTTCTTAGGATCAGCTGCTTCATCAG
>contig#187
TTTTTTTTGTTTTAAGTTATTAGATGCTTAATATATTTCAATTCTACAAAAGTACACAAA
ACACAGCCGTGCCTACTCACCACTATTGATCACATTGTAAGTCCTTGTGTTTATAAATCT
GAAACACAAAAAGAATGAGAGCAAAAGAAAACCCTCTCAAATAAGACTTTCATTACAAAT
TACATCATCTGCTCTTCTTCCTCCCTTTGGTCAGTTCAGCCATTTGCTTAGGGTCGATAG
AATCCAACACTTTAGGAATTTGTTTCATTAGCTCTTCCAAACTGATCTCAAAATCACTCT
CCTTCCAAGTTTCTTTCAGTTTTCCCAAAATCAGAGACATAATTCTTCCAGGAGGACATC
CTGCTTCCTTCAAGTGATTTCCAGTCACTGCAAACCTTGGCATCTCCCAGGTGGAGAACT
CCTTGGCCAGGTCCATGTTGCCCCTGTACTTCAACACCTGGTCTATGAACAGCCTGGTGT
CCTGCACCTTAGCTTTCGAGTCCACAGCCATGAACTGGTAAGGTCTGATAGGTGTGGGGT
GTGGAATATCCCCCCTGTTAGCTACCACAAAGAGACACAGATCTCTCTCAAGTCCTGACA
GCCTCAGTCTGTCGTGAAGATTCATGACCTGGGTTTGGTCTTTTAAAAGAGCTGCCAGTA
GAGCTGTGGGTCCCAGCTGGGTTTGATTTGCTTGACACAAGGTGATCACTTTTTTAAATT
CATCAATGTTAGGTTCAGAGGGAAGTCCAATGAATGGTCCCAAGCCAACCTCTATCATCT
TAATTGTGAGTTCCTTAGCATAATTTCCGATCAGAATCTTCTTCCACTCCATCCAAATTC
TCTCTCCAGAAATTCTCTCCATTCCACCAACATTGCTTTTAATAGCTGCTATTGTATCAT
CATCATGATTATCAGAAACAGTAGAAATTCTCCCATAGAATCTGAAGTATCTCAAGATTC
TCAAATAATCCTCCTGAATTCTCTGCACAGGGTCCCCCACAAACTTCACTTTCTTGGCTT
TTAAATCCTCTGTTCCATTGAAGTAGTCATAGACCAACCCATCCAACCCCAGGAACATGG
AGTTGATGGTCAAGTCCCTCCTGTTGGCGTCCAGCTGCCAGTCCGTAGTGAACTCCACCT
CTGCATGCCTCCCATCAGTAACCTTGTCAATCCTGAGAGTGGTCACCTCATAATTCTCCT
TGTCATTAATTCTGGCAGTAATAGTTCCATGCTTTTCGCCCTGATTATTGATCATACGAA
TCTCCTCCTTTTCAAACATGTCTTTCATCTGATCCGGTGTGGCAGTGGTAGCAAAGTCAA
TATCAGCAGGGGCCTTGTCCATCAGCAAGTCCCTCACAGCCCCTCCAGCAATCCTCAGCT
CATACCCGTGCTTGGTGAACAGGCTGGAGAGTGTGTCCAGCTCGGGGGTGAGGACATTGT
GAAACTTGGCTGACTCCAACTTCATTGTCTTCAACTTGGTACTGAAGTTGTGTGCAAGCC
TGACAGCTGGACGAACCTGACAGTTTCTGAAGATGAGAGTCAACATTAGAGATACTCTTG
CATTGCACAACTTTCTCTTGTAGAAGTGA
>contig#188
TGCCGAGGGTCGCAAGGCTAATGATTCACACGCCGACTGCTATCAGTATTTTTGTGTGCC
TGAGTATGGTACAGCTAATGGCCGTCTTCATTTCCATGCGGTGCACTTTATGCGGACACT
TCCTACAGGTAGCGTTGACCCTAATTTTGGTCGTCGGGTACGCAATCGCCGCCAGTTAAA
TAGCTTGCAAAATACGTGGCCTTATGGTTACAGTATGCCCATCGCAGTTCGCTACACGCA
GGACGCTTTTTCACGTTCTGGTTGGTTGTGGCCTGTTGATGCTAAAGGTGAGCCGCTTAA
AGCTACCAGTTATATGGCTGTTGGTTTCTATGTGGCTAAATACGTTAACAAAAAGTCAGA
TATGGACCTTGCTGCTAAAGGTCTAGGAGCTAAAGAATGGAACAACTCACTAAAAACCAA
GCTGTCGCTACTTCCCAAGAAGCTGTTCAGAATCAGAATGAGCCGCAACTTCGGGATGAA
AATGCTCACAATGACAAATCTGTCCACGGAGTGCTTAATCCAACTTACCAAGCTGGGTTA
CGACGCGACGCCGTTCAACCAGATATTGAAGCAGAACGCAAAAAGAGAGATGAGATTGAG
GCTGGGAAAAGTTACTGTAGCCGACGTTTTGGCGGCGCAACCTGTGACGACAAATCTGCT
CAAATTTATGCGCGCTTCGATAAAAATGATTGGCGTATCCAACCTGCAGAGTTTTATCGC
TTCCATGACGCAGAAGTTAACACTTTCGGATATTTCTGATGAGTCGAAAAATTATCTTGA
TAAAGCAGGAATTACTACTGCTTGTTTACGAATTAAATCGAAGTGGACTGCTGGCGGAAA
ATGAGAAAATTCGACCTATCCTTGCGCAGCTCGAGAAGCTCTTACTTTGCGACCTTTCGC
CATCAACTAACGATTCTGTCAAAAACTGACGCGTTGGATGAGGAGAAGTGGCTTAATATG
CTTGGCACGTTCGTCAAGGACTGGTTTAGATATGAGTCACATTTTGTTCATGGTAGAGAT
TCTCTTGTTGACATTTTAAAAGAGCGTGGATTACTATCTGAGTCCGATGCTGTTCAACCA
CTAATAGGTAAGAAATCATGAGTCAAGTTACTGAACAATCCGTACGTTTCCAGACCGCTT
TGGCCTCTATTAAGCTCATTCAGGCTTCTGCCGTTTTGGATTTAACCGAAGATGATTTCG
ATTTTCTGACGAGTAACAAAGTTTGGATTGCTACTGACCGCTCTCGTGCTCGTCGCTGCG
TTGAGGCTTGCGTTTATGGTACGCTGGACTTTGTAGGATACCCTCGCTTTCCTGCTCCTG
TTGAGTTTATTGCTGCCGTCATTGCTTATTATGTTCATCCCGTCAACATTCAAACGGCCT
GTCTCATCATGGAAGGCGCTGAATTTACGGAAAACATTATTAATGGCGTCGAGCGTCCGG
TTAAAGCCGCTGAATTGTTCGCGTTTACCTTGCGTGTACGCGCAGGAAACACTGACGTTC
TTACTGACGCAGAAGAAAACGTGCGTCAAAAATTACGTGCAGAAGGAGTGATGTAATGTC
TAAAGGTAAAAAACGTTCTGGCGCTCGCCCTGGTCGTCCGCAGCCGTTGCGAGGTACTAA
AGGCAAGCGTAAAGGCGCTCGTCTTTGGTATGTAGGTGGTCAACAATTTTAATTGCAGGG
GCTTCGGCCCCTTACTTGAGGATAAATTATGTCTAATATTCAAACTGGCGCCGAGCGTAT
GCCGCATGACCTTTCCCATCTTGGCTTCCTTGCTGGTCAGATTGGTCGTCTTATTACCAT
TTCAACTACTCCGGTTATCGCTGGCGACTCCTTCGAGATGGACGCCGTTGGCGCTCTCCG
TCTTTCTCCATTGCGTCGTGGCCTTGCTATTGACTCTACTGTAGACATTTTTACTTTTTA
TGTCCCTCATCGTCACGTTTATGGTGAACAGTGGATTAAGTTCATGAAGGATGGTGTTAA
TGCCACTCCTCTCCCGACTGTTAACACTACTGGTTATATTGACCATGCCGCTTTTCTTGG
CACGATTAACCCTGATACCAATAAAATCCCTAAGCATTTGTTTCAGGGTTATTTGAATAT
CTATAACAACTATTTTAAAGCGCCGTGGATGCCTGACCGTACCGAGGCTAACCCTAATGA
GCTTAATCAAGATGATGCTCGTTATGGTTTCCGTTGCTGCCATCTCAAAAACATTTGGAC
TGCTCCGCTTCCTCCTGAGACTGAGCTTTCTCGCCAAATGACGACTTCTACCACATCTAT
TGACATTATGGGTCTGCAAGCTGCTTATGCTAATTTGCATACTGACCAAGAACGTGATTA
CTTCATGCAGCGTTACCATGATGTTATTTCTTCATTTGGAGGTAAAACCTCTTATGACGC
TGACAACCGTCCTTTACTTGTCATGCGCTCTAATCTCTGGGCATCTGGCTATGATGTTGA
TGGAACTGACCAAACGTCGTTAGGCCAGTTTTCTGGTCGTGTTCAACAGACCTATAAACA
TTCTGTGCCGCGTTTCTTTGTTCCTGAGCATGGCACTATGTTTACTCTTGCGCTTGTTCG
TTTTCCGCCTACTGCGACTAAAGAGATTCAGTACCTTAACGCTAAAGGTGCTTTGACTTA
TACCGATATTGCTGGCGACCCTGTTTTGTATGGCAACTTGCCGCCGCGTGAAATTTCTAT
GAAGGATGTTTTCCGTTCTGGTGATTCGTCTAAGAAGTTTAAGATTGCTGAGGGTCAGTG
GTATCGTTATGCGCCTTCGTATGTTTCTCCTGCTTATCACCTTCTTGAAGGCTTCCCATT
CATTCAGGAACCGCCTTCTGGTGATTTGCAAGAACGCGTACTTATTCGCCACCATGATTA
TGACCAGTGTTTCCAGTCCGTTCAGTTGTTGCAGTGGAATAGTCAGGTTAAATTTAATGT
GACCGTTTATCGCAATCTGCCGACCACTCGCGATTCAATCATGACTTCGTGATAAAAGAT
TGAGTGTGAGGTTATAACGCCGAAGCGGTAAAAATTTTAATTTTTGCCGCTGAGGGGTTG
ACCAAGCGAAGCGCGGTAGGTTTTCTGCTTAGGAGTTTAATCATGTTTCAGACTTTTATT
TCTCGCCATAATTCAAACTTTTTTTCTGATAAGCTGGTTCTCACTTCTGTTACTCCAGCT
TCTTCGGCACCTGTTTTACAGACACCTAAAGCTACATCGTCAACGTTATATTTTGATAGT
TTGACGGTTAATGCTGGTAATGGTGGTTTTCTTCATTGCATTCAGATGGATACATCTGTC
AACGCCGCTAATCAGGTTGTTTCTGTTGGTGCTGATATTGCTTTTGATGCCGACCCTAAA
TTTTTTGCCTGTTTGGTTCGCTTTGAGTCTTCTTCGGTTCCGACTACCCTCCCGACTGCC
TATGATGTTTATCCTTTGGATGGTCGCCATGATGGTGGTTATTATACCGTCAAGGACTGT
GTGACTATTGACGTCCTTCCCCGTACGCCGGGCAATAATGTTTATGTTGGTTTCATGGTT
TGGTCTAACTTTACCGCTACTAAATGCCGCGGATTGGTTTCGCTGAATCAGGTTATTAAA
GAGATTATTTGTCTCCAGCCACTTAAGTGAGGTGATTTATGTTTGGTGCTATTGCTGGCG
GTATTGCTTCTGCTCTTGCTGGTGGCGCCATGTCTAAATTGTTTGGAGGCGGTCAAAAAG
CCGCCTCCGGTGGCATTCAAGGTGATGTGCTTGCTACCGATAACAATACTGTAGGCATGG
GTGATGCTGGTATTAAATCTGCCATTCAAGGCTCTAATGTTCCTAACCCTGATGAGGCCG
TCCCTAGTTTTGTTTCTGGTGCTATGGCTAAAGCTGGTAAAGGACTTCTTGAAGGTACGT
TGCAGGCTGGCACTTCTGCCGTTTCTGATAAGTTGCTTGATTTGGTTGGACTTGGTGGCA
AGTCTGCCGCTGATAAAGGAAAGGATACTCGTGATTATCTTGCTGCTGCATTTCCTGAGC
TTAATGCTTGGGAGCGTGCTGGTGCTGATGCTTCCTCTGCTGGTATGGTTGACGCCGGAT
TTGAGAATCAAAAAGAGCTTACTAAAATGCAACTGGACAATCAGAAAGAGATTGCCGAGA
TGCAAAATGAGACTCAAAAAGAGATTGCTGGCATTCAGTCGGCGACTTCACGCCAGAATA
CGAAAGACCAGGTATATGCACAAAATGAGATGCTTGCTTATCAACAGAAGGAGTCTACTG
CTCGCGTTGCGTCTATTATGGAAAACACCAATCTTTCCAAGCAACAGCAGGTTTCCGAGA
TTATGCGCCAAATGCTTACTCAAGCTCAAACGGCTGGTCAGTATTTTACCAATGACCAAA
TCAAAGAAATGACTCGCAAGGTTAGTGCTGAGGTTGACTTAGTTCATCAGCAAACGCAGA
ATCAGCGGTATGGCTCTTCTCATATTGGCGCTACTGCAAAGGATATTTCTAATGTCGTCA
CTGATGCTGCTTCTGGTGTGGTTGATATTTTTCATGGTATTGATAAAGCTGTTGCCGATA
CTTGGAACAATTTCTGGAAAGACGGTAAAGCTGATGGTATTGGCTCTAATTTGTCTAGGA
AATAACCGTCAGGATTGACACCCTCCCAATTGTATGTTTTCATGCCTCCAAATCTTGGAG
GCTTTTTTATGGTTCGTTCTTATTACCCTTCTGAATGTCACGCTGATTATTTTGACTTTG
AGCGTATCGAGGCTCTTAAACCTGCTATTGAGGCTTGTGGCATTTCTACTCTTTCTCAAT
CCCCAATGCTTGGCTTCCATAAGCAGATGGATAACCGCATCAAGCTCTTGGAAGAGATTC
TGTCTTTTCGTATGCAGGGCGTTGAGTTCGATAATGGTGATATGTATGTTGACGGCCATA
AGGCTGCTTCTGACGTTCGTGATGAGTTTGTATCTGTTACTGAGAAGTTAATGGATGAAT
TGGCACAATGCTACAATGTGCTCCCCCAACTTGATATTAATAACACTATAGACCACCGCC
CCGAAGGGGACGAAAAATGGTTTTTAGAGAACGAGAAGACGGTTACGCAGTTTTGCCGCA
AGCTGGCTGCTGAACGCCCTCTTAAGGATATTCGCGATGAGTATAATTACCCCAAAAAGA
AAGGTATTAAGGATGAGTGTTCAAGATTGCTGGAGGCCTCCACTATGAAATCGCGTAGAG
GCTTTGCTATTCAGCGTTTGATGAATGCAATGCGACAGGCTCATGCTGATGGTTGGTTTA
TCGTTTTTGACACTCTCACGTTGGCTGACGACCGATTAGAGGCGTTTTATGATAATCCCA
ATGCTTTGCGTGACTATTTTCGTGATATTGGTCGTATGGTTCTTGC
>contig#189
AGCAAATTTTGAGAAGAAATCCAAGGTTGTAAGATGTCTGGCCAGCCAGCCCGGACTCAC
GAGGATATTGAGGCCCAGATTGCTGACATTCAGGCCAGGAGAGCTCAGCAGCCCACGGAT
GAGGAGGTGCCCAAGGAGAATGACAGGGTTGGGCTCAATGATACTGGGGTCTTTGATACG
GAGATATATGGGGGGAAGGGGAAGTTTGAAGGATACGTAACATCCATCGCTTCAAAGGAG
GAGGAGGACGATGATGAAGGAGAAGCTCCTGACAGAGGAAGACAGAGACCCAGTTACACG
GCCCCCATGGCCATCCTGAACGATGTTGCGAAGAGCACGGGGGATGATTATGATCCTTTT
GCTGAGCACAAGATACCCACCGTGGCCAGCAGGGAGAGTGAATACCAGGCGAGGAGGAGA
GCCCAGCAGATCTCTCCTGCTAGGGTTGACTTCTTTGCTGATGGGGGGAAGACTCCTGAG
GTTGGGGGCAGGGGGTCTGCAATCATGTGGGAGCAGGAGCTCAAGGGGCAGGAGGCTGAC
TTCAGGAAGCAGATGGCGGAGAAGGCCAAGGATGGGACTCTGAAGGCAGTGGACACTAAT
GGAGCAAAGACAGCTCCAAAGAGAAGAGGAAGATGGGACCAAACTTCTGATGAAACTCCA
GCAAAGTCAGCCAAGAAACCAGCAGCTGCTTTCTTTGCTGCTGAGGCTTCCACTCCTTCC
CACACTGCATGGGCAGAGACTCCAGGTAGGAAGGACCCAGGGGCAGAAACTCCAGGAAAT
GGGAGTACTCCAGCAGCTGTGAGGATGTGGGACCCCACTCCAGCACACACCACTCCAGGG
AGGGAGAAAAGTGGAGCAGAAACTCCAGGACATGGAGCTGCAACTCCAGGTGCCAGCACC
AGGAGGAACAGATGGGACGAGACTCCCCGGACTGACAGAGAGACTCCAGCACATGCTGGA
TGGGCGGAGACTCCTCGCTCTGTGCAGCCAGGAGACAAGATTGTCTCGGAGACTCCAACT
CCTTCTGCCAGTAAGCGTCGTTCCAGGTGGGATGAGACTCCTGGGGCAACTCCCAGCATG
ACTCCTGGAGGAACCACTCCAAGTGGAGGGACTCCTAGCATGACCCCAGGAGGAGCAACC
CCCAGCTCCACTCCTACCATGATGACCCCAGGAGGCTCCACCCCCATGGGTCAGAAGGCG
ATGGGCATGGCGACCCCCTCCGCCGCCCAGCTGCTGCAGATGACCCCTGAGCAGATGCAG
GCCTACAGGTGGGAGAGGGAGATAGATGAGAGGAACAGACCCCTGGCTGATGAGGAGCTC
GACGCTATGTTCCCCCCTGGGTACAAGATACTCCAAACTACCAACAAACTATATCTCCAC
TAGGACCCCGGCCAGGAAGCTGACCGCCACCCCCACCCCCATGATGGGGCAGACCCCCAC
TGGGTTCTACATGCAGACGGAGAACCTGGACAAGTCAGCCAAGTTCATTGACAACCAGCC
CAAGGGAGGTAACTTGCCATTCCTGAAGCCAGAAGATGCCCAATATTTCGACAAGCTCCT
CGTTGATGTGGATGAGGATCAACTATCTCCAGAAGAGCTGAAGGAAAGAACAATTATGAA
ACTTCTGCTTAAAATCAAGAATGGAACTCCTCCCATGAGGAAGTCAGCCCTCAGAAGAAT
CACTGACAAAGCCAGAGAGTTTGGAGCAGGCCCACTCTTTAACCAGATCCTGCCCCTCCT
CATGTCCCCCACCCTGGAGGACCAGGAGAGGCACTTACTGGTGAAGGTCATCGACAGGGT
GTTGTACAAGTTGGATGACCTGGTGAGGCCCTATGTGCACAAGATCTTGGTGGTCATAGA
GCCCCTTCTCATTGACGAGGACTACTACGCCAGGGTGGAGGGCAGGGAGATCATCTCCAA
CTTGGCCAAGGCCGCCGGGTTGGCCACTATGATCTCCACCATGAGGCCGGACATTGACAA
CATTGATGAGTACGTCAGGAACACCACCGCCAGGGCCTTCGCCGTGGTGGCCTCAGCCCT
GGGGATCCCCTCCCTCCTCCCATTCTTGAAAGCTGTCTGCAGATCCAAGAAGTCCTGGCA
GGCCCGCCACACTGGCATCAAGATTGTCCAGCAGATCGCCATCTTGATGGGCTGTGCCAT
TCTGCCCCACCTGAGGGCCCTTGTGGAGATCATCGAGCACGGCCTGGTGGACGAGCAGCA
GAAGGTCAGGACCATCACCGCCCTGGCCCTGGCTGCCTTGGCCGAGGCCGCCACTCCCTA
CGGGATTGAGAGCTTTGACTCCGTGCTGAAGCCTCTCTGGAAAGGAATCAGAACCCACAG
AGGAAAGGGTCTCGCTGCTTTCCTCAAGGCTATTGGATATTTGATCCCATTGATGGACGC
TGAGTACGCCAACTACTACACCAGGGAGGTGATGTTGATCCTGATCAGGGAGTTCCAGTC
TCCGGATGAGGAGATGAAGAAGATTGTGTTGAAGGTGGTGAAGCAATGTTGCTCCACTGA
CGGTGTGGAAGCCCAGTATATCAAGGATGATATTCTCCCACATTTCTTCAAACATTTCTG
GAACCACCGCATGGCCCTCGACAGGAGGAACTACAGGCAGCTGGTGGACACCACGGTGGA
GATTGCCAACAGGGTGGGGGCCAGCGAGATCATCAACAGGCTGGTGGATGATTTGAAAGA
TGAAAATGAGCAGTACAGGAAGATGGTGATGGAGTCCATCGAGAAGATAATGGGTGGGCT
TGGGTCTGCTGATGTTGACAGCAGGTTGGAGGAGCAGTTGATCGATGGCATCCTGTATGC
CTTCCAGGAGCAGACCACGGAGGACGTGGTGATGTTGAACGGATTCGGAACAATTGTCAA
CAGTTTGGCCAAGAGAGTCAAACCATATTTGCCACAGATTTGTGGAACCATTTTGTGGCG
ACTGAACAACAAGTCAGCCAAGGTGAGGCAGCAGGCCGCCGACCTCATCTCCAGGATTGC
CGTGGTCATGAAGACCTGTCAGGAGGAGAAGCTCATGGGCCATTTGGGGGTTGTTCTGTA
CGAGTATCTAGGAGAGGAATATCCTGAGGTGTTGGGATCAATCTTGGGAGCTCTTAAAGC
TATTGTCAACGTGATTGGAATGACCAAGATGACTCCACCAATTAAAGACCTTCTTCCCAG
GTTGACTCCAATCTTGAAGAATCGTCACGAGAAAGTGCAAGAGAATTGTATTGACTTAGT
GGGCAGAATTGCAGACAGAGGTCCTGAGTACGTGAGTGCCAGAGAGTGGATGAGAATCTG
TTTTGAGCTTCTGGAGTTGCTGAAAGCTCACAAGAAAGCCATCAGGAGAGCCACTGTTAA
CACTTTTGGTTATATTGCCAAGGCTATTGGTCCCCATGACGTCCTCGCCACCCTCCTCAA
CAACCTCAAGGTTCAGGAGAGGCAGAACAGGGTCTGCACCACCGTGGCCATCGCCATCGT
GGCAGAGACCTGCTCTCCCTTCACTGTGTTGCCCGGCCTCATGAATGAGTACAGGGTGCC
AGAGCTCAATGTGCAGAATGGGGTCCTCAAGAGTCTTTCCTTCCTCTTTGAATACATTGG
AGAGATGGGCAAGGACTACATCTACGCCGTGACCCCCTTGCTGGAGGACGCATTGATGGA
CAGGGACCTGGTGCACAGGCAGACAGCCTGCGCTGCCATCAAGCACATGGCCCTCGGGGT
GTTCGGGTTTGGGTGCGAGGATGCTCTCGTGCATCTCATGAACTTTGTCTGGCCAAATGT
GTTCGAAACCTCTCCTCACTTGGTGCAGGCTTTCATGGACGCTATTGAGGGGATGAGGGT
GGCCCTGGGCCCTGTGAAGGTGTTGCAGTACTGCCTGCAGGGGCTCTACCACCCCGCTAG
GAAGGTGAGGGACGTGTACTGGAAGGTGTACAACACCCTCTACATAGGCGGGCAGGACGC
CCTGGTCATTGGTTACCCCAGGATACCTAATGACGCTAAGAACTCGTATGCTCGCTACGA
GCTGGATTATGTTTTGTAAATATTCGGTACTAAGCAGGCAGTGGCTGCGGTGTGTT
>contig#190
TCACTTCTACAAGAGAAAAATTTATTATCTCCTAGTTATTTCTTATATTATATTGAACAT
CTGCAAATAAATTTAGTGATGTCAGCTTTGTCCAACAACAACAGCGAAGAGGAGGAGATG
CCCATCCAGCCCCCCATTGATAGCGAGTCTTGGTGCAGGACAAAAATCAGTGAGGATGTG
AAGCACACTTTTGCCTGGACTATTGAGAGGTTTAGTGAGAGACAGGAGCCTAATAGCCAG
TTTCTGTGGTCCAGCAAGTTCACAATCAGAGGTCCTGACGACCTGATCACACACTGGAAG
ATGAAGCTGTACCCCAAGGGTGACACTCCTGAAGCCTCAGGATACTTGTCTGTCTACTTG
TCCAACCAGACAGAGTCAGAGGTGAAAGCCAGATATGAATTTACAATTTTGGATGTGACA
AAAAACAAACAGAACAGAGTCAAATCCACATTCACTCAGTTTAAAGCCAAACCAGACTCC
TGGGGGTTCAGGAAGTTCATTTCTACAGATTTTCTTAAAAGCAGATCTTCCCAATGGTTG
CCAGAAGACAACCTGACCATTGTCTGTGATGTCTCCATCATAGGTGCTGAGAGAACACTC
TCTGGCTCAAAGTACCCAGAGGAAAGTGCCAAGAATCAAAAACCTAAACACAAATGCCAC
AAACAGTTGAGCACAGACTTGGAGACAGCATTTCATAACAAGGACTTTGCAGATGTTAAG
GTTGCCTGTGGGGACAGAGTGTTTGAGTGCCACCAGTTCATGCTAAGTGCCAGGTCCCCG
GTGTTCAGGGCCATGTTCCAGTCGGACATGACGGAGGCCCAGACCAAGAGGGTGGACATA
CAGGATCTCCAGCCAGATGTAGTGAATGACATGTTGTTGTATGTTTACACTGGGAACACT
CCTAACCTGAACAGAGTTGCTGGGGAGTTACTCGCAGCTGCTGACAAGTACCAGCTGGAG
CAGCTCAAGAACATCTGCGAGGAGAGGCTTTGCAACAGCCTGGAGATTGGGAACAGTGTC
AGCCATCTTGTGTTAGGGGACATGTATCAGGCACAGCAGCTAAAGAGGATGTCTCTACAG
TTCGTGGTGAGGAACATGAGCAGCGTGGTCAGGTCCAGGGACTGGAGGGAGAGGCTCATC
GACCACCCAGGGTCAGCAGAGGTGGTGGCGGCCATGGCCAGGCAGGAGTCTGGAGACACG
ATTACGCGGAAGACCCCTGGCCAGAACCAAGGACAGGCTGGCCAGGAACCTCAAGCCAAG
AGAGCAAAGAGCTCCAGCACGACTCCAATCAGGTTCCCCAATTAATTTGCAAACATCCGG
TGAAAATTTATCATGTATAATATAATGGGCTCCTTAGCTGTGGGTCCTTCTGTCTTATTA
TTATGAAAATAAATCAAGTTTGTGTGTTATAAAAACCGGTTCCACATCATGTGGGTGGGT
TGTCTCTTAAACCCAGGCTTCAGTCTCTCGCTGTGATTACCATCAGCAAGGCGTCAGTCA
TGTATATTGTATACTCCCATAAGTCACGGGGTTTCCAATGCTATAAATGCATGTGATGTG
CATTAAATTTTTATTTTATTTCTGTTTTTCACAACTAGTACATCTACACATCCTGGGAAT
TCACATTTCAGAAAAAAAAAAAA
>contig#191
CTATGTTGTATAAATATACCTTAAAAGACGCAAATCATTTTGGAAACTTCTTTGAGGTTA
TCTCTTTCAACAATATCAATGAAAAAATAAGGTGATATTACAAACGGATTAAATTAAAAA
ATAATCCCTCTATCCTTCACCACAAGTCATGGTCCCCAAACAGAGCCCAGTAAACAATAT
TGAGCAAAATGAAACTGGTTGGGAAGAGCCAACGTGATATTCTATCCACTAGAACTGCCT
TTTCTCGGCGTTTCTTCATCAGGTCCCGGATTTCTTTTTGTCTTTTCGCATGCGCATCCT
GTGCAATGTCTTTATTCACAGGAGGAACTGGTATAGGCCCAAGGTTGAGCTGAGGGTGAT
CCGAGGCAGGACTAGAACTTTGGTAGTTCGGTGGGGGTGGAGGTGGTGGTAGAGTCACTC
TCCCAGGTCTACAGTAAACACCATCTGATTGCTTTGGTACATGATTGGCATTGTTCATAT
TGTTCCGTTGATGCATGTTACCAGCCAAGGAAGAAAATTGCGGGATGTTGAGGTGATTGT
TGGTCACAACTTCGAGGAACTGAGTTTCCAACAACAGCAGCTTTGCCATTTGATCCGATT
TCATTGTACGTGAGGTCGGGGCGTGGCCTTACAGTTTCCTCATAGATATTATGTATTCCA
TTCTCTGCCTCCTGTTCTTTATTTTCATTAAATTCCTGCACTATATCTTGTACAGCTTGA
AAGCTCTTTGGTTGTTTCAATCCACCTGGTAGGCCAAGAGCCGGAGCCTTTGCTCCCAAC
AGGAGGTTTGTGAGACCTGCACTTTTCTTTTTTTCAATGTCTGCTATATCACCCATCACA
ATGTTGACTAGAGCATACTCCATCAAAGAGAGGAACACAAACACTGTGCAACCAGACATG
AACACATCAATAGCCTTGATGTATGAAACAGGTGGGAGAGACTTCTGACTATTGGCATGT
TGAGTGGAAAGTGTTAGCAGTGATGTGACGCCAAGGGTTACCCTCGCAGGAACTGCTTCA
GGTTTTATCCAGAAAGATATCCAGGACATTATGACTATGAGGCAGGTTGGAACATATGTA
TGGAAGAGATAATAACCCAACCTTCTTTTGAACATGAAACCAACCTCCAGACAGATAAAA
TTACCTGTTGAGTACGCAGTTGTGCAATCTCCAGTAAAGTTGTGTGTCAGTTCAAGCTGA
GGAAGCTCAATCCCTGAATCCACATCAAGCGGCATCTGCGGATCCCACTCAAATATTGAG
TCATCTGT
>contig#192
ATGCATATAAAAAAATCAACAAAGAAGACAACCCAAGTATTAAAACAGATTGCTGCTGGG
GATGCTGTCACAGCTAAAATTACATTAATTTAATATATAATCTATATTCCTGTTTCCATA
GCTATCTAAATACAATAATAATAAGATAGCTTGGCTAGCAAATCACAGTTCACTCTTTCT
GACCATCCAGCTTCTCCTTGAGATTTGCTCTCCAGTCATCAGATTTCAAGGATCCCATTT
TCTGCTGCATCGTATCAATCCTTTTCTTGGAATCAGCCCTATTTTCATCAACCAGCTTTA
ACCTCTCCTTCTTTGTGCAAGCCCTCATGGCCCAGTCCAGCTTGTTACACTCACCAAAGA
ACTGTTTGAACATGCTGGTCTCCTCATGGCAGGCCAGGAGCTGTCTGATGACGATGTTGC
ATTCCTCCGAGTGGAGATGCTCGTCTAAAGGCACGTGCATCTT
>contig#193
CCTAGGGTTGTTTTGGGTCACCCTAGGGGGTGGCAATTACAAACTGTCAGGGTTTTGGAC
ATAAAATGGATAGAAATAACAACTACGATATCACAAGCAACTAAAATGAGAATGAAAATT
CCTAAATTTTTCAGAATTTTGATCCCCATTTTCTCTTCATTCATATGGCAAATCATTCAT
CACTAAAAATTGAGCATTCGTTGTATTCTGTGACGGTCACTTTTCAGTGTTTTTTTACTG
TCTCACCCAGTGCGGTGTCTCTGAGCAGAAATTGAAAATTTTGATTTAATCCGGTCACAA
AATTTGGTTCTAAAATCCTTTTCTTTCAAAATTAATTTCCGTTGCCGTTTCACTTTTCGT
TTCGTTTTCTTTACTGTCTTCCATCATCAGAGTCACTGGTTGTCTCGTTGTTGCCTTTCT
CTTTCTTGCCCCCCTGGTACGCGTGCCTTCTCAGCCTGTCGTACAGCTCCTCCTTGTTCC
CGTACAGGCTGGCGTTGGACCTGGCCAGGCTGTTCATCTTGCCACTGGCCATGCTTGCGG
CTAACCCCTCCTTCATGTAGCCCTCGTTATAGAAGTTAGGCATGTCCCAGCCATCTTCCT
CGTCATCATAGTAGTGTGCATAGTTGCTGTGGTGGCTGGGTGCAATGCTCTCTGCGTATG
GGGCGGGTTGTCCGTAGTAAAAGTTGGGTCCACCTTGGTGAGCAACCTCAGCGCCAGGGC
CAAGTCCAGCCTTCTCTGGCTTCTTTGTTCGTGTAGCACGGACACAGATCATCCAAATTA
GAAGAACAAGCAAAATGACAAAAATCACAGCGCCAGTGATTCCTCCTGCAATGTAGGCAA
ATTCAGACTTCTGTTCGCAGTCTTCTCCGGTAAAGGAACCGGCACATTGGCAATAGGCAG
CTCCAAATTTGTCTTTCAAGCATTTACCCTGATTCCTGCAGCGTCCCTCGCAGACATCCC
TGCAGTCGCCAGTTTCTCCACTGCCCAGGTACCCAGGCTTGCACTCGCACCGGTGGGTAT
TGTTCCCAGGGTGGAAGAGACACATAGCGTTCTTATCACAAAGCTCCATCTCACCATCTC
CAACCTTGCATCTGTTGGTGCACTCACTCTTGGCTGTTGCGCCATCCCTTTTGGTGCTGG
TGTCCGTGGGGCAGGGGGTGCACTCGGTCTGCTGCTGCTCTGGCTGGTAGAATCCCTGTG
GACAGTTGGTGCACGCGTTCATAGTGGCATTCAGGTATTGGCCAGCAAGACAGATCGGAA
GGGAGCAGGCGGAGCTGTCAACGGATCCTTGCTTAGATGTGGTAAAACCTTGGGGACATT
CTTGACAGGCCAGGTGGATGCCCTTCTTTCTGTAGCTCCCAAGAGGACATTGGACACAGT
CGCCAACCAAATCAATCTGCTTGCCATCAGGACATTCTGGTCTACATTCCACTTGACTCA
GGGATTCCTTTGTACGGGTTGTCATTCCAATTCCACACATGTAACAGAAAAACTTTCCTT
CTTCAGGCTGATATTTTCCATGTCCACAAGGTCTGCAGAGTCCAGTAACTTCATCAAAAT
ATTTTCCAGCAGCACATTTCTCCTTGCAGTCAGACACTCTATTAGAGCCTTCATTTTCTG
TCACTCCAGGTACCCCTTGTATCTCTGGGCACTGGGTGCAGGTCAGCTGAGCTTCTGAAG
GGTTGTACTGCCCAATAGGACATGCTTCACATGTCAGTGTCAGGTCATCGTAGAATGAGC
CAGCTGGGCACGGCACGCAGGTGTTGCCAACAACAACTGAGCCGATTGGGCATGAGAAAG
ACTGGGATATATCGATGGATGCTCGGTCCAAGAGAGTTCCTGGAAGAGTGTTGTCCACAT
TCAATTGGTCAGCATCAAAGATGATTTCTTGGATCAGTTTTTCCAGCTTTTCTCTCTGAC
CACTGTTGGAATTTACAGCTTCGTCTCCTTCGATTGTTGGGAAAGAAATCTCCAGGTCAT
ATTTCTGGTCCTGGTCCAGCTGCCTTCGCACTCTCCCACTACTCTTTTGAATACAGTCTA
CCTTAACACCAAGGTCCGCGCAATCCTTTTCATTAATCTTATCACAAGCTGAGAATCTCC
ATTCTTTGTTCAGCTCTTGAAGAGCATTGATGATCTTTGTCTTTAGAACTCCTTGACCAG
CCTTGCTGCAGAGCACCTGTGCCAGGTATTGCAGTTTGATTTTGAAAATCTTTTTAGCGG
GAGTTGCGGCTGAACATGCAGGGTAGATGAACTGTGATGCTGGGTTCTTGTTTGGATTTG
GTCGCCAGAATCCTTCTGCTCCGCAGGTGTAAAACTGAGGGACGGGCTGGGAAAACTTCA
TTCCAGGGTCACATTCAATTCTGCAAACCTTGAACCTGCCTCCTGGACCCCAGTCCTCGC
AGTTCTGGGAACCACTATCTGGAGGATCCAAAGGAGGACAGAATGACTCAACAACATAGA
TTTTGAAAGCACATGTAGCAGAATTTCCTGCATCATCATAGGCAATGTATTGAATTTCAT
AGACGCCCCAATGAAGTGCCTGGCC
>contig#194
GGAGATCTCTTTTTATTTCTACAATCTTTCAAAAGATTGCCTCGACAGAATGGTGAAGCA
GACATCAAATCTTGGTCAATGGTTCACTGCAAGAACTAGTCTTATGTCTTCGATTGTGGC
TCAAAAGCTGGGACTCTTCCACAACCTACATTTCTTCAGGCCCGAGTCAAAGACCAACAA
CCCATACATTGGAAGTGACTCCAACGTTGACTCCCTAGTTAGACACCATGCTCCACCAAA
CTCTCAATCCACTGGAAGCAAGTCATCACAAACCCAAAGCCTGGTTTTCAAAGATGTTTA
CACGAACAGCATCCTCAGCATCCCTGTCCAGAAGATGCCATTTGCTGCTGAAAAGGATGC
TCTTGGTAAACACGGGCGCCAGATGCTGTATGTCTGGTCATCTGAGCAGAGGGAGTATCA
TCGCAAGCTGTACATACTCTGGCAGTCAAGAGGAGAGAACTGCAACTCTGTTTACGATGA
TAATCTCATCAACTACTTCAAGAGCAAGGCCCGGTTGCTTCACTATGTCTTCACACCAAT
GCTTTTCCTTCCAAAATGGAGATGGCAATCCAACGCTACTAGAGACCATGCAGCTGCTGA
GTTCCCAATCATGATGGATGATAATAAGAGGAACTCTACAGCCCATATCTTGGACACCAA
ACTCAGGCACAGTTCAGGAAGCTCACTGAGAAGCGATAAGAAGGTATCTTCATGTCCGGG
TACAAACAACAGTCCTAATGTCAACAGATCTCCTACAAGTTCTCCAAAACCTCTCAGAGC
AAACCAGAATGAAAGGTTTCATGCTGACCTCCTAACCAACTATTTCCAGGAATATATCCA
ATATCTTCAAACTCTTGGTTTCATGTTGATTGACATCATGCCCAGTGTTTCCAAGAGATC
AAAATCAAACTTGTGTATTACAACCCCAGAAGCCTCTGTCAGACGAAGACATGGAACTGG
AAAAGTAAGCAAACCTGAAAACAAGATAATGTATCTACAGAAGTCCTTGTTAGGAGGCAT
CCTCATATTTGAGATATACATCTCAGAACCATTCTTCTACACAAAACTCCACGCTTTGGA
AGCCTCAAGGATTCAATTGAGAACAAACCAGAGTCTTGGTGGCAAGCACTTTGTTTCTAT
TATTGATGGATGAATGTGACCGAATAAAGGTGCTCATCCATCTTCACAGTTTCACCTATG
ATTACCACCTCAGGACAATTCAGAACCACATTGCACAGAAACCATCCAACTTGAGGAAAG
GATTCCACATTGTCTCCTTCCTGGAAGACTTCATGAAGTATTACAGCAAGGGCCCCAACT
TTGCAAGGAACTTTGTGCACACAGGAGCTATTGAAATTCCAACTCAAGCTGTTACGCCGG
TACAACTTTTCAACTATCTGCTCTCTCATGAGAAGCAATACGGAATGAATGTCATCCGAA
TGGAGCCTGTGCTTATTGATCCGAACACAGAGTTTGACAATGAATATGTCCTGATCAAGC
TGTCTCAGCATCGAGTGACCTTCAAGGACCATCAGGACAGGAGCAGGACACAGGACTTTG
ATGTTTCTCTGATCTTGTCCTATGACAACTGTCCACTAGGAATGCCAGACAAGGACAAGG
ATGTTCTGAGGCTCAAGTATTTTGTCCTCATGACATCCAAGCGAGAGCTCTACCCAATGT
ATGGCGTAGAAAAGAAGCTTGGCAAGTTCAAGACTGTTTCAAGCTCTCAATCCTTGAATA
TATTCCTGCAAAAGATTGCAACCCCAAAGTATCCTCCATCTCGACCTCCAACACCTGTTC
CAGGAACACCACCAGAAAATGGTTTGGCTTCTGATCTTCCAGTTTTGACAATCACAGAAG
AAAACTCAACAACTACAATCAAAGAGACAACTCCTGATCAAGAACTGGAAGGAACCTCCA
TGAAATCCCACATCTTGGGCAAGCTCAGCGGAATAAGGAGAGAGTCTGTTAACTATGTTG
TGTACTACCCTGCTCATGAGGAGACTAATGAAGCAGGTCATTCAGAATCAGGCTTTGACA
GGAGAAGAGCGTATAGGTCTTGTGGTCAAGGATGCCATGGTGGACTGTAGAAGAGATCAA
CTATGGCAGAAGCTCCTTCTGGATCGAGGTCCATCCTGTCCAAGCCTCAGTCATCTTGAG
TTCCTGGAGCTGATAAGCTTGGTACACCATCAGACTTTGGACAAGATTGACCCGCGCCTG
GCCCCCTTGCTGCAGAAGTCCATCACCTGGTACCAGGGGCTGTCCAAGGTGCTGATGAAC
AAGTATGGAGACTTCAGCAGACAGTTCTCATCCGAAGATGGATCGGTTCATCATACAGTT
GTGCTCAATCAGGAGAACATGGCCACCTTCGCCCTGTTGTCTGTGGACAATGTGGAGGGC
AGCCTGGCCATCGTGCACAGGGAGGTGAACCCCACCACCAGGCAGAAGGAGGAGATGGCC
CCCTCTGTCCACAGCCTGGTGGAGGGTTTTGTGGAGAGTTGTGCCTTCCATGCATGGAGT
GTTTTATTGTGAAAGGGGATTTAAATATTTTTAATATTGATATTATATTTGTATACCGGT
GACCCATGCCATGCCATACCATACCTACTCTTGCTGTGATCATCATAATCATCAAAATCA
AAATATGATAATGTGTTCTATATAGAAATATATATCTTGTATATCAAATATGAGACAAAA
A
>contig#195
CACTTCTACAAGAGATCAAAACAGGTAAAACCTGTTTGTTCTCAGTCCCAGCTAGTGAGG
TGTGTTCCCACCTCCGGCACATGGTACAGCTAGGCTGGTGTGAGAAAGGTGGAAAGCTGA
GTGGTGGCCCCATCTTATCATCAGCACAGGCAAGAGTAACATCTCAGCTGGTCAGTGGGT
TAGATCAGAACATTAGCTATGGAGGATATGGATAAGACAGACCAGGCTCTTCATGGGGTT
GGACAAAGCAAGGAAGCCGTTGGTGATGTGCATGATAATTTAAAATCAGTTGTGAATGAT
ATAACCCAAGAAAATGATGCATCTATCAAGCCTGCAGCAGATCCATTTTATGTCCGCTTA
CTTTTCACCCCGCTTGACTATATCAAGATGGCCTTAGTCTTTGTCACCCTGGTGCCCATC
AGGTTTGTGGTCGGCCTGACAGCCCTGACCATGGCCTGGGCCGTGTCCTGCATAGGGCTG
ATCAACATTGACCAGTCTGTCCCCATCTCTGGCTGGAGGAAGCCTCTCCAGAAGGTTTCT
GCTTTCCTTGGGCGAGTGTGCTGTAGGTGTTGTGGGTTCTCCGTGACAATGACAGGAACC
AGGGCTACCAAGTCAGAGGCTCCTGTGCTGGTGGCAGCTCCTCATTCTTCATTCTTTGAT
GCTCTCGCCATCTTCTGGACAGAGCCCTTTATTGTCAATAGGGAGGAGAATAAGAACCTT
CTCCTCATTGGGAAGTGTGTGCAGTTTGCACAGGCCATCTTCGTGTCCAGGGAGAAGAAG
GAGTCCAGGGAGGAGTGCAAGGAGGAGATCAAGCGCAGGGTGAAAAGTGAAGAGAACTGG
GACCAGTTCATGATATTCCCAGAAGGCACCACCAGCAACCGCCAGGCCCTGATGTCATTC
AAGCCTGGGGGCTTCCTGCCAGGTAAGGCAGTGCAGCCAGTCCTGATCAAGTATCACCTC
AAGCATGATACAGTCAGCTGGACCTGGGACCAGCCACACGGCTTCATCTCCTGCTTCCTC
TACACCATCTGCCAAATGGTTAACAAGGTGGAGCTTGAGTTCCTTCCTCCATACGAGCCT
AGTGAGCCCGAGCAGATGGACCCCATGCTGTTCGCCAACAACGTGAGGCAGGAGATGGCC
GAGGCCCTGGGTGTCCCCATGTGTGACATGACTTTTGAGGATATCAAGAACAAGTACAGC
ACTAAGAAGACTAAGAAAGAGAACTAAAGATCTGTAGAGAAAGTAGAGACAGTATTTGTG
TTAATTGACCAAAATGCTCAACAGAATCTGCTTGTGAAAATTATATATGATATGCAATTA
TTAGAGAAAACAATCCTATCCACGCCAGTATGATCAATAGTATTTAGAAAATCTATCAAA
TATAAAAGATAGAAATCTATTAAAATCTCACCAATCCATAGATCTTGCACAAATATATCA
ACAGCTTTTGCACAACATGATGAAATAAA
>contig#196
CTGAAGACTTTGCCTGATTAACTGAGCGACTTCGCTATTCTCTGGATCCTTTTCGCGTCC
CATGATGAAATTGACCAAACCAGAGGTGTTTCGTAAAACAGAGGCAGCATAGGCTTGTGT
CACACCGACTAGGCTCGCTCCATCAACCTCGATTATCTGATCATTAACTTTAATTCTGCC
ATCCCTCTCCGCTGCTCCGCCAGGTGTGATGGTCTTAATGAATATACCAAGTTTCTCCAG
TCCAGCATCGGCACCCACACCCATACCAATAATAGACAGGCCCAGGCCATCAGACCCCTT
GTGCAAATCCACGGGAAAAGTGTCCATTTTCTCAACCCTTTTCTCAAGCTCATATTCTGC
ACTTGCTGCGACAGGATCTACATCATCATTACGGCGATCATAATCATCGACACTGTGGGT
AGAGAACTGTCGCACTGGCCCTCTTGAGAACTTTAATCTTGACGGCGGCTTGTAGTGAAG
ATTAGCAAGAGGGGAATCCTCCATGGGAGAGTTCGCATCTATAGGGGGAATTTCAAACCA
GTAATGACCGTCTGTGAAATAATGAACCTTTGCAGCTTCATCAAAGTAACACTCTGGGTT
TTGGGTGAAATCAGACTTTTGAGCAGAGACAGATTTCGATTTTTTCTTTGTTTCAGTAGA
AATAGATGAATCAACCAATTCAAACGAATCAGCAGACACATAGTCAGACGATGCTTCCAT
ATCTTGTTTGTAAACAAGGGAATCAAGCTTTTCTACGGCAGATTCAAGACTCTGTGGATC
GGATTCACAGTTGTCTCTATCATCTTTGGATTCTAATTCATATGAATCTATACTGGCTTC
CAAATTAGTGCCGCTCTTTTCATTGGTTTGGCTGAGATCAGTGTTCCCTATAATTTTGAA
GTCATCCTTGCTGGAAGTCCTGGTTGGGGGTGCAGGAGCGCCTTTATGGTCATTTGTTTC
CTGTTCAGGACTGAGCAGTCTCTCAACTTCTTCTGCCTGTTCATCTGACAAGACAGATCC
CGCTCGACTTCTTCTCTCCATTAATTTATCAGCCAAGAGTACCTCGGCTTCTGTTGGAGT
CATCTCTTCGACCGCTGGGTCTTGTCTTGGAGGATTTGGATTAGGTTGTGGGGTTGGACA
AACCCCAACTGTAACAGGCGTTGAACGGAATCCCCCACCAAGAACACCACAATGACCACT
TGAAACGGTTGGGTCAAATTGAAGCTCATCTTGGAATTCATCAACATCAGAACTTATGTC
AAGAGTATCATGAAAAACCTTTGCAAAAGTGTCTGGATCTGGACTGGAATCCGCTGTGGC
ATGAGATGATTGCATGGTCACTGGAATTGGATCATGCTGATGTGCATTCTTCTTCTTCAC
AGCATTTGAATCTTCACATGGGTCAGGACTGGATATTGAAATATGTGCAATCTGCGGACC
ACTTGGAGACATAGGAAGAGGTTTAGAAGAGTAACTAGGGGTTTCCGGAGACTCCACGTC
TGGCGAACAAACTTTGCTACTTGAAGCAGCACTGGAACTTGAAAGTAAATGTTTGTCTTC
CTTTTGTATATAATTATCAGGAAATTTATTAGAGGGTTCAGCATTTTGAATATTTTTCCA
AACATCTGTGTTTCGTAAACTTGGTATGTTGAGATCTTTTGGTCTTTTTGGTGTTTCTTT
GTAGAGGTCTTCAGGTTCATTATCTAATGGGTTGTCAATGAATGGGATGGTATCGCCAGG
TGAGTCAAGTTCAATGCTCTCTTCAACTTCTTCATGTCTGCCATTTTGTGACTTTGTTTC
ATTGACCACTTCTAACTCACTTTCTAATTTTTTCTCCTCTTCATTTTTCATCAACATAAT
CTTATCAAATTCTTCCTCTAATCTTTGATATTCAACTGAGGGCAAAGACTCGAATAAGCT
AGAATGCTCAACACTCACGTCTTTCTCATCATAAATTTCACTTAAATTATTATTTGAAAT
GCTATTGTTAGCTAGTATCACAGACTGCTCTTGGCTAGACTCGGAGGTGTTCGGACTCAG
TTCAAGTTGGAATGAAACTTTTTGTGACATGTTAGAGGCTTGACACTTTGAAGGCGAGCT
GAACACATCCTGACCCTGGTAACTTGATATCTCGATATTGGAAGACAGTTCCTCCGCTGC
ATCTTCTTCTCCCAATCTGAAGTGTCCGTTGCTGGGTGGCGTCTCGCCGTTTCTGTCTTG
ACTTTTAAGACTTGTTGCCACCTCAAGTCTGTCCTCCCCATTTTCAATGATTGCATCATC
CTGACTATCCTGAATTTTAATGGCTGTAGTATCATGTTTTTTGTCATGCCGGTTATATGA
TGCTGGTTCATTAGGAATTTCTTGCATGTGTCTGGAAGTTGGATCATCATGTTCGTCCTT
CACTTTGGTGGTCTCTATGTCACCGTCCCTATCTTGCTCATTCTTTACTTCTATAGTGCC
ATCACTTCTCTCCAAGTTATTGCTGCCTTCTAAATCTTGCTTGATAAAAGATGTCATAAA
ATGCTGTCTGTCGTTTCTGATACTAGATGCTAGATCATCTGCCGGCTCCAGAACATTATT
GGCTTTTCTATCATTTAGTCTATCCTTTACGTTAGTGACTGCCGTTTCATTAGGAGTTTC
TTGCATGCTAGTGGTTACTGAATCCTCCAGAACTTCCTGCATGATACCGGCTGCTTTGTC
AACTCCTCCTTCTTGCTTGATAATCGTTGTTGTGTCATCAAGACTGTTCTGTTCATTGCT
GGCTGCTTCGCTGCCGTTACTTGCTGCTGTGTCATTCAATCTGTCCTCAATGTTAGTTGT
TGTTTCTTCGTGTCTATTTTGCAGGCTGTTTGCTGGAGGCATTGCTGTCTCATTGGATTT
GTTACTGCTTTCTGGTCTTTGAATCTCAATTCCGTCCCGCTTGAAAGAGAGTCGTTTGAC
AATTTCTGAAGGGTTGGGTTTGGGCGTCAGAACGGGCGGCTTTGAGGGACTTTTTCTGTA
ATTTGCATCCACCACGCTGGTAACTGGGGTAACCCTAGCCATGGGTTTGCCGGCTGCATT
TGTCATTATGGAAGATGATGGAAGGGAAGGAATCGAGGGCGTATTTGGCCATACTTCGGG
TTTGGAGCTTGTTGGTGTTTTCCTCCAATTCTGCATGTATGCCTCTATGGAATCCCCAGG
TGTTCGGGGTGTCACCGCTGGTTTGGGTTGGTGGTTTGGGGATAATGGGAGGTTCCGCAC
AGGGGACTCAGGATCAATCATGCCAGAAATATAACTCGGTTTGTTTTCCTTGTTAACACT
TGTCCGGCGTGATGAATCCACACTTTCAGGTCCGGATTTGCTTTTCTCAAAGTTTGAAAA
CCAATTTCGCTGTTTACTTATTGCTTCTTTAGCATTGATTTTTCGTTCGGGTTTGTCTGG
TGGCTGTTTATTCGGACTCGTTGTCTGGTTATTTACCACCTGGACCACAGGTTGACTGGG
CGTGTGTGTTCCCACACCATTCTGGCTGTTGTTCACATTCTTCATGTGGTCAGCTAACCC
GTTCCTGTAGGGATCTGCTGTGCTGGAGACAGAACTAGACCTAGACTCACGTGGACTGGT
GGATCTGGAACGGATGACCAGACTGTGTCGAGATGACACCCCAGACTCTGAATCAGATCT
GGATCCTGGTCTTTGCGATATTGAACTAGTTCTTGAGCCACATGGGCTTGTTACACGACT
CTGTCCACGACTTGAATCTTCAAGCAAATTATCACCTGATCCAATTCTTTCGAACAATGC
TCTAGCACTCGAGAACCTCTCATGGTGAGACTCTGTCCGATGCACTGACACTTTAGGTCT
CTTATCACTAGTTTTGTTGTTGCTTGATGAAGGAAAGCTGTGTCTTGAGCTGACCGCTAT
CTCGGGCTTGCGGGTCAGAACAGGTTGTTGGTACCCTGAGTTTGGCTGTTGGTACATGCT
CGCCATCTGAGCAACTTTCGTGGACGGGCCCACTGTGTTCCGCATTTTCAGTTGTGGATC
TATTGTTCCAAAAAGCTTCGTTTCATATTGCGATCCTCTAGAATCTGACCAACGTATGAC
GGATTCATCAGCTCCAGTTGGAGGCTATTGAACTATTCCTCTAGCCGGATGGACATTGTC
TCTTGTAGAAGTGAAT
>contig#197
CTCTTATGTCCATGGGGGGGGTAGGGGACAAGCCACAGCATCAATCATTCGCCGACATAG
GTAGCACAGACCCCCATTGGTGTGGGCGATTTTTTTTCCTGAGAAGGACAAATACAATTA
TTCAGTTATATTTGCAAGATACAGCAGGTTACAATAATCATATCAGACTGTTCCAATCAC
TGTATGGTAAAGTATGGATGGTTTATCAGGATATTTCTCAGGCCCAGAGTGGTCTGTCCT
TGTCACCAAGCTTGGCCAGCATGGTATCCAGGCTGGAGGTGTCGGGGAACCTCTCCGCCC
AGGATTTGACCATTCCTTCAGCACTTGGGTCATACTGCACCAGGTTCAGCTTCTCTTCCT
TGAGGACAGTGTTGCCCTGCACCAAGAGGACCCTGGGCTGCTTCCTGTCCACCACCACCT
GCCTCCTGCTGGCCCAGGGCTCGCTGACATCACTGTACCTGTCATACATCTCCTTGGCGG
CGCAGATGTCCCCGGTACTCTTGTAGACCTGCAGCTTCAGCAGGAAGGCTGCTATGGCAG
GCTTGCCCACGGTCAAGATCTTCTCCCTGTTCATCGTGATCAAGAGGTCAGGCTTCCCGT
CCTCACCCACAACCTCCTTCACCGTGAGGAAGTCCTCCCCGGCCTCCAGCATGACCTGCA
TGATAACAAACCTCGCCTGGCTGTGTGCCTGCTTCCACTCCTGGCTGGTAGGGCTGAACA
TCTCCAACCCCTTTACCCCGGCCAGGATCATGGACAGCCAGTTGACGTACTTTATGTCCT
CCGCCTGCTGCCCACTATGCCCGAATATCTCGGTGACCCCAGGCTCCAAGCAGAGATGAA
TCCCCACACACTCTGCCCTGCACTCCTCATAGCTACTACCTATAGTGGTAAACTTGCTGT
CGTATGTCTCCCCCTGGCCATAGCACCCCACCCTGGCCCCAGACAGTGGACAGGCCAGCT
CTACTGGGTAGTTACCAGCGTGGAACAGCTTTCCAGACCCGTGCCCTAGCAGCTCGTGCA
AGCCAACCTGAACCTCAAAACTGGGAACTTTCCAAAGCTTGAGCAAGTCATTGTCAGGGG
AGGAGAGGAAGGGAGCAGGCTTGGAGACTCCATAGCTTGCACTCAACACGTTACCAAGGC
TGACATTCTTGAATCCTTCCTCTTGCCTGATCTCATCATAGTTAGGGATGTTGATGCCTG
CAGGAACTCCAGACCCAGCGAAGGTAAGAACATCCAGGCTGGTAAAGTCTGGTCGCAGAA
AAGTATCTTTTTCAAATTCCTTTGACCAGGGGAGAGCTGGCAGCATCTCCTCGGCCTTGT
CCACCAAAACCTGGAACTTGGCGGACATCTCCTTGTTGACCATGCTCACGAACCCTTCAA
ACTCCCCCCTCATGCCGGCAGGATCCCTGTAGGTCTCAATAAACCCGATGTAAGTCTCCA
CAATAGGTCCTTTGTTCTTGATCCAGAACCTGCTCCCATCCTTGTGCCTGTCTAAGCTGC
CCTCCCTGAAGCTCTTGACATACTGCACCAGCATGTTCTTCTCATCCTCATTAGATGCAT
GTTTGGCAGCATGCTCAAGATTCTCAGAAACCTTGGCCAACAACTCATTATAATCACCAA
CAGTCACCTTGAACAGACAACCTTCAAACTCCTCACTAAAGAGCTCTTTCTCCTCGACAG
CAGCATGTCTGATCTCATAGACCACCTTCCCCCCCTCCACAGTCTTGATGACCCTGTTGA
TGTAACCCTCCAGCTTCTTGGCCTTCATGAACCTGTTGACCAGCTCACTGTCGGACATGT
CACAGTTGGGGGTGAAGTACTTGGTCACTCCCTTCTCCCCCAGCCCCAACTGCTTCTCCT
TGTCAGAGAGGCTGTACATGGGCCCCTTCACCATCTGCCACAACTTGTCCATCTCCTCTG
GCTTGTCCGTGTAGGCCCGCGTGCTCTTCACCAACATCTCCAGCCTGTCCACCCCCAGGT
TGGGTACAAACTTGCTGTCCCCAAACCCCTTATAGTTCCCCATGTTTCCATAAAACCCAG
AGCAGTAAACCAGGTAAGCCGTCACCTCCTGCTCGGTCAGCCCGGCACTGAGTGCACCAG
CTCTCATGGTGGCCACGTCCTGTGCGGTGTTGACCCTATGGACCATCCTGAATATGTCAG
GACTCTCCTGGCTGGTCTGCAGCAAGACCACCAGTCCTCCCCACCAGCTGGCCTGGGAGA
GGTAGTGGCTGTACAGTTGCTCACCTTGGGTTAGATGGTTGAAGGCAGTGGAGGCATCCA
GCCTGGTTACAGGCTGGTCATCAGGGAAGACAAACTGGGACATGGAGGAGCTCATGGTGT
TGAGGGGGGAGACAGTGAGTGATGGAGGTGTTAGCCTGTGTAGGATGTGTCTGCTGGGTA
GGCAGTGTCTGTATGTCTTGGCTATCTGTGACACAGCTCTTATTTTACCTAGCAACATAG
CTGTGGGGACTAAGTGATAGAGAATTTCATCATTGCAGGATTTAAACCACAACAAAACTA
GGTGAATTTACAATGGTGTCACAGCCAATTAGGTTGATTTTGGTTGATTATTGGTTAAGT
TGAATCGATTTGAAATGGGGTGGTGGTAGGTTCCTACCCATTATCGTGTCACTCCCAACT
CATGTTGAGATTGAGTTGTACTGTGACAACTAATCATTGCCACTAAATGTGGTCTCCACA
GCCTACCTGGAGTAAAACCAAAAACTG
>contig#198
AACTTATGACGACAGGAAGAAGCTCTATGAAGGTGGCTGGGAGGTCATCAGAGCAGAATC
TCTTGATGCCATCTGGAAAGAGAAGTATGAGGAATGGTCCAAGAGGCCATCAAAGAAGCT
TCCCAAGTGGTTCGGTGAGAGGCCAGGCAAGAAGGCCGGTGATGCTGAGACCCCAGAAGG
TGAGGAGGAGGGCGGTGAAGAGGCACCCGCAGAAGAAGAAGATTTTGATGAAGAAGAAGA
AGAAGAGGAAGAAGAAGAGGAAGAGGAGGAAAGTGAAGA
>contig#199
CTCTTCCTCTTCCTCCTCCTCCTCGAAGCTCCTGTTCCTGTCGATCTCCGCCCTGGTCTC
CCTCGCCCTGTCCCTCTCCTTGTTGTTCGCAGCCCCCCCTTCTCCCACAGTTTTGGATTT
TTTAGGCTGCTTCCGCTTTTTCTTTGCTTGGATTGCTGCCACCCTGCGGTTAGGAGCGTT
GGCTTTTGCACTCATTCTGTATTTCCTCCAAAACTTATCTCTTGTAGAAGTG
>contig#200
TTGATTCACTTCTACAAGAGCCGTGTTTACACTCCAGGGCTAAGTGAGCCAAAATATGAA
GTTTGCAGCCGTATTGAGCGTGGTGTGCCTGGTGGCCCTTGGCATGGCCGACGAGGACAA
GAAGGAGGGAGCCGTGGACCTCGGCACCGTCATCGGAATTGATCTCGGAACCACATATTC
ATGTGTTGGAGTTTTCAAGAATGGCCGCGTGGAGATTATCGCAAACGACCAAGGAAACAG
AATCACTCCCAGCTATGTCGCTTTCACCGCCGATGGTGAGAGGCTTGTTGGAGATGCTGC
AAAGAATCAGCTGACCACCAACCCTGAGAACACAGTCTTCGACGCGAAGAGGATGATCGG
CAGAGACTTTAACGACAAGGCTGTCCAGAACGATATCAAGTTCTACCCCTTCAAGGTTAT
CGACATGTCCAACAAGCCTAGCGTGCAGGTCGAGACCAGCCAGGGAACAAAGACCTTCCG
CCCCGAGGAGATCTCCGCCATGGTCCTCGTCAAGATGAAGGAGACAGCCGAGTCTTTCCT
TGGGAAGAAGGTGACCCACGCCGTGGTGACAGTCCCAGCTTACTTCAACGATGCCCAGAG
ACAGGCCACCAAGGATGCCGGTGTGATTGCTGGTCTGACCGTTATGAGGATCATTAACGA
GCCTACCGCAGCTGCTATTGCTTACGGTATGGACAAGAAAGAGGGAGAGAAGAATGTTCT
CGTGTTCGATCTTGGTGGCGGAACCTTCGATGTTTC
>contig#201
TTTTTTTTTTCTGAAACACGGAGGAATAATTAAACAAAGTGATAAGTTTCCAAGTTTTAT
TCAGGAGGAGACAAGTTTTAACATTTAAACTGAAACCTCTCGCAGGAGGGAAGACGATCA
ATCCTTCTGGTCTTCGATCTGTGCAAGGAAAGCCTCCTTGGCAGCGGCAACCTTAGCCTG
CCTGGCAGCCAGACCGATCTTGGCGGCGGTCCACCTCTTCTTGGTGACGGTCTTGGCAGC
CTTGGCCTTGGCGGAGGGGTCGGCACGGATAGCAGCATGAGCCTTCTGGTACATACCCTC
AATACTGTCGGGGGTGACACCAAGCTTGATGTACCTTCCAAACTGTCTCTTATAAGCCTC
CTCGTCCTCTTCAGAGAGAGTTTTCATATAGTCAGCAACATGCTGTCCCATGATATGAGC
CCTGTGGACATCAGCGTTGAGAGATTTTCCCTCGCTGTCATAGCCTGGGAACCTCTTCTC
AGAGTGGGGGATGTCAAGTCCTCCATCTACAGCTCCCTTCAGAGCAGCAAACACCTTTGC
TCCAGTGGAGGTCCTTGCAAGACCAACATCCAGACAAGCCCTGAAAGCTCCAGGTCCATC
ATCATTGTCCTCAACACAGTACATCTCGCCATTGATCTCAGTGTTACCCTCATAGACAGA
GTCGAGGTTGAACTTCTGAAGGATCCTCCTGGCAAGGAGCAGGCCGGTGCAGTAGCTGGC
AGCGTAGTTGGTCAGACCAACCTTAACTCCATACCTGGGCAGCTCGTGGCTGTACGCGGC
GCAGACAACGATGTCCCCCTCGAGCCTGGCGTAGGCAATCTGGCAGCAGACGTCGGTGTT
GGAGGAGCGGACGATCATCCTGTACTTGGGGGTGTTGTACTTGTTCTTGTCCTGGATGAC
AAGGCGCTTGCGAGCGTAGTAGTCAGTTTTTCCCTCACGCCTCCTGCGGAACTTGACCTG
GAACCTCTTGAAGTAAGCCTTGCACTTTACGACTTTGACGAACGGCATTTTGACCTACAG
ATCTCTTGTAGAAGTGAA
>contig#202
AAAATGATATTTTCTCTGATAATTCTCAGCCTTACTTCACAGGCCTCTAGTCTGAGGTGC
TATGTTTGTCCTGGTAAGAAGGGGCAATGCCAGGTACCTTCTGATCCTGGGAATGAGAAG
GAGTGCCCTTCTATACAGTCTCTTATAAGGCCTTCAGTAATGTTGACTTTGGATGCAAAG
TGGAAAAACATTTCTTCAAACAAAAATGACAAGACAATTAAAAAAGCTCTGCTGACTACA
TACTCAGAGCTGTACGCAACAATCCCATCCTTTGCTATCCTGGACCAGATGGACAGCATC
CCAGACCTGCCCAGCTATGACCAGTGCCTCACCACTGCAGAGGAGGTGTGGAAAGGGATC
AGTGCAAAATGCCAGGAGCTTGGTTGCAAGTATAACAAGAAGTTAGAGGCAGATAAAACA
GCTTTAGAACGAAACTGGGAATCTGTTTCTGCCAAGAAGAATGCAGAATCTATGACAAGG
GCTGTTCAGGCCTCCTTTAACAACCTTCAAGCATTTCTCCCATCCCCAGATAACACTGAA
CCCATTTTCAATGTCTCTGAAGACACAACCAAGGATGAAATTGTAAACATTACAGAGAGC
ATTCTGACTGAACTTGCTGGCGACTGTATTGATGATACATGTGCATATTCTGATAACTTG
AAGTCCTCCGCACTAGGTCGTATTGATACAAAGTGGCAAGAAATAAATTCTAAGAAAAAC
TCAACATCAATCAAAGCAGTCTTAGAAAAATCATTTTCAAACTTTGAGAAACTACTCCCA
GTTCCAGACTTCACCGCTAGAACTTCAAACATAACAGATAACACAACATTGGATGATATC
AAAGTAATTATTGAAGATTTCTGGACTGATCTCAATGAAGAATGCAATGATGGTGATTGC
AAAATATTACCAGCTGATATAAAGACAGGAACAATTACTGCTCTAGAAGAAAATTGGAAG
TTAAAGTTTGAGGAAGGTGAAGAAGTTAAAAACGCCGCAACAATCACTGGAGTTGCCCAA
GATGCATATGACAGTCTTATTACACTTTATAAAGAACATTATAAAACTATTGCTGACAAA
AATATTGAAGATGCTGCTATAACAGATAATACAAACTATGAAGAGCTAATGCAGTTTGCT
GGGGAGATACTTGGCAAAATTAGTGAAGAATGTGCAAACAGTTCTTGCTCATTTTCACCC
CAAATAAACACAACAGTTTTGCCATCAATGGAATCAAGGTGGAAGGAGATATCTCCTACA
AGAAATGAAATTAACAGTGTTTGGAAGGCAGCAAAGTCCGATATAAAAGAGAAATTTTAT
GCTTATCACTCTACAATATCTAACGATGCTCTCACTGCTGCAGTTATAGATATAGCCGAC
AACTCTACTTATGATGATCTGGTTAACATTACTGGGACTGTCTTGGAGAAGATGAATGCT
GAATGCAAAAATGGCACATGTACTTACTCCACTGAGCTCAAGTCCCAAGTTCTAACAATC
TTAGAATCCAAGTGGGAAGAGCTTGCAGTCAACAAGAATGATATGATAATGGTTCTGAAC
AATGCTTTTGGAGATGTGTATCAGAAACTTGACACGGATGAATCCTCTCCATTGATCAAA
CATGCTGCTTCTATAACAACTAAAACAACTTTCGAACAACTTGTTAACATTTCCGATGAT
GCTCTTGCAGAGCTTATTGGCAAAGATGCTGACAATGGTTGTACTTATCTTGAGAAAGAA
AATGACAATGAGAAGAAGTATTTCCGAAACTGTTTGTTCTACCAAAGGCTTGCCCTGTCT
GACCTGCCTAAGGTTAAGATCCAGCTAACCAAGGACACAGACCCAAGCAATGCAACCATC
TGCAAGGATGATCTCTGTAACAAGAAGGGGTTGTACACATGTATGGTTTGCAACGGACCA
AACAACATCTGCAAACTAGAAGAGATCGGGGAGTCGAAAGCCTGCGCCTCAGACGAAAAG
TACTGTATAAAGGAGTTATCAGGTGACAGTTCTAACCGAGAACTAGTTGCCCGGAAATGT
GGGACAGCATTTGACAGAGAAGCCACCTGTGGCTCTAGTGGGGAGAATATTGGTATTGCA
GCTAAAGGCATTGTCAGGTGCTGCAACAATAGAGATGCGAATGATTGTAATCTAGCCACA
AGATTTGGGATGAATTCTATGCTCATTGGACTTCTCTTAGTTAGCAGCTTACTTTATGAG
CAGATTAAATCTTGTTAGGATATAAGAATAACTCAATAAAGTCACCCTGAACCTTGAAAG
AAAAA
>contig#203
CAACTTTGTTTGAAGTGTTTCATTTATTACTTTAAACCAATATTTTTGAAATAGAATAAA
AATATTAAAAATAAATGTAAATCCTAGTAAGAGAGTTCGGTAGAGTAGGATCAAGATATT
TTTGAAAATCATTTTAAACTTTATTCCTGAAACTTCCATCAAAACTAAAGCATTTTCTGG
TTAAACTGGATTGTTAAATTAAGGTTGGGTTGAGGTTGAAAATTCCTTGTTGCATTTCTC
GCTCTCAAATGAAATGAAAACTAAATCATAGAGAAGAGCTACATTTCTATCTAGGACAAC
AAAAGGCACAGTTCCTTACTTTTAAATATTTTAACTAGAAACTAGGAACAGTAATTGTAT
TGGAAATGCAAGAAGAAAAGTTTGGTAATTGTCTAGCAGAGGTCGTCTTCCACAGTAATT
AGTTTCTTAACACTAACGCAGTAGTGTGGTGAACCAAGGGTCCAGCCTACACACTGAGTC
GTATTCTTTCACAGCATTTGTGAAAAGCTCGACATCTTGGGTCTCAAGATGTTCAACAAG
AGTCTTTATGAGCTTTGCTTCTCTGCTGTCTCCAAAAGCTGGGTACTGTTCCTCATACTT
TTGGACTGCATGCTGTGCATTGAGGGAATCTATGCAGAGGTGACAGAGAGACGCACGGAA
AAAGTGCTCCTTTGCGGCATACTTGAGAAGATTGTTCTCAAGAGAGGCTGCTGCAACTTG
CTCGTAGATCTTGATCGCCTTCTCATAATTTTCCAACGTACCAGCATATTCAGCAACCTT
CAACATGCATTTGTTGGCGCTGCTGTGGGACTCCTCGCCTCTGAAGTACTCTGCAGCTTG
TTCATAATGCTGCATAGCTTTGTCAAGCTCAGCTGTTTGTGACTCGAATAGCTCCGCTAT
TGTCTGGTGATGTTTTGCAGCAATTGTGAATCTTCCCATGTCAGTGTAAATGTCAATTGC
TTTTTGAAGACTTGCAGCTGCTTCTTTGGGATCATTTTTCTTGAAGCAGTTTGCAGAATC
CACAAAGTTTGTTGCTGCATCGTGCTTGTTTCCTTGTGAGATGTGGTGATTTGCTATTTT
ACAGAATGTGTTTCCCGCCTCATTCCATTTTTTGGCCATTTTGAACAAATTAGCAGCTCG
GCCAAGCATCTCAAGACCCTCATCTTGCTTGCTAGACCCTCCAAAAAGTCCACCAAGAAA
GCCTGGTTTTGATGAGAGCTTCTTCTCAGCATCCGCCACCAGTACCTTGGCCTTCTGCTC
GTTGTCTCCCATGATTGGCGTCTAGCCGAATTTGTCTAACGACTGAGCTGACTGAAAAGA
TCT
>contig#204
GGCACTATCCTGGGCCCTTGCCTAGCACATCTGGTTGGAAGAGAAGTTACAAAATGTTCT
GCCTGTATTTGTTTGAAATGTTCCCGGTTAATCTCCTCAGTCCCAGAGAGGGGGAAGTTT
CTTCCCTTCCCAGTCCAGAGCAGTCCTACAGATCCCAGCTCCTCACCTAGTCAAATATTT
CCTCAGTTGCAGCAGCCTGTGGTGAGAGGGGACCTGACCCCCCTCCCCAAGAAGTACCCC
AGTAGCGCCCTGTTCAGAGAGAAGTATTACACCAACTTTGCTACCTCGTTACCTCACCTT
GGCTACCCCAACCCTGTCAACATCAACATGTCCTTCTCTGTGGGGCCAGAGCTCTCCACA
GGGTTGTCTTACCGTTTTCTTCACACTACTCCAATTTTGGAGAAGAAGTCTTCCTCCAAA
ATAGAGGATACTGTCACCAGGTTGAAGGAGAGGCAGAATGAAGCCCTGGCTGAGTTCTCA
AAGGTGGAAGATTTAGAAAAGAAAATAGCATCTGTGATTGAGGCGGAGGATTTGGCTGTG
AAAGTGAATATAGAGGCTGCAAAAAAAGCCTCCCCTGACCAGAGAACTATTTGGGACAAG
GTGGTGGCCGAGGCCAAGCACTTCTACTCAGGATTTAAGTTGCTCTTCCTGGATGTTGCG
GTGTCCTCCAAGATCATATGGAGGATTGCACAAGGAAAGACCTTGTCCAGGAGGGAGAAT
AGGCAGCTGGTCAGGACTGTCTCCGACCTCTTCCGGTTGGTCCCCTTCTCCGTCTTCATC
ATCATCCCCTTCATGGAGTTGTTGCTCCCTGTGGCTTTGAAACTATTCCCAGGGATGCTG
CCATCCACTTTTGCCTCCCAGGACCAGACGGAGAACAAGATGAAGAGTGCATTGAAGGCC
AAGCTGGAGTACGCCAGGTTCCTGCAGAAGACTCTTGATGAGATGGGCCCAATGGACAAG
GGCCACAGATCACAGTCAGCTTCAGATTTTGTGCATTTTTACAACTCAGTCAAGAAAACT
GGGGCAGTGGAGAACCAGGTCACTAACAAGGACATTCTCAAGTTCTCAAAACTTTTTGAG
GATGAGATCACCTTGGACAACATGACCAGGGGGCAGCTGGTGGCCATCTGCAGGCTGTTG
GAGCTTACACCCATTGGCACCAATTCTTTCCTGAGATTCCAGATTGAGATGCAGCTGAGA
AAACTAAAGGCTGATGATGTTATTATTGCCAAGGAGGGTGTTGAGCAGATGACCGTGGGT
GAGCTCCAGAATGCTTGCAAGGAGAGGGGCATGAGGGCACTAGGTATCACACAGGAGAAG
CTGATGAAGCAGCTCAAGCAGTGGATAGAGCTCTCCACCAATGAGAAAGTCCCACCATCC
CTACTGCTTCTATCAAGAACCTTGTACCTGCCAGAATCCATGGCTCCTGAGAAAGCTATT
GAAGCCTCCATTTCAGCTCTTCCAGAAGCCGTTGCTACTGGAGCTAAGGCCAAGATAGGA
GAAAGAGAAGGAAAGATTGAGAACGTGACCAGGCTGGAGATTATCAAGCAAGAGCAGGCC
AAGATTGAGGAAGAACAGAGAGAGCAGGAAAAGAATGTGGAATTGAAGAAAAAGAAGGCA
GAGGAAGAAAGATTGAAGAAGGAGAAGCTTGCACAGCAGGCTCTTGAGAAGGCAATAGAG
GAGCAAAGTCTAGGAGTTCCCCCACCCTCACCCCCCACTACTGAGTCTGTAGTGAGGGAG
GCCACCAGCATCCTGAGGAGAGCAACAGTCAGCCAGGAGGGAGAGGTCAGCCTCAGCAGT
GAGGAGAGTAACCCCATCACCTTCATAGACACTGTCCAGACCACTACAGATGATATTCAT
GTGGGTAGAGCAGAGGTTATTCAGAAATCTGCCCCTAAGACTGCAAAGAAGTCTCTGCTG
GAGCAAGAATTGTCTGTAGAGGATCTTAAAGCCCTGAGATCTGCCATCGAAACCATCACC
TTGGAGAAGGGGAAGACCTACATTGGGGAGCATGAGGTGCTCAGCGAGCTTAAGCAGGAG
ATGGTGGATTATGACGAAGACTTGGGAGAGATGAAAGAGGTCGCTGAAAGCACTGGAAGA
AAGAACCTCAGGCAGACTAAGGGAGCAGCCAGATTGTTCAAGAAGGTCAATAACATCCTT
GGGAAAGCTGACACTGTTGTTTCCCAGCTGAAGATGAGGGAAGAGAAGTTAAGAGGTGAC
ATTGACAGTCTTGGAAAAGTTGGGGAGAGTAGTGAAGACCAGGAGGAGCATTTGGTGACT
GTTCAAGACTTGCTTGGAGCTGTTAGGGGACTCCAAGAAGTTCCTGACAGCAAGATGTTG
GAGAGGATTAGTGAAGTAGTTGCTAGCATGGATGAGGACAGTGATGGTATTGTCAAGCTA
GAGCATGTTAACAAGGTTATTGAGATTCTTGGCAGCGACAATGTTGAGCTTAGTGGCAAG
CAGGTCAAGCAGATCATTGATCTGATTGGCAAGGAGGAAATGTTGGAGGTCGAATCTAGA
ATTGAGAAGATTCTTGGCAAGATGCCCATCATGGAAATAAAGTCTGATGCTCCAAAACAA
GCTGATCTTAAACCTGTGATTGAGAAGGACATCACAGAAAAGGATGGAGATGAAGAGCTC
AAAGATATGGCTGTGGAAATGAACACTGACAAGGTGGAGGAACACATTGCAGAGATGTTT
TCTAGACCTGTCGGTGAAAAGAAAGAAGAAACCAAAGTTGAGACTTTCGCAGAACCTGAA
GAAGAGAATGTTCAAATCATGTCAAGATTTATGGAGGATAATTCAGTCAAAGACTTGAAT
GAAAGTATCAGAGATAAAGAGG
>contig#205
ACTTCTACAAGAGATAAAATAAACCTTCACAATGGGCGACTGGCAAGGGGAGCAGAACTG
GTCAAATTACAACCAACAGGACTGGAACCAGGGACAGCAGAGCCAAGACTTCCAGCAGTT
TGACTATGGTAACTACGGTCAGACCCCCACCACCACAGACTACAGCCAGCCCTCCCCCAG
GCCCCCCTCGGGCCTGTCCAACCCCTACCTGACCACCACCACGGACACGGCCTACACGGG
GGCCATGTTCATCCCTGACACTCAGCCAGCTCCTGCATATGCTGCACCAGCTGGGGCGTC
AGGGTTTGAGGATGAGCCACCCTTGCTAGAGGAGCTGGGCATCAACCCGGACCACATCCT
CCAGAAAACATTGACAGTGCTCAACCCCATGAGATCAACAGATG
>contig#206
CTAAGGCCCTTAAAATTTTAGGCTTCCTCGACTGTAGGGGCTGCACTAGCTAAGGTCATA
GGAGGGCGCGGCTAACTGAACGGGGCTTATTGTGCCTTGTTTTATACACTTCGAGTCTGG
CGAACTATTGCCAGATTTGAGATAAGTAAGCCAAAATACGTCTTAGCTAACCTGGGCCGG
CTGCTAGAATAACTCCTCCCCTAATTAAAAATTGATTCAATTAAACGATCGGCTAAACAT
TTACACTGCCCCACTCTAATTGGGGCCCGTCTCACCATTCAACTAAGGGTGTAATTAATT
TCTACGACTGGCTTAGCGGGCCCGGGCACTTCATGGGCGCGGCGGGCATTAGACATGCTA
AGTTAGTCGGGCGCATGTGTCCCCATTTACTTTTGCCCCTTATGTGGGACTATGTCCTGA
ATCTAAATGGGTGAGGGAGGCTAAAAATGTTTAAGCCCCTAGCTTTAACTGTTAAATTAC
AGTGGTTTAAATTTTATTATTATTCTCTCTCAAGTGTGCGTACCCCCGGGAGGGCCACCA
CTAGCCCCAGCATATACTAAGTAATCTATTCTACCTGGGCCACCAGTTAAGGAGTGCCCT
GACTTATGCACCCGTAGGCGGGCGGGGGGGGGAGTACTGCGAAGTCTAGGTGAAGCTCGA
AGTTGGGGTGGCCTAAGACTGGGATATATTAGGCTAACCAGGGGGAAATATTAAGACAAG
GATTAGGTACGCCCCTGCTTCAGTTGGCCCTAGTGCCGGGCCACGACTAAAAGACCTATA
ATTTAATTCTAATCTGAACGGGGGCTAGTTTTATATTTTCGGGCGGGGGCTTTTCCGGTT
CGGCCATACGGGAGAAATATTCTAAGCCCCCCTCGAGCTAATAAAAAGATAGGCCCCAAA
TCGGCTATCGGTGACGTTAGCCCGGATAAGTATTAGTTTATTGCTAGCAAGGGCCCCCTA
ACCTGAGGCTTAATCTAAAAAAACTGAAACAGTAGTGCCCGGCTAAAGTAGCCAGGTGCA
AATGTCCCGCCCCCAATCTCATTTTGGCCCGCCGGACACTGAAATATTTTTTCGCGGGGC
ATCCTGCGCCCAAGGCTTAGGTACTTACTATATGGGCGTCAGCTAAGAAAAAGGCTTCAC
TGGCCAGGGGCCACAGGGTAAGGGGGCACACCTACGACCACTAAGTTAGCCCTGTCTTAC
ACGTCTTATTTAAGGGCCCCGTGAGCATACGGTAGTACTGGTACTATTAGAATCTTACCT
AGGGGTAAGTTTAAAATAGCTGCCAAGTATGTGGTCGGCCTCTGTTATACTATGCTCAAT
AATATCTTTAGACTGGTTGGGCCTAATATCAAGCCCCCGGCTCAAAATTGAAAACCACTT
AAATTGGGTGAGCCACACTTAATAGGCCGAGCGAGAAGGTGGGCACCTACATGTTAATTA
ACTCGGGCACACTTTATTATTATGCCCCTTTTGACAATAATAGGCACAATTAACGTTTGG
GCAATCAGCAGTACACTTGGCTAGGCGCCCCTTAATCTGAGTCGACAAATATATTTTACT
ACGTGGGCTGGCCGAACCTAAGTCGGCCCCTAAAGGTATTATTTTGTCGGGCCGTAATTA
ACTCAGGTTGCCAGGGGCTGAGTATTAAAGTGGTTTAGCGCGGTTATATTATCTAGTAGT
TCCAGGGGGGCGCCACATTAGTTAATTTTATACATAAACATAGGTAAGCCGCACAGATAT
GGATAAATACACAAATATAGATAAATATAGATAAAT
>contig#207
GGAACTTCTGGAACTTTTGTGTCTGGTTCATAAAACTGTATTTTGTCTGGTATGTTGTTG
GGATACTCCTGGGTTTGTGTGGGGTTATTCTTAGCCTGTTGGGCTGTATAGTCCTGGTAT
GGTGTATAGTCTTGGTATGGGTCTTGGTCTGAGTATTCTGCATAAGGGTCTGTATATCTG
TAGTCAAGATAGTCCTTGTACTCGGGGTAATTTTGTGATGGGTCTCCATGCCTATAGTCA
CTGTACCCTACATTGTCATAATCTTTCTCTTGGTCATAGTAGTTGTAGTTTAGATTTCCT
GGGTCTTCCTGCTTTTCAAACTTGTTTCCGGTAACAGAGGCAATAGCATTGGTA
>contig#208
GGAGCAACTCTTGCAAGCCTTTGTATTTCTGTAATAGTGGCTTGCACATAAGGTAGGCTA
GGGAGGTGTGTTGCTTCACATTGGGAACTGGCGAGGACTGACACAATCTCCTGGCGACAT
CTGCTTTGAACACTCCAGATATAAGTGTAAGATACTGAACGATCCACTTTAGAGTTGTTG
AGGATGTTTCTGTTCCGGCAAGAAAAAAAGTCCATCATGATCGCTCCAAGATCTTCAATA
TTGAAATTTTCCATTTTACTTTCTTTTGCAATTTCCTTTAAATAAACATCTATGAAGTCT
CTCGGGTTCTCTTCATCAAGTGTTTTCTGGTGTTCTTTAATCACTTTCATCATTTGTTCT
TTTTGTTCCTCCGCTATAACAACTCTTCGGCCATAACCAGTGAGATTTGGAAACAATTTA
TTGATAACATTTGGAACTAAAGCTACTTTCATTCCACTTTTGAATTGTTCATTTACATTT
TCAACCAGTTTTATTCCTTCTGGATCATCTTTAGTAAATCTTGAACCGGCCACAAGTTGC
CAAAGAATGTTTATAATTGGAACATTAAAATCATGAGAAAGAAGAACATCCCCCTTAGTT
GACAGAAATTGGTCAATGATATCATTTATCTCGATATTGATCCAATTCTAGGCTCTGTTT
CCAAAAACCAAAGTCTTTCAATGTTTTGAGAGCAAACCTTCTCTGAGTTTCCCAATGTTT
TCCTTGCGTGTTTATTATTCCTTGTGCTCTTCTGCTAAAGAACCGATGAGCAAGTTGAAA
CTCTCCGACTCTTCGACCAGAAAACTCTTCCCTTCCGAACAAGTC
>contig#209
AATTTATTATTAAAATTAAATTTTCTACGAGTTGGTTTTTTATTTAATATCACTGGTGGA
TTACAGATTATAAAGTTAATACTTTGGTTAGAGACATCTGGTCTGAATATCAAACCCAGA
ACTAGTTCCAAACAAGACCGGTTTCTATAAATATTTCCTAGTACGAAAAGGGAATTTGAG
TGTGAATCACAGATTTGGCAATAATATAGCAAATTGGCTAACTAAAAAATAAAAAAAGCT
CATTACAATATAATAAACACTTTGATCCCGTAGTTTAACCAAAAAATGCAGTTTTTGATT
TCTAGAAATTTTTGTTTCAAAAAATGTTTCGATAGTTCTGAAGGAATACAGGTGAATGGG
TTGTCTGTTAATGTTAAAAAATTGCACGATTCAGCTCACAACTAGACTTCCAGAAAAAAG
GGTCCACTACGGACACGGATTCTGTTAAAATTTTCGAACTGTTTTTATGCACACTTTGCT
TCTCAACTGTGACTGACTGTGTTAACTATTAACATAACTATGTATAGTTCAATTGCGGCG
CATCTTGCTGCTCTGTGCCTCCTCCTCATTCAAGCAAGACCTAAAAGCTCTCGTTTTATC
TCTTAGTGCTTCTAAAGCCTCTTGTTTTTCAGATATCATATCCTCAAGCTGCTGGGCATA
AGCATCTTGATCGTAGTCAACCTCGTTGGTCATTGCAAGCAAGGAGGCATCTTGCTGTAT
CCAGTGCTCCATGGAGTCCAGTAGGTTCTTGTGGGATTCCACCACCTCCTCCTCTAGTAA
CTGTAGGTGTGCAACGCTCTCCTGAAAGTTGTACCAGTCTGCACTGCACTCCCCATCATT
GAGACTTCTAAGCTGGGCAAGATCTGAGTCTTCTGGAGACAGAACACCGTCTTCCATCCT
TCCACCTTCATCATCATCAAGGAATTCTCCCATATCATCTTCATACTCCACTGTGCCGCC
ACCATTGTTTGAGTTTTGTATTCGTTTTTGTCCTAGCTCTTTGACTCTGTCTGCATATCT
AAGGGTGTTAAGTGTGTGCTCACAGGAGGAGAGTGAGGGGCCAATCATAGCGATCATGCA
AGTTCTTGCTTTTTCTCCAATAAATGAATCTCTGAGAACTTGAGTGAGCTTACTTGCCCT
AAACGGCAAGTGTGCTCCCTTTCTTCCAAGTGCTCTAATGCACTCTTTCAGAGCAAGTAG
AGACTTGTTGATCTCAGCCCCCTCCATCCTGGTCTGCCTGTTGGCGGAGCTGGTGTCCGC
CCCCCTTTCATTACCAGCAAGATCGATCAGTGAGAACTTGCCATACAAAGGTTTCTTGTT
GTTGTTAATTCTTAATATAATTTGAAACACTGCATGACTTCTAGAGGAGTGAGCATTTGC
ACTGGTTTGTCCAGAGGTTCTTAAGTTGTTGCCGTGAGTGATCAATTTGAGGACATCCTC
TACACATTCCACATCGGTCTCTGTCAGACCCACAACCACGACTTGCTGCTTGCCGTCCTC
CAGCACCCTTAGTTTTGACTTGCCGGATAACAGGTCAAAGACCTTCCCACTATATATCTC
AAAGTAGCTGCATGACACAATGAGGTTATTGTTTTTGTATTTGGGTGACTTGAGAAGTTT
GAAAACATCTTTGGTGGCAAAAGCATAGATGCCGTTTTTGGAGTCCTGTAGTTTCCCATG
AAACTCTCCTCCCATGGTGTGAGTTTTGCCAGAACCGGTCTGCCCATAAGCAAAACAGGT
GGCCATTCCTCCTTCAAAAATGCTCTGAACCAAAGATCTTGCCGAATACTTGTATACCAG
CTCATTATTGGCATTCTCATCGAAGGCGTAGTCAAATCTAAAATGCTGGTTATCAAGGTA
CTTTGTGAGGTCGACCTTGGACTTTGGCTCGTGTATGGTGATGTTATCTCTTGTAGGTAT
GGTCACAACATCTACTTCTTTCTTTTTCGTCTCCTTCTGATTCATGGGCCTCTTTCTAAT
GCAGACTGTGATCTGGTGGTTGGCTATAAGGTCTCCATCTTGCAGTGGGTTGAATTCTAA
CTCTTCTTTATAGTCAAGAATCATCTGCAGGAATTCCCAGTTGGGGTTGCCAGGGTCTTT
GTTCCTCAGTTGCTCCTGCTCTTCCAAAATCTGGGCCTGCTGAGCTCGCCTTTTCTCTCG
GTTTTCTTTCAGCCTTTCCACCTCCTTCACAACATTAGACCGCCGGCGATTAACTGCTTG
GGCGGCGGGAGCAGCAGCTTTCTTTTCCTTTACTGACAGTCTCACTTTTGTCCGGTGGCA
GGCTGGGTACATGTTTTGGTGGGGGCATTGTCTCTGAGTTGTCCAAATTGCTATGAGGTC
CACTGCCGTTCTGGTTTTCCACATTCTGCTCCTTGTTGTGACCATTCGATGTGATGACAT
GAGATTGCCTGCCCGGGTTCCTCTTGGTTCCCCCACCAGTTGGAGCTGCCTTGTTGTTTG
CCACGGGAACTGATGGCCGGGGTACATACTTTTGAAGTTTGTTTGGGATAACATTGGCAT
TGTCGTAACTGGTTGGTGCCAGGTCCTGGTTCAGGCCAAGAATTTGCTCCAATTCAATCT
CTTTCCCCTTAGTTTCTCCGCGTTCAAACCACTCCACAGTAACACTCTTGGTCTCCACAT
TAATGCCAGATACCACTGCGGAATGGATCCGACCTTTGGATGATGGACCAAGCATTTTAT
CTGACTGGGTTCGCTTAACATGGGAATATTTATGATTGATCTGGTTGTGGTGTTCGCTTC
TGGAGTTAGAGCTGGAGCTGGTACTTCCTCGCTCTGGTACGCTGAATTTTTTTGCTGGTT
GTATTTTAACACCATCAAGACTGCCAGGAGGGGCAGAATGCCTGTTTTGATTCTTCCGTG
CTTGAACCAGTCTGTCGTGGTTCTTTGGCCGTCTGGTGACAGACTTTTCACTTTCGTCAA
AATCAACCCATAAGAAATTTGATTGATTCCGTTTTGGCAACAGATTGGGCGGATCTACAC
ATGTTTCTTCACCATATGGATCGTATGATGGGCATCCTGAATCAGTCTCTAAAGATCTTT
TGTCGTCGACATTGTAAGAAAACCCTGAGTCAAGTCTTGACCTCCGATCACTAGAAAATG
CAGTATTTCTTAGCAGATTTATTTCCCTGCCAACACTTTTAGCCCTCTTGTCTCTGTCCC
TGTCAGCACTAAATTCCCTGTAACTGAATGAATCTTCCCTTCCAGAGACAGATATAGCTC
TGGGAGGGATCTGAGGCAATTTTCGCCTTGACTTGACCTGATTTGTCGAGACTGAACTGT
TAGATGTGAATGTATGGCTTCTGGTTAATGAATTGGCTTCTTTCTGAGGCAATACATTTA
AAGATTTTGTTTCTTTGGGTGCCAAATTTTCTAGACTGTCTCTATTGTCTGTCTTAAGTG
GAGGTGGTATTGGTAGTTTCCGTTTTGCCCCTCGCTTTTTCAGGTCCTCCAAACTATCGT
AACAGTTTCCTTCACTATCCACTTCTGCTCCTTCATCTTCTTCAGAACTACCGCTGCACC
CCACAGGAGGTAGGCGGGTCATGTAGCCAGAGGTGATCAATGCATAGTTCTGGCATGTTT
GGCTTCTGCTTGAATCACACGTGGACTGACTTGGGGTGGGGCTTGTTAGGTCAATAGAAG
AGTCTACCAGATCATCTTTGATCAAGAAATTTCCATTCAGAGGACTTATAGAAGATTCAA
TCGAAGATTCCATTTTTGAGTTCTCAGAGGACTCTGTGCTGCTATTCATGCGTGTTCTCT
CGCTCCTTGACAGCTCTTCATCATCATAATGCGGGTCATTATCAGCATTCATAACCACAT
AACTCTTGCCCACTTTAAGATCAATTGCAGTATCACTGGTTTGATAAGGGTTGGGAGATG
CTTCAGGATAGTTTGACATAATCTTATCATTCCTATTAGATATTAATTCATTCCAATTAC
CACTTTGGGTCATGTTATCAACTCTTCTCTCCGAGTTTTCCATACTAAATGACACAAACT
TTTGTATGTTTGCATTGTTTGGTTGATTATCATTAAATTTTTGCGAAACATTTTCAGTGT
TGGTTAGAATTTGACCATCACAATTATGGGTGGAAATATCTGTTGGAAGCTGTGGTAGAG
CTGCAAAGTCAGATATGGGCGATATGTCAGATAAAGTGGCGTTGTCATCGTCAACAAACA
TTTCAGGAAGACTGGATAGCTGGTGGCTGTTTGAGTCCAAATCAAACTTAGAAAAATATG
CATTGTTGCCAACTTCTGCATCTGTGCTAGCCGATGATTGGGATGATTCGCCAGATGTAT
CACGGTTCTGTTTTGAATCTACCAATTTTTGATTCCTTGGAGCTGAAAGGTGGATCTCCA
TCTGGTATGTTTTATCTAAAGATCCAGATATATCTTGCTGTGTCGAAGAAGTCAGCTGAT
CAAGACTAGAATTGTCGGAATTAATCGATTTACCGTCACCAGATAAATCATAATTATCAA
TATTTGTATTAGCAGCATCCTCTGGATCATCAGTCACTTCAGGTTCCAAAATAAATTTGC
TGCATGACTCGTTCTCGAGCGTTGGTTTGACCTCGGAAGCAATCTTTTTGTCTGCATTTT
CAATGAAGTATTTAAATGCACTCAATCTTGCTCTAGTTGATGCTCTGTTTCTGGCACTGA
CTTATTGTTTCCACCCGCACGATCCATGTGTATCCTTGCAGCTGCTGTATCTCCATGCAT
GCAACTTTCTTCCTTCTCGGTTTGCATGTCTGACTCGTTCTTATTATGATTGTTTGTTGC
ATCATTTCCAGGATGGTTCATGATATTGTGTTCCTGTTGCATCTCATTGGTTTCAGCAAG
TCGGAGGGATTTCTCAGTCACTTTTTGGCATCCGGTCTCTTCAATGTTATTAATGTCAGT
TCCCGCCGGGTCAGAACTTTTCTCTTCAGTCTTATCGCTTTGCATTATCACACGACATGA
CGCAGGACTCGCATCAACAATCTGAGAAATCCCATAACTGTGAAACTGCTCACTGTCATG
AATGAACCGAGCTGTTGTGTCATAACCTGGGTTTAAACTTTCCTCCATGGTGGTTTCATT
AATGTCTTCTTTATTGTGTTGCCATCTGTCATTACCTTGAATTGAATCTTCTTTGGTTTT
AGTATTCACATTAACTTGATTGTTATCATTTGAATCATCGGAGAATTTCACAAGATGTTC
ATCAAAGTTGACATTCTTTCTGTTTACATTGCTGCCTTCATGATAGGACCCTTTTAGTAT
ACTTTGGTTGGAATTAGCTTTATCATGCCTTTCAACTTCTAACTTAATGCTTGGTGGCAT
GTGGGTTTCTTTATTTGGTGATGCTTTACTATATATGGTCTGTTCGGGATCATCCCAGTT
TTTAGTCAAGTCTTGAGCCGCATAGTCTTGGAATTATGAAAAAGCATCGCAGCTTTTTGG
TGACTGAATGCCTGACAAACAAATTACAGAGACTTTTTCTTCACCTTTTTCTGCATTTGA
TAATTCATGACTTGTTGTATCTCCACCCACACGGGTTTTATCAAACGCTTTTTGGCTTGT
TGACTCATTTGATGCTCCATGCCCGTGCTTAATTATTGTAGAATTAGCAACCGGCTCATC
TGAATCACTGAACATTTTTCTTAGTTCATGAATAGTTGTGTATCGGACATTAGAGTTCTT
TTCTTGTTTGAGAGATTTCTTTTCTTTATCGACAGAAACATTTATTTCTTCAGCATTTAT
GTCGTGAACACTTGTAATTTGTTTTCTAGTTTCACTGGGAAAACTACTTTTATTATTGAA
GGGTTTAACTTTTTGAGTAACTTCTACATGTTTGTCACTGAAGTTCAGGGAAACACTATA
ACTCTTGAGCAATTACAGAATCGTTAACAGGCACATCACTATCACCAACTTCTGATGTTT
TTCCGATATGAATGTCTAAGCTATTTATCACTCCGCCGTCAACAGATAAGAACAAATCTG
ATGAAGAATGCGATGTTCTAGTAACATCTGGGCCAATTTCTACGGTGCCTTGGTTATCTT
TAGATGGTACAGACTCTTTCCGTGTTTGTTCATCCACTTCTGATTTTCTCTAAATCATAA
GCTTCATTACTCAGATTCTGACTGCTTGGATTGATAAGAATCAAATTTGATTTTTTCTTT
TCCTTCTTTTTATTTTCATTGATCAGCATATTGTTCAGATTGCATAAGTCGTTAGGACTT
TCAATCTCTTTCTTACAGGAACTGACATTTTCCACAGAAGATTTCAGTTCATTATTTGTA
ATTGACTCATCAGGTGATACTTCATCAAGTGTGTTAGCATCCATCACGTCATTTTCTGAC
TTCACTGATTCCAGTAAAAGTACTGTTGATTGATCACAGCCAGATGATACCATATCATGG
CTATTACTTGGACTTTCTTCTGGGGAGTTAACTTTCCTTGTTTGCTCCATCTCACCAAAA
TTAAGAGGAGGATCAACGAGGATTACTTCATCAAGTTCTTCATCACCAGTATGATACTCT
TCTTCAGTTTCTAAATCACTGCTTTTAATTGAGTTTTTGTTCCCCATTTTGGATGATTTA
CAACTTGACAACTCATCAATGAAAGAAGTTGGAGCTAATCCTGTTTTCAAGATTGCAGAG
ATGTTTGATGGCACAGGGACTGACACTTTATGTTGGTTATTTGACACAATAACAGAGGAT
TTCTTGAGAGGCAAAGAGGCTGCATCCTTATCCAAATGGAGATCTGTTGCTGTTTTGACT
GTGCCAATACACTGTTTGGTATCAAATGCGGCACATGCATTTGAACCATTTATAATGACA
AGGGGGTTGAAGACAGCTGGGCTCACATCCTTCACTTCAAGAAGGGGTGGCGAATCATTT
GGGATCCTATCTGGCAATGTTAGGCTTGAGCTTGCCAAAATGGGACCAGCGGCGATGGCT
TCGGAAAGATGTGGGCTAAACCTGGTGTTTCGTGTTGATACGCTGCTATTTGCTGATTTA
TTATCAATTGAAGAAAAGTGGAGAAAACTGTTCTGGCTTGCTGGTATGACCTCTTCTAGA
GCACCCAACTCGGCGGACTCCAAGCAAATGGTTGGCTTGGGAACGATGACAATTTCTGCC
TCTGTTTTGATTTTGTTGGGTTTAGGAGTGGTGCAGCGCACTTGAGTGATGTAAGGATCT
GCAGTCAGGGAAAATGGTGAGCTTGTCTCTGCAGTTTTAACCGGGGATGAATAATTAGAC
AAGTCGGATTCAGGCTCTGCAATTGGAGGTTGAGCATGTCTCAGCTGAATTGGATCCCCG
TTGTACATACGAGTCACATTTACACAATTCACGTCCGAGTTTTCCTCAATAGCAAATTCA
TTTGGTG
>contig#210
GATGATGATTTTTTACCTGAGTGTTGGACTGACGCGATGCCGACCGCCGGGGCTAGCTGG
ATTCAGGAATGCGGGGCTGTGGCTGCCTCTCTTTCCCTCTCCAGCTTTTTTCCACACTCA
GGTAAAAAATCATCATCTGCCCCCTGCCCCGGCGTGAAAAATAAGGAGTTGTCTCCAATC
CCTTCTACTCCCAAACCCACCCCCGCTCCCATATCAGCCCTTGCCCCAATCTCCATCCCG
CCCACCACCTCAACGGACAGCTCCTCCTCCAGCCACATCTGCAATACCACTCTGCCAACC
ATCTTGGAGGACGAACTCGGCAACAACAACAAGGAGAACTGTACTGACAATAATGCTGAA
GAATATGACAGGGCTGCG
>contig#211
CAGACATGAAGGTCTTCATCTTTTGCTTGGCTCTCACAGCTCAGGGGTTCCCCATGGATG
GGGAGGAGCCCCTAGCTGAGCCCCTAAGTGATGCTGAGCACATTATAAACTATGAGGATA
AGGAGGCTGGTCATGGACATATTCAGACAGGGGTTGCTGGGGAGAAGGTGGAGGGAGCCC
TGTTCTATAAGGTTCCAGAGGGTGAAACTGTGCACCTGACTTACATGGCTGATGAAAATG
GATTTGTTGCTTCTGGAGATCATCTTCCTGTTGCTCCTCAACCACTGGAAGTAGAAGCTC
TTGTTCATCCTGTGATGGTTCAGAATACTCCAGAGGTGGCAGAAGCAAGGGATCAGTTTC
AGGCTACTTTTGAAGAGGTGGAGATGAGGAATGCTGCCATAGAAGATACGATGGTGGAAA
CAGTTGACAATGCTATTGACAATGCCATAGTAGAAGTTATCTCAGAGCGCAGAAGACGTG
ATGCTGACCCCGTGGTTATTCCTGAGCCTGAGCCCTCCACCTACCT
>contig#212
CCTGAACCTAACACATGTTGCCGCCAGTATTCCCCCCCCCACCAGCGAAATGATAAGGAC
CTTAGCGGCCATTCTCAGGGGCCCTAAAAACACCCTAACCCGGATTATTCCATATCCTCC
TAGTTTTAGTAGAACCCCTGCAAGAATTATTGAGCCTCCGACAGGGGCCTCCACGTGGGC
CTTGGGCAGTCACTGGTGTACAAAAAATATTGGAAATTTTACTAAGAATGCGCCAATTAA
TATAATAGTTGGCAGGGAATTTATAATTGCAGGAGTAGCGGTACACACATACATATATAT
ATATCTCGTGTGTGATATAATTACGGTGTTAATAATCACGATTAATAGTGGCAAGGACGC
AAATAAGGTATAAAACAGGATAAATAGACTAGCTTTCAGCCGCTCTATTTGGTAGCCCCA
ACCAATAATGATTATAAAAATGGGTAGGAGGGACCACTCAAAAAAAAAATAAAATATGAT
AATGTTATTAGTGGAAAAAGATAATACTAGGCTTAGTCTTAGAACCAAGAAAAGGGTGTA
GAGGGAATTTCTTATGCGTGCCTGAAACTGCCTAAATTTCATAAGGAGCGTGACCCAGAA
TGTTATTACAAGGAGGCTCACTGTAACCATGTCATAGTTCATGAGGGCCAAGTAATTTAG
TGAGCCGACGACCGCGAGGGCAGAAGACAGTAACACGGGCATTCTGGATAATAGTATAAT
TTGAACCCTAAGAGGGGCACAAACAATAAGTACTGAGAGGGTTAAGATTTTTATTATTAG
ACTATAATATAAAATCCGGCTTGAGGGGGGATCCTGCGAGGTTTTCTAGTTGTATTTTAA
CCGCTTAGGCCAGTTTATAACGTATGTGGGCCATTAGCCGGGCCCGGGTGCCACATATTT
GGGCTGCGGATCACGGCGCCGACTGGCCGGACCTGACGAACTAGCCCAAGCAGGCGCGGA
GGTCCTACAAGAGTATAATTGGTAGTGTTTATTTGTACCCCTGCAGGGCAGTCGGTGTAT
TAAGTGCGCGAACTTTACAAGCTGCTAAAACAGTAATATATATATATATATATACCCGTC
TA
>contig#213
TTCACTTCTACAAGAGAAGAACCCCTTAGTTCACCATGGGTCGCATGCACGCACCAGGCA
AGGGTATTTCCCAGTCAGCCCTGCCCTACAGGAGGTCTGTCCCACAGTGGCTCAAGCTCA
CCTCAGATGAGGTCAAGGACCAGATCTTCAAGCTGGCTAAGAAGGGTCTGACCCCTTCCC
AGATTGGTGTCATCCTCAGGGACAGTCATGGAGTTGCTCAGGTCCGCTTCATCACCGGTA
ACAAGATCCTTCGTATCCTGAAAGGCAAGGGCATGGCCCCTGAGCTGCCAGAGGACTGCT
ACTACCTGATCAAGAAGGCCGTGTCCATCAGGAAGCATCTTGAGCGTAACAGGAAGGACA
AGGATGCCAAGTTCCGTCTTATTCTTGTTGAGAGCAGGATCCACAGACTGGCCAGGTACT
ACAAGACCAAGGGTGTTCTGCCACCAACATGGAAGTATGAGAGCTCTACCGCCTCCACCC
TGGTGGCCTAGATGACCAGCCTGGCCTGCACCCTGTTGGTAAAGTACAGCACATACAGCA
TTAAACATTCTGCTTGCTGTACTTCAGTCTATCTGTCAGTATTACTGGCAATATTGTGAT
CTGAATACCGCAGGTGCCCCTAGTGGGACTGTTTGTCAAGCTCAGCTTAACACAAACTTG
TGCTCTCAACAATTAATATTTCAGAA
>contig#214
ATTTAATCACCAGTTATTACATCTTATTACTAAAAATGTCCAGTAACTCTTCCACTTAGG
CACTGGCGAGTCCCTTCAGGTCAGAAATGCACTTTTTGAGAGCTGCGTCTTCCTGGGCTG
GAGTGATAGACTTCTTGACGTTGCCAATGATCCAGTCAACCATGTGCTTCTGCTCCATGC
GCCTCACAACGTTGGCAGTCTCCAGCTGGTAGTCCAATCTCTTCTTGACCTGAGTGTAAG
CATCCTGCAGCCTAGCTCTGTAGACTCCCTCCAGCTGGAGAGCAACAGCCTCCTTCTTAG
CAGCAATAATATCTGCATAGGCAGCAGTGTTAGCCTGAGCAGTCTCCTCTTCAGCAATGG
TTTGCATGCAGCCGTCAATCTCATCCTGTCTAATAGCTTTCAAGGAAGCTTCCTCTTCAT
CAAGCTCCTTGTTGATAGATGCAGTCCAGTCAGGGCCAGCCGACTTGACCACGAAGGAGA
GGACAGCAGCCAGAGCCAGGCCGACATAGAAGTCATGCTCCATGACGAAGAACTCCTTGG
AGGCGAGGAATGTGGCCACCCCGGTGAGGGCCATGTAGGGCCCGGTGACACCAGTCTTGG
GGTACAGGGCGGTGAACCATTCCTCAGGGAAAATGCCCAGACGGACAGGGGCCTTGTCAA
CTGGGCGAACTCTGGCGGGGAAGTTGACCAAGTCCCTCTCCTGGTTGGGGGTGGAGACAG
ACAGGCCTCTGCTGGACACTACCAGGTAGTTGCGAGCCTGGGTCGCCCTATTGATGGCTT
GTCTGGATAGCATTCTGATTTAGTTTGTACTGATCTGGGAGAACTTGTTCGTGCGACAGA
GTGATGGCTGGCTGCTGGAAGGGAATATGGCGACTGCAGCTGTTAT
>contig#215
TTTTTTTTTTATATGTTTCGATTATATTTCAATAGAGTATGACAGATACAGGAATAATAA
ATGATCTAAAAGGTTTAACAATCTACAATATGTAGTTACAAGTTTAGCTTTACAGAGGAC
CCATGTAAAATGTAAGGTTTTTTGTAAGAATGAAATTTTTTAAATTCTGCGAAATTCAAA
ATAATTCGCAGTTGTATGGCGCTCATGTTGCAAAGTAGAGAAATCTAATAATTTTAATGT
TTTCCTTGCGCTGCCTTCTTTGTGCAAATTTTGAAGTTTAGCAATTTCTCGTGGAAGTGG
TTATGTGTTCAACTTTGACACGTTCCTGTTTTCTTGCATGAAATTGTTGCGACAATTGCC
GAAAGTTTTCCTCTTTCAACAACTGCTACAGTTGAGTTGTAATATCCACTTTTCATCCAA
GATTTGGGGGACAGGCTCGAAATTTACCAAATAAAAAGTTTACAATGAATATTTTGTTTC
TTTCAAATTCATCCCAAAAATTATTTTTACCAGAATGTTATTTTAAGAATTTGTAATTTG
AAAATATTTCACTTAAAAGTATTTCTCTGACCTCTTTTGTGTCATTTTTGACATTTGATG
GCTGAAAACATCATGGGCGTTTCTAAAAGAAGTTTGTACATTATTTTCTGAAATTTCTCG
GCTCTATGGCTGCATTTGTTAAAAAATGAAGTACATTTTGATCATTTCCCATTCATCAAA
ATAACTTAAATGCCTAAGATATTCACAAAAACACTTGTGCAAACAATTTGATCACTTTTA
AATTTCTGGATTTATAATGGAAATCTATGAAGTTGAAGCTGAAAGGTCCTTATTTCTTAA
AAGGGTGTCTGCAAAGCCGAGAAATTTCAGAAAAAGCTGTTAAATTTTCTCTGAATCAGA
CATATATTTATGGAATATGTTTTTCTTCTTCTTTATTGAGTATTAAATTTATTATAAAAT
TTATAGAGGAAAGTTTGTCCATGTATATATATTGCAGTATGAGATTCATATCCAATAAGA
TTTTTTTCACATTTAAATTCTGAGTCTGTCCCTTAAAATATGTGTTGAAAAAACTGGTAC
AACTCTTGTTACATAGAATGGTGTTACGGATAGAATGACTAACATTGGGACTAAGTTTAG
AGAACTGGGAAAGAAAGGAACAGCCAGTTCGAACATTCACTAGAATTAGGAAAATCACAG
TTATTCTTCTGTCTATAGAGAAAATAATATTCAAACTTCCGATTTCTGACAAGATTGCGA
ACAGTTTCGTCGATTTCGACAGGTAAAGAAAAGGCTCTGAAGTCCTGCAGATTCTGTTGG
GCACCAGTTCGGTTTATTAGAGTTTTACTGCTGGCATAAACTGGCTGGGCCTACATTTTA
AATGCATTCAATGTTTCTTATTCAGCCCCATGAAATGTAATACTATCACTGAGATTCGTT
TTATTCCCCCTTTCTCATTCACAACTTAGCACTGAGATTCATGAAACTTGGAAAATTTAC
TAAAGAGTTTAGATTTGGTAGAGCTTTGACTTTGCTTCTGACTACTTTCCGCTAGAGATT
TCTTCAGCTGGTCAACTTCACTTTCCAGCGTTTTATTTCTTTTATACATTTGGACATAAT
TCAGCTGCAGCTGCTTCTGGTAACGAATAACTTTTTCTTTCTCATCAAGCCAATTGGCTT
TTTCAACCTCAAAATTTTCTTTATACCTGTCCACCTCTTCTTTCAAAATATTATTGTTAT
GGTCAGCCTCTTTGAAACTTCTTTGAAGCTTCTCGATCGTTTTATCGCGTTCTATAATGA
CTTCCTTCTGAATAGCAATTTCCTTGAGTGTGCATTCCTCACTGTCCAGATCTAATAAAC
TTTGCAGATTTATAACTTCATTCTGCATTTGCTTATTCTCCATCTTTAAATCTCCAACTT
CCATGTTACGCACTTCTAATAACCGTTTAACCTCTGCTATCTCAACCCTAAGGTCGATCA
TTTCCTGTACTTTACTGTCTTGTTTGCCATGGTTATCCTCAATTTGAGATTTTAGAAGAG
AAATTTCTCCAGACTTTTCACAAGAAGACCACTCACACTCTTCAAGAGATTTCCTGAGTG
AGGAGAGTTCAGTTTCAAGAGCTCGTGCTTCTTGCAGCTGCTCGTTTCTTGCTCTCTGAA
CTTCTTCCAATTCTGCTTCGAGTTTTCTTTTCTCGTTCTGGACCTGAAGGGTTTGGTTCA
TCAGTGCTTGCTCCATCTTAGACGCTTTCTGTTGATTAGCCTTGAGTCTGTTTTCATAAA
GCCCCTTTATCTTTCTTAACTCCCTCTCCCAAACCCGTTCTTTTTCTTCGTAAACTTTAA
ATATAACTTGTTCATTCTGCTCCATAGTTTCTCTTAGATATATGATTTCGCTGTCCTTTT
CCTTTAAGACATTTTCTAAGTCGCCCACAGCGGAATCTGAAGGTGATGGGGTGGAGTTGA
ATTCCTGATCAATGGTGGAGGTTGACCCCTTAAAGGAACTGTCGCCCATTTGCAGTAACC
CATTTGGATCTTCAATATAGAGATTATTTCCACTTATGCTCCTTTGAATACTATATGATG
TGCTACCCTGTGAGTTGAGATTTGACAAAGAGCCTCTTGAACTTCTTGGTACAGGAAATT
GAATGCCTGCAAGATTCCTAAACTGAGGTGTTCCAGCACCCGAATGTCTCGTTCTAGGCT
CTTGTTGAAGTGAGTTTCTGGATGAATGAAGGTGAGAGGTTGATGGCGGCCTAGAAAGTG
GGGGGCCGAATGGTTCAGGCAGTCCATTCACATTCATGGCACTAATGGCCCCATTATTAT
TGCTTCCATTGGTTTGAATGTTATTCAAATTATTAGTCATTGTTGATGATTGCTGATATT
GTCCCCTTGAAGCCGAATCATAAAGGGAATGTCTGCGTTCGGGCTCTTTACTTCCTCTTA
CAGCATCTCTTTGTGCTGGGGCAGCTATCACAGGGGTGAGCCCAACTGGGGGTAGGCTTG
TGCTCGACCCAGCCTCGTATCCTGTAAAGGTGGAGAGTCGCAGGCCATTTGAGGGTATGT
TCTGAGCTGTGGAAGTGTTAACACCTTGTAAGAGCCCGCGACAACTCCTTTGTCCAACGG
ATCTCCTGTCAAGGGAATTAAACTTGCTTGATATTGGAGGGGGCTGGTTCCTATTGAGCT
CTTGTGAACTTCCAAAAGGTCGGTGACCGTCTTTGACTAGAGGGTGGCCAGGCGCGAATC
CTTGACTTGGAGGTCTGTTAGGTACATTGTTTGGCCCGGGGTTGGAAATAACAGAGCTTG
ATAATGGTGTCTGGACGGGGGTCCTATATCCTGAGCTTAGTCCTGGAGAGGGGGCCGAGG
ATCCAGGTCTTTGAGGGCTCTGGAATGTTGAGGAACCTGGTCTGGATGAGGTTGGAGGAC
CTGTCGAATTAGGTCCAACTGATGATCCAGGTCTCCCTGGGCTGGGTCGAAATGCTATCG
GCCTTATCACAACCTTGCCCTTTAAGTTGGGTACTCCGCCAACTGGGGTAATGTTAGGAG
GGTGTTGGAACTTGTCTGGATCTTCGTAGATGGAATTGGAGCTGGGTATGTCGCCACTGA
GGCTTGCCAGGCTTCTTCTACTACGCCCTTCGTGGTCAAACCCATTGCTTTGCCGCACCG
GTGCATAAATGGGGTCTTGTTGTTGAATTGGAGGTGAAGTTTCATTTTCAGAGTGAAGCG
AGTCGTGGCCTGAGTCCGTTTGTGCCATCGGGTCGTTTTTCACTGTTCATTTCCCACTGA
GAATAAATCTTCGTTCAAGTTTCAGTTCACATTTTCAACCTTTTGGTTTAAAACTCTCCT
TCGTAAGCTATCCTGATAACGATGCTTGTGTATCACTTTGGTCCCTAACCAATATAGCAC
TGCAAAATTAGGCAGACAGCCTTCCCTAATATGTCACGTAATCCTGGCACTGCTCAGGCA
GCATAAACTGGAAAGTCACGGAATTTCAAAGCTGCAACTCACTAGAAGCACGACTTCACA
TCTTCTCCCTAATATGTCAC
>contig#216
GGGAGGGGGAAGGGAGTTGTGTGGATGCAGCTTTCACACAGTTGGAGGGGCTTTTGAAGG
ATCATGGAACTGACTTGAGTGAGGTGGTGAAGGTGATGATGTATGTGGACAGCATGGACA
GCTACCTGGCCATGAACAAGCACTATGTGAAGTACTTTGGTCTGAACCCTCCTGTGCGAG
TGTGTGTTGGTGTGGGGCGTGACAAACTCCCCCCCAGGTGCAGGCTGGTGCTGAGTGTGG
TGGGGGGGAGGATGCGGGGGAGGAGGGTGCTACATGTCCAGGGGTGGAGTCACTGGGCTC
CTGCTAATATTGGGCCTTACAGCCAGGGAGTGAAGGTGGGGGGCAGGGTCTACATCTCTG
GGATGATTGGGTTGGTCCCGGGGAATATGGTCATGGTGGGGGACAAGGAGGCAGCCCAGG
CCGGGCTGGCCATCAGGCATGTGGAGAGGGTGGCCAAGGTGGTAGGAGGGCTGGGGTTGA
GCAGGGTCAAGACAGTGAATTGTTATGTTCTGGGCTTGGAGGGAGCTAAACAGGCAGAAC
ATGCTTGGAAAGGTGCTTTTGAGGAGGAGGAAGAGGTTGTACCCAAGGTTACATTTCTTG
AGGTGGAGCAGTTGCCCAGGATGGCTAAGGTGGAGTGGGAGGTGGTGATGGAGGAGGAGG
AGGTTGTGGAGGATGATGAAGAGAATTTGTAGCATTGTTACATTTGACTTGATCAGGTTA
TTTATAATATTTCAGATTTATATGTTTTGAAAATGGCTGCGGAGGATGAGTTTGACATGT
TGTGCAAGAGTTTTGAGGACGGGACTGGCTCTGAGGTGGTCACTGCAATTGGGGTTAACA
AAGACACTAGTGATGTTATGGACGAAATTGATTCTTTCCTAGAGGATGATAATGAAAGTG
ATGTTGATAATAAAGATTTTCAACCAAAGTCTTCCATTGTTTCTACTTCGAATAGTAATA
TTTCTTTGAATAATTCATCACCCATAAACTCGTCCACTCCCCTACCATGCCCTATTGCAC
CAACACCTTCAGGAGCTAGTAGTCCACCACCTCCTGCATCTAGTCCACCTCCCTCCCCTC
CTGACCCCCTAGCCAAGCACTGGTCTGAGATAGCTCCTGCTCTGGCAAACCTTCCAGAGG
ACCAGGCCAGGCCAGTGGAGCAGGTGGTGTTCACCTCGGATGGGTTGGACCTCTCCTTGC
TGGACAAGGAGGAGTGGGAGGATGACTGGGAGGTGAGTGCGTTCACCTTGTCAGACATGT
TGAATGAGCTTAAAGAGCATTTGCTTGATGATTCGGACGATGAGGATGATTCCGATGCTG
CAAATGTAGATGTGAAAACTGACCAAGTGGAAGCAGTCCCTAATGAAAAGGTAAATGTAG
CAGTTTCCAAAGATTCAAAGAAAGAGTTTGAAAATCTTGAAAGTCGAAGTCGAGTTACAG
AAGATCGATACTACCAGCAGCTGGAGGACGTGTGGAGGATGTACGAGGGGCAGGTGGGGG
TGGGGAAGGTCCCCTCCAGGCAGATGATGGTCAGGCCCAGGATATTCAAGCACAACGGAA
GGATTGTTGGTTACGAGACACTGCAGGAGTATGTGGACAACAACCACCCTCTGTGGGGGC
CACATAGGGAGCTGTTTGGTCAGGTCCTGTTCAAGGAGAGGACACAGGGGGACCTCGTCA
GGTTCATCGCGAGCAACTGGGGGGACCAGCAGGTCAACACGGCCAGGAACTTGACTGTTT
TCAGTCGGGGTGGCCGTGCTGGTCGAAATGGTTTAAAGGAAGAAAAAGTTGTTAATGTTG
TTGGAAAGGTTGGGAAGGAGGTGGTGGATGGAAAGATGAGTATTAAAGCCACTCTTGTAG
ACATGTATGCCAACTCCTCTAATGTTGATGGTGTGAAGCAGACTGAGGAAGCAAGGTGGA
AACTCTTTGAGGCTCAGCTGAAGTCTAAGCTGCAGGAGGCTGAGAGTGATGTGGTTAAGG
ATGATGTTGAGTGTGACTTGTGTGGGGAGGTGTGTTTGTGTGTCGTGGGGGGGAAGAGGA
AGGCAGGAGGTGATGGAGGAGGAGGAGGAAAAGGAGGAGGAAGGGTGACCAAGCAGCAGT
ATGCTGACATTGTCCTGGCTAATGCTAGGAAGCAGAACTGGAGTGATGATAGAATTGCTG
AGGTCATCTTTGGTGTTGAGGAGGCTTATGAGCTCCAGTCTTGTTACAGCAGTCCACCTT
ACTTTACCAGGGAGCAGGTCAGTGAGTTGAACAGCGTGGAGGAAGTGCACGACATGATCA
TCAACATGTACGACAGCCCCTACAAGAAGGACAACGAGGAAGAGAGCAACACAGGGACCT
GGAGCAAGCAGCTGTTGGAAGATTACTGAGTTACTATTACTAGAGAAATCACAATTCTTG
TCACAAAATTGATTCAAAGAAATACTCTATTATTGATATATTTATGTCTCGGAAACTTGT
ATATTTATATTGAAAATTATAATGTTGAACAAATATGTTGTATCTTTTCT
>contig#217
CCCTTCTCCATGTATTTTGCCTTCTCACAGTCGTCACACTCCATCTTGATGACGGTGGAC
ATGCTGATCTCATACACCTTGTTAGGATCGGCTTCATCTGTCACCGCTCTCCGCCTTCTT
CCAAAGCCACTCTGCCCATTTGAGCATTGCACCGGACTGCAAGTGTCCAAGCAGACATTA
ACTGTACCCTTGAAAAGCACAAAACTACTCTCTGGAAATTTAAATGCCCTGAATTTTGCT
TTCAAGTAATCACCATCATTGGTGACAAAGTTTTCAAACAAGTACGGATCCACAGAACAC
CCATTGACGAGGATAGGCTCTGTCTGGTCTCCGGTGTCAGTGACCTCCATGCCAGTCACC
ATCAGCCCGTACACCTCTGAACTCTCACTGTCAAGATACACCTCCATGTTGAGAGGAGTT
CCAGGCTTGACATTCAACTCGTCATCAATCAGGGTGCCGTCTTGCCGCACTCCTACGTTA
AGGACAGGAATTGGAGCCGTGCCTGTCACCTCGCTCGTGATCTCAATGTCAGAGTCCTCT
TGGAAATTGACTGGAAAATCTGCTTGACGTTTGACTAGGGAGATTTCAGAAACTTCCGAG
TCATAGGATGAAGCATTGGTTGGTGTTAAACCCATGTCACACTTCACCAAGAAGGCTTGC
TTGGGGGTAGTAGTGTCTTTATACTCCATCACCACGCGATGATAATAAACTGTGCGGCCC
GTGTTTTTGTTGAGCACTTTAGTGACCATACACTGGTATATATCATTTAGTTTCAGATTA
AATGTGGCCCTGCTGTGCACCACTTCAGGTTTGCATGCTGGATCTGGATAATCTTTCAAG
TGCTGTAAGTATATGTCTGATACATCCTCGTGCTTCACGACGTCCACCCTCAGGTTGTCT
TTCGTGCAGTGGACCTTGTAGTGGGGACCTTTGTGCTTGTTAGCCACCGCCCCTCCTAAC
ACAAACACAAACACCCAGCCGAGGCCCCTCATAGTGGTTTATTAAGTCTTAGTTATCACT
TGTTACATATCACGACACTGTGCGGTGGAGATGTTAACACTCGGACTGCTTGCACTCGAC
TCCCAGCCG
>contig#218
ATCCCGGAGGTCGCGGAAACGCTGGTGGCCAACATCACCACAGGATCAACTTCGACAAGT
ACCATCCCGGATACTTCGGTAAGGTCGGTATGAGGAACTTCCACGTCCACGCCAACAACG
CCAACCTCTACCAGCCCGGCATCAACCTGGACAAGCTGTGGTCCCTCGTCTCAGAGCAGA
CCAGGACCAAGTACGCCGGACAGACAGCCAAGGCCCCAGTCATTGACTGCTCCAGGGCTG
GCTACTTCAAGGTTCTTGGCAAGGGTGCCCTCCCCAAGCAGCCAGTCATCGTGAAGGCTC
GCTTCTTCTCCCGCAAGGCTGAAGAGAAGATCAAGGCTGTCGGAGGAGCTTGCATTCTCA
CCGCCCAGTAAACTGATTCCTAGCCCTCTTAAA
>contig#219
CAGCATCTTATTGGTCGGGATTAGGTGCATCGGTCGATACCCAAAATGGCAAACTCTTAG
CAAAAAGTGATAAATCGGAATGAAAATAAAGCTCAATACTTTTGATTTTCCTACGCTTTG
ACCACCCCCCACCGTGATGCAGAATTAAAGCCATGTCATCTAATAACGAGGGGGTGCCCA
GTGACAAGAAGTTACGTGAAGTGTCAAACGCTGTGAGCATGTCAACCAACATCAAGATGC
CTGTGGAAGACAACTCTAATGCAAAAGAATCTGCTTTGCAAAAGCCTGCAACTCAGTTTG
TCAAACAGAAGATTAAAGAAGAAAAGAACACTGGTGACATTGAGGATGACATTATTTATG
AGGGAGATGTAACGCAAACTAAAGAGATTAAACCAGAAAAGCTTGACTATTTTGGGAATA
GAGAATACTTTGGAGAGGAAGCTGGATTTGAGGACATCTCATATCCACCAATGGAAATTG
ATGAATCTGTAGGGTATGGATTTGAAGGGTATGTACATCCTATTCATTATAAAGATGTCA
TTGACGATGATCTCAATGATATTGATGAAGATTCAAAAGATGATGATCCTGATTTTGGTC
AAAAGAAGAAGAAAAAGAAAAAAGTTCCAATTGATACACTTTTGGAAGATCAAATAAAAA
GTAGAAGAATAGCCAAACCCAAAATTTTGGAATGTACAGATGATTTAACTAAGATAGATC
ATTGTGAAGATAATCCTAATTTCGCTGTTGTTGTTGATTTCATTGAAAAGTTTGGTGACC
ATCTTGGTCAGAAAAAGATTCCTATAAAAGACCTGCAATCCATGATAAGTGATCATGAAA
ATAAGCTTCATTCAAATCTCATAAAGTTGCATACAAATCTTTTACGCAAAACAAAACTGC
CCAAAAAGACTTTGATCACAAAGAAGACTTGGGAAAATGCACTGATTTTGTTTTGCCATA
CTACAGGTGGGATGGTTGGAGAAGGACTAGAGCTTCAGAAACTTGGCTATGCTCAGATAA
GCTTGAGCTTGAGATTGGAAATACTTAAAAATCTTATGGAATCTCAGTTTGACTGGAATG
AGAGAATCCGGATGTTGGTTGACGATCTTCCAGTGGAGGCACTGAGACATGAACCAACTG
GGAAAGACATTGAAGGAAAAATTTACTGGACACAAATTGATGATCATGCGGAAATTCGCA
TCTACACCGAAGACTACAGGCATGACACTTGGGGCAATGTAGTTCAGAACCGGGTAGAGC
TGGTCAGCCTTCTTGACAAGTTAAAAGATGAAAAACTTTACAAGCAGGAAGTAGAAAAAC
TTAAAGTACTGGAAGCAGATGTACAAGATCAAAATGCAGTCGTCCATTCAATTGCGGAAA
TGGAGAAAGAACAAGAAGTTAAATTGGATGGTTTCAACACTGAGTATAGATGTGAAGTGT
GCAAACTTGAGTTTGGAACAAAAGTGGAACTGATGGAACACTATTCAGGGGGACATATGT
TATTTAAACTGAAGGAGAAATTCAGACATTTAGTTGAAAATGGCAAGTGTAAAATTTGTA
AATTTGAAGCAGAAAATGAAAAACTTATATGGATTCACATTGGGGCTTCGCATGAGAAAG
TTAATTCTGTATTGAAAGAAAGCAAACTAAAGCCAATTGGGGACAGTGTTAAAAATTGCA
ATGAAGAAAAAACAAACCCAGAAATTAGGGAAATTCCTAAACCTAAAGTTGACTCAACTA
CTTTGAAAGAAGATAATGCAATCATCAACAAGCTTGAAAAGAAAATTGAAGAGCTGCAGT
ACGAAATGATTGATGGTGACCAACCCATGGCTGAGCTGACTGCAGCGCCAAAAGTGCAAA
ATAATCAGGAAAGTGAAGAAGTATTAAGCATGAGGGAGGGGGTTGAAATTAGGAAAGTAA
ACTTAATATTGAACTTAGATGGAATAACTGACCTAGAGGAGGATGAAGTGAAGCCAGAAG
CCTCTGAGAAATTGCCGAATGACAACCAAACTGAAGAAAATTGTGAAACTCCAAAAACAA
CAAAAGGAAAAAAGGGAAAGAATGTAAATGTTAATGTAAAAGAAAAGGTTCTGGAAGAAG
AAACAGGAGCAAAAGGGAAAAGAGGGCGCAAAAGAAAAGCAGATACTCAAACAGTCCAAA
ACTTAGAAGAGGATAGTAAATCTGTTGAATTAAAAGTAGATACAGGTGGCAAAAATACTG
AAGATAAAAGTAAAGTAAGTAATTCTACTCCGAAGCAAAAAGAAACTAAAAGTAAAGTGG
AGGATGAGGGCAATGACTCAGTTGAGAGACCAAGAAGAGGAAGAGCTTGTAAAGAAATTG
CAGAAGTACTTAAAGTTGCTGACATCCCCACAATTAAAAGGGGAAAAGAAAAAAAGGCAG
AAAAAGAAGACTCTAACAAGCCAGTAGGGAAAGGATCCAAAGAAAAGAAGAATGAAAAAG
AGTTAAAAGAAGAAAGCAACAAAAAAGATATAAAAGAAGAAAGCAAAAAAGAAGAAAGCA
AAAAAGAA
>contig#220
GAACGCCAGCTACCCCACCCTTTACCATTGGGCGGAACGCCAGCTACCCCACCCTTTACC
CCACTGCGACCGAGGGCACACGATTACAATAATGCCGCTAAAATTTTGTGATTTTAAAAT
TCCTCGGGTCACAGAATTTTCTTAAAATGCAAACTAAGATAAATAAAATCCTGGGGTTTT
GACAACATAATTATTAAACTGCTTGGCTAGCGAAAATTTCGCCTCTAAAATTTCTTTCAA
CCCATCCAGCCCAGGCACACTTATTAATACAGCAAAATTTAAAGCGCTTCACAGCTCATC
GTGCTCAGGTTCCTCGGCCTCATCTTCCTCATCCTCAGGATCCTCAGGTAAGTCATCTTC
CTCATCTGCGTCTAAGTCATCAGCATCTTCATCATCCTCATCCTTCTTTGCTTCCTCATC
AGACTTCTTCCTCTCCTCCTCATCTTGCTCATCCTTCATTTTCTTCTCAGCATCCTTGGT
GGCTGCCCACAAGTCCTCTCCGGCTTTCTTGGCAGCTGCGGGGTCATCGGTGATGATGAC
ATTATCGAAGATGGTGCCAGACTTGACCTGCCACAAGTCGAACCCGATCTTGCAGTTCTC
CTCGTACTTGGCAATACCATCAGCATCGGCCTCGTTATACTCGGGGTTGTCAATCTCTGG
GTGGACCCATGCTCCCTTGTACTCGGGGTTGTCAATCTGTCTTGGCTTCCACTCTCCCTT
GTACTCGGGGTTATCGATCATGGGTGGCTCCCACTCTCCGTCCATCTCATCGTCCCAGTC
CTCGGGCTTGGTGGCGTCAGGGTCGGCAATGTGCTCAGGCTTCTCCCAGTCCTCGGGCTT
GGCGTCCTCTGGGTCGTCCATCTTGGCAGCATCAACCCAGTCAGCGGGCTTCTTGGCCTC
GGGGTCCTTGATCTTCTTGGGTGGGAGGAAGTCCCAGTCGTCGGTGATGGTGCCGGACTC
GGCCTTCTCGTTGTCAATGAGGACCTCGAAGGATCCATCAGTGTTCAGGATGAGTGTGTA
CAAGTGGGTGAATACGTCATCCTTGCATCTGATGTCTTTCTTGATCAGGTGGTTCTTTCC
CTTGTGCTCGAAGATAACATGGACCTTCTTGGTTCCTGGTCCACAGATATCAGGTCCGAA
CATGACATTGTAAGGAGAGTCTCCGTTCATGTCAGTGGCGTCGAGCTTGCAGTCGAACAG
CTTGACGTACCCGCCCCCGCAGTCGATATTCTGCTCATGCTTCACGGTGAACTGAATCAC
CAGAGGTTTGTCCACGTTGGAGAAAGGTTTGAACTCAGCAGAAAGTGCGTAAAACTTGGC
ATCCTGACTTGTCTGGATTCCCTGGTCAAGCTCAGCATCTCCATGGAACTTCCCGGCGGA
GAGGACGAACTTGCCCGCGTCGGCCCCCTTGTGGGTGGACTGGACCCACCTGTCCTCCCA
TCCGGCTCCAAACTTCTCCTCGAAATAAACTTCAGAAAGAGCTGCACCGAACAGGGCGCA
GATCAACAAGACCTTCATGGCTTTAT
>contig#221
CAGAAGACTACCGCACTGATAACGCTAGCAGTTATACCTGAGGACCAGGACAATATGCAC
GGTGCCAGGCTTGGGTTATAGTGAACAGAGTGAAGAACAAGTTGAGAGACTTCATCATGT
TCAGGATCATCTTTGCTTTGTTTGTCTTGCACTTGGTTTCTTCTCAAGATTATGTTGAAG
ACAATATAGCCATGGAAACAGTTGCGGGGAAAAATTTAGAGTTCTCAAACTTTGGGTTTG
AAAATGGTCCGAACAGATTTTCAACTTTTTTATCCCGTGCCGGGGAATTATTTAGTGACA
GTGATTTTGGGAATAAAATTAAACATGATGGCAAGAAGCCTAAGGTTATACATGCTGTTA
AAGTGAAAGAAGTGTCCAAGAAAGAGGAAACTGATTTCTTCAATAAAAGACAAATTGAAT
ACAATAGCCTAGGGAACTTGACCAATCAAGTTAAGATGAATAAACTTTCAGGTCCTCCAA
TCAACTCAAATCTGGTCCAAAGCTTCCTATCAGGTGGTAAAGATGTAGATGACATGCAAG
ATGAACTGAAAGACATGCTTTTTGGTGAGGAAAACTCTAAACATGGAGATTATATTGGAA
AACCAATTGCAAAGACAATGAATAACCTCACACAGTCAAGATTTACAAATCAAAGAAAGC
CCGGCTTGGTGATGATTGATGGTGACCGGGCAGAGTTTGATGATTATGACCGTGCAGATT
ATGACATGTACAGCTATGACACTAAGGAGGATGGAAACAGGAGGATGGACACAGAACTAC
CACAACCAGCAGAACTAAGGCAGAGAAGACCTTACCGACCACCCAGGCGGCGGCCAATAA
GAGGACCTATTCGTCCATCCAGAAACCAAAACATACCAAACAGACAAAATCTTCCCCCAA
TCAGAGCACCAGAGCTGCATAAGGTCCCAGGAAGAATCCAAGGACTTCAGATAGACAGGA
ATCACAATGTTCCTTACAACTCTGGTCCCAGCAGAGATCCATTCAAGCAGAAAGTGTTTG
GAGATGGCTTGAACACAGAAACACCCCAGGGGGTTGATTGTGACTTTTACACAGATGACT
TATGCCTGGGGGTGAGGGAGTATCCAAGGCAGCAGATTGTCGGTCTTCTGGGAGCCAACA
GGCGTATTAGTGATGACATGATCGCTGATGTTAGTCTTCAGTCTGCGGATGATCTTATAG
ATGGTGTCTCTTCAAACCAGGAGAATACTTATGACTTCAATCATTACTTTGGGAACAGGC
GGGAAGATGACAGTCATAAGCACAGGGACTTTGCACAAGACGGAGGCTTCCTGTGTCCCT
CTGAAATCAAGTATGCCAAGCCTAAGCGGGGGAAAACAGCCCAAGGAACCTGGAAGGATA
TCGTCAACGTAAATGACTACACTCAGACTTTAAGAATGGAAAAGTGCCTGAAGCCCGGGG
GCAGCTGCAGCTACGTGAGCCACCACTACAAGTCACAGTGTAGCCAAGTGTATAACTACC
ACAGGTTGCTATCTTGGGACCAGGAAAGAGGTCTGCATATGGACATCTATAAGGTGCCTA
CTTGTTGCTCCTGCCACATTATGGGATACAGCTACGTCTACCCTCCTCTCAAGAAAGGAG
CAGAACAATCCCCTGCAAGTCATGGTCCTCCAGGATCCGGATCATCCCAGCTTAATCTTC
CACCCCAAAGACCTCTTCCAAATTCCCAAGACAGTTTCCAATTACCTCCTCAGTCTTCAA
GGCCAGCACCCCAGCTTACTCCGGACTCTTTTCCCGGCCCTCAGCAAGATTTGGACAACT
TTATTCCAGATTTCAACCCCCAGGAAGAGTTACAGGCCTTCATGCAGTCAATTGGAGATG
ATTTTAAGGATTTCAATTTTGGAAAATCCTCCAGGCCAGCAAGAAATAATCAGCGTCCTG
GCTCTGCACGCTTACCAGCTACCTCTCAGTCACGGCCAGCTGTTGGAGGCTTTCAACCCA
TTTCAGGAGATCTGAGACCTCCACCGCCTAGAAACAGGAGAAGAGGGCAAAACTCCATAC
GCAGAGGAGATGGGTTTGGGCCTGGCGGTCAACCAAGTGGTCTTGAGACCCCTGCATTAT
ACCCTGATATTGGGCCTGATGACCCCCTGCACAAGTATGAAACCATTCCATTAGAAAACA
CGGGGTTTGTGAAGAAACAGTTGAACACAGGGGAACAGGGTGGAGGGGGGCGGTATCAGC
AGGGAGGGGAGGGAGGAGGGCGTTATCAGCAGGGAGCTGGGCGGTATCAGAATGGAG
>contig#222
TCAAAGTTTATTCAAGGAATCAACATGACTCTGCAGCTTAGGTTGCCTTCTTCTGGGACA
CAGCCTGGGTCTGCTCACGGAATCCGTTGCGGAACTTCCTGCGGACGATGTCCAGATGCC
TCATCCTGCCAGTGCCGGTGGTCTTCCTCCTCTTGGCCTTGATGGACCAGTTGTACTTCC
TGATCTTAGCCTGGGGGTAGCCACAGGGAGCGCATACTTTCTTCTGGATATGGAAGGCGA
CCTTACCACACCTGCGGCACAGGGTATGGGTCTTGTTGCGCCTCTTTCCAAAGGAGCTGG
TTCCCTTGGTCATGGCGACTTCTTAGCTTCTCTTGTAGAAGTGAA
>contig#223
AAAAAAAATCAAAATTTGAAATCAGATTATATATATTTAACTTGACTTGTAGCATAAATT
AATGTAATGAGATATAACAAAATGGTATATAACGAAAATGAGCAAAATAAAATGAAATAT
TTAAGATAATATAATTGAGATTACGACGTTCGGAGGGTAGGCACAGCGTTTTTCAACAAT
TTCATGTGCATCAAAGGACTATCAATAACTGTTCTACAGTCGCGCCAAACAAATTGTTCA
ATGTCGTAAAAAATAACTTTTGGAAGTCCTGATTTTTTGTTAGCTAAGCTTTAGCGACAT
TGAACCCTTTTGGGCTGACTGACTAGTTGGGTTCGTTACACACATAGTTTTTGATTAATC
TTTTAATGATTGTACACTTTTTCTTTTTGCCAATTCTTTTCTCAAATGATATAAGTTGAC
AACTT
>contig#224
TTATTCACTCAATTACAAATTAGATGTATGTTGTAATTGACCCTCACCACAAATGTAAAC
AGGTCAATGAAAAAAGAAAGAAAAGTGATCACAAAATTCAATTTGAAAGATTTTTAGGCG
TGGCATTTCGTGCGACAACTTCTTGACATATGATTGAAACTTGAAAAGAGATTCTTGACA
ATTTTCATTATTATATAATACTTTCACTTGCCAATCAACAGTACATTATTCCTTTTTCCT
TGGCACGGCCAGTGGACTGGATGGTAAATGGGTTTGCCTCTGCATATCTCTGACTCTTGG
TAGGGGAGAGCAGGATGGTGTCATGAGCTGTCTGGGAGTGAGACATGAGCCATGGTGAGG
GCTGGGGAGGGGGGAGTCAAGGGGACTGATGGAGAAGAGAGGGTCAATATTTAGAGAAGA
GTGTTGAGTAATCTTTTCTGATATTGGCGGTGTAGACTCATTTTGCGGTAATCTTAACAG
TTTAAAGTCAATTTCATCATTTCCCTCAATTCCGGCCATAATATGATTCTTCTTATCGAT
ATGCCAGCACATATTTTCATCTTCTAGAGTATCATCAGGACTTCTGAGGTCTATAAGTAG
GGGGTCCATCTTATCACAATTTGTGCTCGAACAGCTGCGTCCTGGACTTTGAC
>contig#225
CTAGCAAATACTGTACACCATGAAACAATCATTATCACGAATAATTGGTGTTACACCGAT
TATCAAAGTTAATGCCATGTAATTAGGAACTTTGGTTGGCGGGCATATTTGATATGCTCC
TCTTTTCAATTCACGTGTCTTCCATCAAATTTGTAATGTGATTTAAGGTTTTTGTGAAGC
GTTTCATTTTTCGAGATATCCCCTTCATATTATTAGCCATCTGCTTAATTTTATCGTATC
CTCCATCAATAACATTGCATTTAAATTTTTGGTCTCCTTCCCCCTCCGCTGCCACTGTTT
TTTCGAGCTTTCCTTTGATCCAAACATATTTAGGCTCGGCAGTGGTTTCCTCCTCTGCGA
CACACGTAAAAACCGTTTTCTTCTTTGCATCATTTTGAATGATTTTCGATTTTTTCTTGT
TTCTTTTTCTCTTGTGTGCCGTGTGTATTGTGTTAATAAATGGGGAACTTTGTTTAATAA
CGTGTTTTTCAGATGAAGTGAACACAAGTTGGAATATTCGTTGAACTTCTGTCTCCCCAT
TTTGATCTTTAATGGTGCATTTAATTTTAGAGTTGTCGTATGAGTCATTTATCTGGACTA
TTTTAAGGGAGTTTTCCGTTTCTCCGGGTATCTCATTGCCATTGAATATCCACTTAAATT
TAGTGTCTCCAGATGTTTTCCCATCTTTACAATTCAATTCTAAGGCCTCGTTTTCTGTGA
ACCTTCTGACTTCTGCCTTCAAGTGCCCTTTGAATGTTACTTGGATTGATTCAGATTCTT
TGGGACTGGGAAATGCATCATTAAACACTGTACATTTTAGAACCATTGGTTTGCTTGGAA
CAATCTTTAAGATGGACACGGTCAACCATGTTTTCTTATCCTGCATTTTAGTCGCAAACT
CTTGAAGGTCTGCGGCCATTCTGTTCCCCACTATTCTATTCCCC
>contig#226
GCCAAGAGTGTGAAGGTGATGGCCTGGGACAGGGAAGGGAAGGGGCTGGCCTGGTCCAAC
ATGGGGACGGTGCAGATTGCCAGGGAGAAGGATGGGAAGTTCGTGGTGGAACATACCCTT
CCCCAGACCAAGGTTTACTGCCTGGCCTGGTCCCCGGACAGCACCATGCTGGCTACCTGG
GAGCAGTACACAACCACTGCTGGACAGGCACCGCAGCCAAACCTCCACCTCTGGAACACG
GACACGGGGGCACTGGTCAAGAGCTTCTTCCAGAAGAAGATGAAGAACTGGTGCCCCATG
TGGTCTCTAGACACGAAGATCTGCTCGAGGATGGTCAACAATGAGGTTCAGTTCTACGAA
AACTCGAACTTCGACGCCATCGCTCACAAGATCCACCTTGCCAAGGTCTCTGATTTTTCG
ATGGCTCCTGGCTATTCCAAGTTCCATGTTGTGACCTATGTCCCAGGAAGCAAGGGAGCT
CCCAGCTTCACCAGGTTGTACCAGTACCCCAGCTTTGATGACAAGCAGGTGCTGGCCAAC
AAGTCCTTCTTCCAGGCAGACAGCGTGGACTTCAAGTGGAACAGC
>contig#227
TTTTTTTTTAAATAGATAAATTTTATTTGAAGATCACGTTGTAACAGCCCAACTATCCCA
ATCTATTCCTCAATACTAGCCAGAGCTGCCATGGCCTCCCCTAGCCTAGCAACCTCTATC
TGTGACTGAGAGACCTTCTCAGCATTGGCAGCCCTCACATCATCAGGCACCTTGGTTAGG
TAGTCCGGAACCTTAGCCGCCTTCTCCAGCTTCTCTACTGTTTGCTGTAGCGCTGCTCTC
TTCTTGGTCAGCTTCTCAATCTCCTTGGCCGGGTCCACCAGGCCTTTCAACACCAGGTGG
GCGGTGATCTTGTCATTCACAGTCACGATGGCACACCCAGTAGGCGGGCTGTCCACAACC
TCCACCTGCTTGCTATACGCGAGGGTGGCCACGGTGGTGGTGTACTGCTTGACAATGTTG
GAGGTGATGGGGCAGAAGACCTTCAGGAATAGCTGCGTCTTGGTTTTGTTAGGGATGTTA
TAGTCTGCTCGGGTAGAGCGGACAACTCCTACCAACTTCTGTATCAGCTCAACCTCGGCC
TCTACAGCCGTGTTCCTGAAGGGGGTGTTGGTGGAGGTGGGGAAGGGGGTCACCATGACG
GAAGGAGGCTCCTTGTCAGACCATCTTGGTAACCTCTGGAACAACTCCTCGGAGATGAAG
GGCATGAAGGGAGAGATGAGCCTGAGGCCGCTGTCTAGGCAGGTGTAGAGCACGTTCCTG
GCGGTCAGGACGGCAGAGGAGTCCGAGCCTTGGAAGACAGGCTTGAGATACTCCAGGTAC
ACGTCGCACAGCTCGTACAGCCAGAAGTTGTAGAGGGCGGAGGTGGCCACGGGGAAGTTG
TACTCCTTGAAGCCAATGTTGACCTGCTCCACCGCGTAGGCCAGGCGGGAGAGTATCCAC
CTGTCCATGGGGGAGATGGGGGCGGGAGTGGCAAGGAGGACTCCCTTGCCAGATGGGAGA
GAGGTTCTCTCACCGACAGAGAGAGCATTCATCCTGTGATACCATCGTGATAGGTGGGGG
TGGGTGAAGTGTCCTGGCTGGGTGGAGATGGAGGAGAAGGCCTGAGAGTCTGTGGAGCTT
GGCTTCTGTCCTCCAAGGAAAGGGCTGGACTGGAGGCAGGAGTTGAGCTGGGAAAGTCCT
GAGGGTTGGTTGAGGTCAGGCTTGGGGGGGAGGGGGGAGTAAGTGGGGGTGGATGACTGG
GACTTGGATGCTAGGAGGTCCTGCACCAGAGACTTCACAGGAGCAAACTCAGCTCCCAAG
TACATCATGGCAAACTTGGTGGCGTTCCAGAGCTTGTTGCAGAAGAACCTGTACCCCTGC
ACCCTCATCACGTCGAGGTTGATGTCCCTTCCCTGAGCCGTGTAGGCACACAGCCCAAAC
CTGAGAGCATCGGTCCCACATTCAGGGATGCCAGCAGGATAGTCTTGCGTCTGCCCAGCC
TTGGCTTTCTCCACCTCCCTGGGGTCAAGGTTGCCTCCCTCTAGAGATTTGTGCAAATCT
TCTATGGTGATCCCACAGATGACATCCATGGGGTTGATGGTGTTGCCCAGGGACTTTGAC
ATCTTCCTGCCGTGGGCGTCCCTCACCATGGCGTGCAGGAAGACGTCCTTGAAAGGCAGC
TTCCCCATCAACTTTTGTCCAAAGAAGACCATCCTCGCCACCCAGAAGAAGATGATGTCG
TGACCAGTCTCCAGCAAGGCTCCAGGATAGAAAACCTCCAGGTCATCCGTCTTGTCAGGC
CAGCCAAGGACAGAGAAGGGAAACAATCCACTAGAGAACCAGGTGTCCAGCACGTCAGGG
TCCTGTACCAACTTTATCTTCTCCTCCTTGACCTTGAACCTGTCAGCAGCCTTGGCCCTG
GCTTCCTCCTCGGTCCTGCCAGACACCCAGTACCTGTTGTCCGTAGGGTCAGCAGCCCCC
TCCCCATCTACCGTGACATGGTAGGCAGGGATCCTGTGACCCCACCACAGCTGCCTGGAG
ATGCACCAGTCCCTCATACCTGACATCCAGTAGGTCCAGGTCTTCTTGTGAGAATCAGGA
ATCAGTCTCAGTGCTCCCGTATCCACTGCCTTCTGAGCCTCCTCGGCCATGTCGTCACAC
TTAACATACCACTGGGGCTTGATGATGGGCTCCACTATGTCCTTGCTCCTGCTGCACACG
GGCACCACCATGGGGTTGTCCTTGGTCTCCCTGTACAAACCTGCCTCCTCCAAAGCAGCC
AAGACAGCCTTCCTGGCATCAAACCTCTTCATCCCTGAGAACTTTCCACATCCCGGAGAC
ACCACACCCTCGTCAGTGAAGATGGTGATGAACTGGAGATTGTTCCTCTTGCCGCACTCG
TAGTCATTGGGGTCGTGAGCTGGAGTGATCTTCACAGCTCCTGTACCAAACTCTCTCTCA
ACAAAAGTGTCTGCGATGATTGGCAGCTTCCTGTCAGAGAAGGGGTGGATGACGGTCTTC
CCCACCAGGTTCTTGTATCTGGTGTCCTCTGGGTGAACAGCCACGGCCGTGTCCCCCAGC
ATGGTCTCTATCCTGGTGGTGGCCACGACAATCTCCTCCTCACTGCCCTCAACCTTGTAC
GCAAAGCTGATGATCACCCCAAACTCCACCTTCTCCTTGTACCCTGGCACGGACATCAAG
GTCTTCCCGGGCAACTCAACCTTATCCACCTCAATATCAGAGATGGCAGAGCGGAGACTG
CAACTCCAGTTGACCAGGCGGTTACTCCTG
>contig#228
CAGAGTCCCTGGTACGGCCAGGATGCCGGTGGGGATTCAGATGTTCGCCACCATCACCTC
CAAGGACCACTACCTGTCCTTGCAAAAGGACCTACAGAACCTGACCAATAATACCATTTA
TTATGACACCACCCTGTACTGCAGTGATGGAAACCTTCATTACAGCAGGCTTCTTGTTGG
TCTCATCTTCCCTGATCTCAACAGCATCCCCTCCTTCACCTGGATGCCTGATCTCTCTCT
CCTGATGCCACAATTCAAAAGATCTGATGTGGAGCGAATGGTTGGCAGCCTTCTCGCCAT
GCAGGCCAAGTACTCCTTGCCTGAAGAATCTGACATCCTGAATGACTGGACTGATGCTAT
TGACACTATCATTGACAATCTCCAGCCAGAATCTGTGTCCAAGGATCAAGGCCGCACTGC
TACACTACATTCCGCAGTTACCGCCGAAACTGCTGTTCTCCATGCTGCTCATGATGATGA
TGCTGATGCTGTCCTTGTAGTAAATGAGGAAAATGCAGTGGAGGACCCCAATGCATCCGC
CAACTCAAACGCAGAAAAAATTAGGAGAAACAATGGGATGAACCACCATCAACCTGTCCT
TTTAATGCAGTCTCCTCGAACACCACAGCACAACATTCAACACCATCAGCTGCATCAGCA
GCAACAACGCCAACATCACCAACCACTTCATCCCCAGCAATCACTACAACAACACCATCA
ACATCAACAACAACAGCAGCAACAGCAACATATTCAACCAGCCACTCATGCTACAATAAA
CCACCACCCAAATGTACCAAACATCCTTCAAAACCTTCCTGGGGTGACCTTACACCCAGC
TGGTACAGAGGTTTCTCCTAGAAAACAAAACTTTGTCTCTGTAAACAATGAGGTTCAAAT
ATTGCCAACCCCTCCAAAGCCTCAAGAAGTCCAGATTTACCCAGCTCCTCCCAAACCCCA
GGAAATTCAGATATTGCCAACACCCCCCAAACCCCCAACCTTTGTTCCAATTCCTTCTAA
AAATCAGAAATCCAAACAAAAAAATGCTCCTCCACCCCCCAAACTGAATGTACCACTAAG
ATCACCGAACCCACCAACCCCAAGACAAACATTTATTCATGTCAATGCTGCTGTTCAGAT
TCTGCCCAAAAGGCCCAATTTTGTACCTGTAAAACCTGTAAGACAACAAGCCCCAATCCA
GCCTAAAAAAGTTCCCATCAGAGTTGAGCCCAAACCCAAAGCAACTCCACCCAAAACAGT
GAGAGCGGAGCAAAAGCAAGTTGAGCCCAAACTAGCACAGCCAGAAATAATACAGACAAA
GGTATTACAGACTACAGCAGTAGAATTGAAACCAGCTGAGATAAAACCAGTTGAGTGGAA
ACCAGTAGAGCAGAAACCTCCACCTCCACCTACTCCTCCAAAAGCTGCAACTCCTAAGCC
AACTCATCCATTTTCATGCTCCGTTTGTCATGAAAAGTTTAAAGCTCAAGATGTTATGGA
AAACCATATGAAGATACACAGCGATAAACATAAGTGCCAAACATGTGGTCTGGTTTGTAC
CAAGGCAAGGGAACTGATTGAACACCAGAGGATTCATTCTGGAGCGCGGCTGGTTAAGTG
CAATATTTGTGACAAAGATTTTACTGAAAAGGGATTGAAGTTGCATGCTGACAGATTTCA
CAAAGTGGAGAAAAAATCTCCTAATAAAAGAGCTAGCAAAGAAAATGTTTGTTATATGGA
GGACAAAATAACATTTACCAGCTCTTCAGAAAGTGAACCAGATGAGCCAGATGATGATGA
GGAAGAAGAAGAAGAAGAAGAAGAAGAAGAAGAACGCCAAGTAAAGAAGATGAAAGGAAG
ACCTACTAAAATGAAAAGAAGTGAATTATGTGAAATGTGCGAAAAATATTTTACTAAAAA
GGGAATGAAGCTGCACATGGCAAGATATCATAAAGATGAAGATGGAGCACCAAGAAAGCA
AAAGAAAGATAAGAAAAAGAACCCTCCACTTAAGAAACTATTCACATGTGGATTTTGTGA
GAAGAAATTTTCACATTTAGCGAGCATGAAAGTTCATGAAAAAGTTCACCTTGGTGGGAA
ACCCCACCAATGTGATATGTGTGAGGCCAAATTCTCCAACAAATTTGATCTATTTGCCCA
TGAAAAAACACATAGTGCACTAAGACCACATAAATGTGATGAATGCACGGAAACATTTAA
AACTGCTGAGTCTCTTCGATTCCACAAACTTATCCATGTTGAAAGCCAACCAAACATCTG
TAGGTTTTGTAAAAAATGTTTTAAGAACAAGAATCAACTTGATCTCCATGAAAGGGTTCA
CACAGGAGAAAAGCCATTCAAGTGTACCCAATGTGATTTGTGCTTTGAAACTGCTAGCAA
GCTGACAAGACATATTACAGGAACACACATGAGTTAGTCAACCCAGGAAAGTTAAGGGGA
CTAGACACAATTAAGACTAATAAAGCTAGTCTTGTATTAATTCATTATCTGAGTAAATTT
ACTGTTATTGAGTCTGTTTAATTTCTTATATACAAACTAAACATATTATAAATTTCTTAT
ATAGGAATGTTTTTTAAATTGGTAGACCCCAAAGTATTAGTGCTCAATTTCTCTCTCCCC
TTTCAAAATTTGCTACTTACAAATGTGAATGATAAACTAATAATAAAAAAAGTGAATTGT
GGAAAACCTTAAGATGGAAATCATATTTCTTGACTCTGAATTTTTAAGCTTGAAAAGTTG
ATAATGTTTTTTATTTTATCAACTTTTTATATAACTGTTGTAACATAAAGTGTGTGAAAT
AAATGTGTCTTTACTACTAAAAAAAAA
>contig#229
TCCAACACCAGCTCAACAAAACCACCAAGATGCCTAACTTGAAGTTAATTGGTATGAGAC
TGAAGTCTGTGACCAACATCCAGAAGATCACCCAGTCCATGAAGATGGTGTCCGCTGCTA
AGTTCGCCAGGGCAGAGAGGGACCTCAAGGTTGCCAGACCCCTTGGAGCTGCAGCCCAGT
CCTTCTATGAACAAGCTGAGGTTGGTACTGAGAAGGAGGCCCCCAAGGAGCTGTACGTGG
CCATGACCTCAGACAGAGGGTTGGCTGGAGCCGTGCACAGCAGCATCAACAAGAAGATCA
GGGCTGAGCTGCACGAGAAGATGGCCGCTGGCGAGGACCTTAGCAATGTCAAGGTCATCT
GTGTCGGGGACAAGTCCAGGGCTTTCTTCCAGAGGTTCTTTGGAGCCAACTTGGTGATGG
TTGGATCAGAGATTGGTCGTCTCCCACCCCAGTTCGGTGACGCAGCCAAAATTGCCAACG
CAATCTTGACCTGCGGACACGAGTTCGACACCGGCAAGCT
>contig#230
CGATGCTTCGACAGAAGAATCTGATAATAAAATTTCTCTGAGTTTCAGAATTTCAGAGTT
GGGTGATTTTTGGTTCGATATGTTGATATTTATTGGCGATATTGTCTCTTTGGCTTCTGC
AAGATTGATTGTGATTTCTGGGTTGGTTGGTTCGTTTGCCTTTCTGGCGCCTCTTTCAAT
GGTTCCATAGTAAGGCTTTTCCACTGGTTGTTGTGCACCTGTATCAGTAGGCTTGGAGTG
GGACTGCAACACACCCTCACTTTTGCTATGAAAGATCTTGGCTGAATTTTTCACATGAGA
CTCAACTGTTTGGTGAGTTCTGTTTGTGGTTGCACTCGAACTGGGGGTCAGTTGTCGAAC
TATTACCGTGTCTTGAGTGATGTATGTTGTGGAGATGTGGTGGTTTCCTCTGGGAGGTAT
AGGTGGGGTATTTGTAGGCTGTGTTCTTGTTGGGAGGGGGGAGGCCGGGACTGACAGGCC
GCCTATCGTGACAACACTGGAGCCGGACAATGCTGTGCTAGGTGCTGGGCCTTGTGGTAA
AGGCTCAAATTCACTGCCTATGGATAGGTGAAGGCTGCCGTTTGAAGACACTCCGCTAGA
CGATTGTACGGAATCCGTGCTGAGGCACTTTGATTGTTTAGTTTTTAGTTGTAGGTCGTT
TCCGGGAATAGTCGGCTGCTGATTCCAACTAAGCCTCTTGTGTATACTGGAATCTTTGTT
ATCTATCTTCTTGAGATCTTCTATGGTGCCTGCAGTGTGGTAGCGACGATTGTCAGGTCG
GTCAAACCTTCCTCCTCTCTTCTGTTTTTGTTCGTGTTCTGTGTCAGTCTCAGTGTCTGG
ATGGTGGTCCGCTATCACAGTTATATTAGGTCCGAGTGTCTCCCCTGTTATCTGGCGACC
AGGGGCTATTTCAGCTGAGGCAGCAAGTTGACGAGACTTGATAAGAGGTGGATTTCTGCT
GGTTTGTTGCTGAATTGCAAATCCTCTTTTTAGTGACTTCGGAGACAAGGGTGGGTAAGA
TATGCCCCTAATTGGACTGAGTGGGGAGTGGACCCGTGCGGGTCCGTGACTAGATGTGTC
TCTGTCTGTCTCGTCAGGGGTGGTTGGGGTGATCTCCACTGAGAGTGTATTTGGTGAGAG
CTTGTGAGGAGCCAGTTTCCTTTCGTTCCGGGGAGAAGACGGGTAGGACGCCTGGCCAAC
GCCAGTGTCCAAGAGCCTGTTATCCAAACTTGCTGCTCTTGGCTTGCTGATAATTGGTGC
GCAAGAGTCTTCCGAGCTGAAACTGCTTCCTCTTCCATCACTTAGCTCTAAACTTACATC
TCGTTTGCCACTCGCCACGCTTGCATCATTCAGGTCCATTGAGCCAGAATGTGAGTGGGC
AATGCTTGAATACCGGGATGATCGCCGTGACCCCCTCCTGCTAATTGGTGCGTGAAGGTA
GCTGCCGCCCGAAAACTCCTCTTCCTCTTCGTCATAATTTGTGAAAAGGATATTTTCCAG
AGAGCAGACTGTTGCCATTTTGGCTTCCTGGTACAGATTGTTGGCTTTTTCCAAGCTGTC
TTTCCACGACCTGACTAGCTTGTTCTCTGACCCGTGCAAGGTGAAGGCGGCCACTGCAAT
CTTGTACTCGTTCAAGTAGACGCAGGCAAGACAGGTCGAGCTATCCTTGGTCACATCAAC
CGTCACTAATCTGTCCACAATGTAAGGCTGCCGGATCACTTTGACCCGCTCCCCTTTCTT
GGAGATGATTTTACATATCAACAGCATGTCCGTGAATAAAAAGCAGTGAACGTCAATTTT
TGAGGAGGAGCCCTCGCGCATCTTGAGGTCGCCTTCCATGAGCAAGTTTCTTCTCTGCCC
CGGGGCACACCCTGGCATGGGACAGGTTAGGTCTAGGTGGGAGCTGGTTGCCAGCAACCC
TTGGAGCTCGTCATCTTTGGTTTCAATAGGTTCGTACGAATCGATCCTTGCGATAATATT
TTTCAGCCGTTCTTGCTCCTGTCGCTGACGCATGTGACTGTTCACGTCTCTCACCAGTGA
CTCAACATTTTTGTCCATTTCCACCAGGTCCTTCTTAACATTGATATCATCAGTTTTCTG
CAGCACCGCCTCCAGAAGTAGCGAATACTTAGTCAGCCTTTGCATGGGCCGTACAAGGAT
ATCTATCAGTCGTAGTCTGTTGCAGTCTCGCTGAGTTTCGCACCATGCGAGATAGGCTTT
GAACACTTGGTTATCGCGATCCTGGTCTTTGCAATACTGCTGGCAGGCAGTCTGCTCGGC
GCAATACTTGTAATATGGGCTGAAAATCTCTGAAACCTTGGTGAAGCCATTCCTCATGAG
CGAAGGGTTGAGCGGTTGTCGTGACTCTCTCGCCTCTTGTAGCATTGGGAACACATGATG
ATGCCAAAAACTCCTGTTTGCAGCGTAAATCACAGGTTTCATTGCAGAACAGTTTCTCTG
TGTCAATTTCACAAAGGATCAAGCTGTTTTGCAGGTTGCATAGACAGTTTAGAAATAAAT
CTTGAATCACTTTAAGTGTCCGGATATTTGCTAGTTCTGTGGAGATCAACTCCCACAGGG
CAGTTTGTTGACTCTTAAGCCGTTCACTTAGTCCGCTGCTTCCTTCAACAATTTCAGTCC
AATCATCCTCTAGACTGTACAGGGCTTCCTCTACTTGGTCTTCGGCAGGATCCGGAAAGA
CGGAGAGATGATGCAATTTTGGAATTCCTAGTCTGGAATAATTGTCAAGCTGGATGACCA
GACCTTCCATCTTTTGGTCCTTGGCAGATCCGCCCCAGAGACCACTCCATCTATTTGGCT
GTTTGGATCCTTTATTCACTTTAAGAGACCCGTCTGTAGAAGGAGTGGCCGGCGCGGCTC
CATCACTGCCACCCCCTCCAACTTCTTCAACTGAGAGTGAGTTAAAGAACTTCTGTTTCC
CCCTGTAGCTAGCCGATGTTTTTCTACTTGTGGGGGCTGTGATGCTTCCTCGACCTCCTC
CACGGACAGGCGACCGAGATTCATCTTTGCCTCTTATCTTTAATGTTCGGCCGCCCAGCC
AAGATGTTTCCGAAGTGAGTAATGGTAAAGGCGTCTTGTTATTGTCTAAGAACACATTGA
TACTCTCAACATCCACGCCTCTCCGCTCACAAACAGTGGAGATAGCTTCCCTCAGACAGG
TCCCTCTCACGGCGGGAACCAGGTCTTCCCATTCATCTCCTCCCACATCAAAGACCGCAG
TAAAAAATTCTGTTCCCGAAACTTTCCCCGCAGAGGAAAGTTTTCTCCTTCTTCTCCTGG
TGCTGTTTGGAACATCCAGTTGATCATTTTCGGTTTCGCTTGAACTGTCCATGTCATCGT
TTATTCCGACCCCAAGAGCATCAAGTTGGGTGAGGCTCTTAGATCTCCCATCTCTTTTGG
GTCGACAGTAGTAAGCTTTTCGCCTTTTCAGCTTCACGCCTCGCCTTAAGTTTCCCTTGT
TGGCCCTGTTCCCGATATCTTGTTGCTCACACTCCTCGTTATCTGAGAGCCAGTTGATCC
GGCTTGGAAGAGATACGGCAGAACCTCCTGCCTGGGCTGCCAGTCCAGGGAAGCCCCAGG
CATGTTGCTTCTGTCTTCTAGCCCTGCTACCAGGGGATGAGGGGGTTGCTAGATAGGGAC
CCTCGCAGTCACTCACACGGCGACAAGGGGGGGTTGGCGGAGGCTTATGAGGAGAATCCC
CTCTGCTTTCTGCAGAACCTCCTCTGATGGTGGCGCCATCTAAGTTGCGACGATCATTTC
CATTCCGGAAGGCATTGCGGTAGGCTGCCGTGGCGAGGGTATGGGTAGGCAGGGTAGAAT
CTTGATGGGATCAAGTTATCACAGAATTTGTCATCACCGAAATGATGCTTCGACTTTGAA
TCATTGCTTATCACTGAAACACTCCCACTACGCTTTTGGCGCGAATTAGATTTTTCACTG
TGAGCGCGACCACGGATTTTGGACACATTAGGACCCCATTGAACTACTTTTCTTCGTTCG
GAGTGACTTTTTTTCATTTCATGATTACCATGACTAACTGTTCCCTCACATTTTTTCAAT
GCCTGTTCAACCGTGTCAACTGGTATAAGAGATCAGAACTTGACACTCCATTCAACAAGG
TCGTCTTCCGAGCCAGATCGTTGCTCACTTTTAGAACAAGTTGGATTCGGGCTCGCGGGC
AGAGATAATTTCCTTCTGGCACGTAAGTTTCGAATCCGAGATATAGTTTTCTCCATCTTG
GTTTCACATAATATATTCACTGTTGGTATGGATGAAGATTTTGTTAACAATATGGTTTGG
AGATTCTCACATTTCTTTAGTTTCCG
>contig#231
GACACCTTCACAGGGTGACAAAGGCTTGATGCAATTCCTGGGCCAGAACTCGGCGAACGT
CAGCACAGCTGCAGCGAACGCCATCATGATGCAGCGCCTTCTTGGTACTGGCTATGAGTT
ACATCCTCTTGGTTCTAGAAAGGATAACGACCCCATGGCACATATTAAGGTTGCCCGCAG
TAGCAAAGGATGGCACTGCCCACAGTGCATCCACATATCCTCTACGAAAGGCAACTTGAA
GTCGCACATTCTGGCAGGACGACATAAGTCATACACTGAGAAGCCCTTTGGGTGTCAATA
CTGCGACAGAAGTTATGGAACCAAGCAAAGCCTGCAGGTCCATATTTCCACCAACCATAG
GGCTGAGAGGGACGCAGAATATCAAGCTTTATCAAAATCATTGGGAATGAAATCCTTCCC
TGATCCTAGTTTCTACATAAAGAGCGAAAATTTTGAAAACTCAATGAATTCGCTTGTTCA
CAACACTCAGAACATAAGTCCTGCAATTTTGCAACAAATGCAGCATATGCAAGGTGGAAC
GCCCAATATGAAAATGCCCGAATTGAGCATCATCAAACATGATTCACCCAAAATGGACTA
CCCTAAGGTAGATTCAAGGGACTCTCCATCATCCAATGGTTCGTCCCTTCAGATCATCCC
GAAACAAAATTTGCAAAACATGAACCTATCATCAAACCTGGCATCCTGTCGAATGGAAGC
AAAAAACAACATAGATATTCATGAGCAGATAAACATGCTGAAAAACATGGATTTCCAAAA
GCTGAACTCATCAAATCACATGCATATAGTTGATGATGAGAGCGATGATGATGAAAATGG
TTCTCCACTGACACCAATGAGACATAAGGGTGACGAGAGCTATCCAACTCCATCACTTCA
TCAAGACTCGGACTCCGAAGAAGGTCAACTTCACATTGCGAATGTTGAAGCGAGCATGGA
TACCAGTATTACCACTCCGTAGAGAGGGTTTTCACACTAATGATTTTGTATATGGTATTG
TCACAAACGATCACATGAAAGTGCTTTATGTAATTAAGACAGGCTTTTCACATTTTTAGT
CTCACAAGTATAATTTACAGTTTTTATCATATATATAAAAAAAGAATGTACAACCGTAAA
AACTATATAACCAGTGATTTATTTTTTTATGGAGAAAAAATTCAAACAAGACAGCATTTT
GAGAAAAGAAAGTGTTCTTTCGCGAACATTCAAAAGAGCAATCTCGTTGAATATTTTTAG
ACCAAAGCCTAGTTAAAACACGTAACTTAGCTAGCTTATCAAAGTGCCACACTACCAAAC
ACAAGGTGATATGAATTGAAATTAAACTGTATTTATTCCGCTAATTTTAAGATACAAATA
ATTTGCAAAAAAGAAAGTTTTCAATACTCCAACTGCTTTTTCAATCTATGCAATTTTATT
TGGTATTTAATGCTATTTTCACAAAGCTATGTTGTATTAAAGCCCCTAATTTAGTTCCTT
TTTCTGTGTGTCATACGATAAACTAATCAAAGCTATTGATATGTTTAAATAATTTTGTGT
CATTCCAACTTTAGTGTCGTCTTCCATGTTCCTGGTGAAGTAGAGTATATTCAGGTTGAT
GAGTTATAAGTGGCATTAAAAAGTCTTTTACGGTATTGAATTACTTTTTCAATGGAAAAT
GATACGACGCCTTATTCTAACCAAACAATATATCAGCCCAGAGTCTTAAAAACACCAAAA
AAGTGTAAATTTGGTAAACAGGGTTTTAATTTCCGAAGTACTAAAGATTATTTATTATGA
TTTTGTCCCGTATTATGTATTATGAGAAGGCATTATTTTCAAATTTTATTTCAAGTAAAA
TTTGGAAAATTGGCACATCCTGAATTCCAAAGGCTCGAACTCATATCTTAAAATATAAAC
CGAGTTTAAGTCATTAAAAGAGCCGCTCCCTATATGCTATGCTTAGTCACATTGATCAAT
ACCAGTTATTTATACAAATACTTTTCAAAATCGAAGATGGAAAATTTATAGAGAAACAAA
GTATATTTCGATACAAAATTTATGAATCGCTAAGTCATTCTTGAAAACAAAAAGGGTATC
ATCAAAACCGGTGAATATATATTTTTTCTTAAATTCGATGATAATTTTTCATTAAAAATG
AAGAATTCAATGATTTTCTTTGTTATTAATAACTACTTTATTCATGGTGAAAATATATGT
TATGTCATTTAACCATTTCAGTTCTAATGTAAGTTCTACATCGGATATTTATACATGGAA
ATATTAGCATACAAATTAGTCTCCAATCCTCAAAATTAAACATTCAAATACAATTTAAAT
TTTTTAAACGAAAAACAAAATGTAAATACATAAACAAGAATTTCCATGTATTTGATGTCT
GTGAGATCGCCGAAAAGCTTTAATTTGTACTGTGTATTATTTGAATGTCCAAGTGGTGTG
TCTCTGTATTTTTAACCATTTATGTATAGTTAAGACATAAATAAAGTATTATTTGCATTA
GTTTACAATTTATTGGGGTTAGATCAAAAAGAGTTCCTGCTTTGTATAATCTTGTTGAAA
ATTGCTAAAATTTGTACAATTTTGTTTAGACTTTCT
>contig#232
GACTCACCGTGTTAGTGCGGGATGGAGCCGCTCAGTGAAAGTAAGAAAAGAGTGGCCAAG
ACTTGGAACTCAAGACAATGTCGGTCATGTGTGTTTAGTGTCAGAAACAAAATGAGTTGC
AGGCTTTTAGTGGTAGTTATGATTGTCGGGCATGGCGGGACATACGCACAGACAGAAGAT
ACCAACCTTCTTACCAGTAATATGATGAGGTACCCAACATTTGAACACATTTTAGATTAT
CGGAGAGACCATCTGTCCCGAGGCAAAAGACAAGCAATTAAAGGCACATCCACCAAGTCT
GTTGTTGAGTTGGATGACACGGATCACTTCCACGGCCCAGAAGTGTTAGTTCCAGATGTT
TCTTTCAGAGACATGGACAGCTTTGTAAATGAGGCCAGAAAAACAATTGAAGACAGATTT
GAGAATCTAGAAAAAGACATTTACAAAAGTAGTGCAAGGCAAGTTCCCGGAACCCCTGAG
TGGTTCATGGCTGCATCAACCAAAACTAAAGTGGTGGCTAAAAATATCTCGAAAGTTGCC
CTCATATCCGAGGAAGCTACAAAATATCTAGCACAAAAGTACCAGCTAACCCGAGATCAA
ATAACATTTGGTTTACCAACAGCGGATGTTCGTGGGACAATTCTTGGTGACATTTGTCCC
GTAAAAGTAGATTTCCCCTGCCAGCCGGGCAAATACAGGGCATACAACGGGTACTGCAAT
AATGTACAGAATCCTAACTGGGGTGTCGCCAACAGGCGGTATCTGCGGTATCTTCCACCA
GATTATGGAGATGGGATCAGCATTCCCAGGCAGGACTCAGACAACCAGTTTCTTCCTAGT
GCTAGACAGGTTTCTGTGACAGTTCACACAGACTCTGACATTCCTCACCCACATCTGATG
TCAGTAACGGCAATCTGGGGCGAGTTCATCTACCATGATGTATCTCACACTCCCCAAATG
GCAGGATTTCTCGGACAGAGGTTGAAATGCTGTGGGGTTACCTTTGAGTCATTTCACCCC
GAATGTTACCCTATAAAGATACCCGACAATGACACAGCATATGGTGAGTTGGGCCTGAAA
TGCCAGGAATATACGCGATCAGGAACAGCTTCAAGAACTGGCTGCACACTCGGCCCCAGA
GAACAGATAAACCAAGTAACTTCATACCTTGATGGTTCAGTAATTTACGGAAGCTCGAAG
GAAGAATCTGAAGAATTGCGATTGTTTACCAGCGGACTTTTGCGCGTTCAGCGATTGGAA
TCAAACGGAGACTTATTGCCAGCAGATGACAACACAATAGATTGTGGTGGGGAATCAGGA
TCAAAATGTTTCAAAGCCGGGGATGTCCGAGTGAATGAGCACATAGGCCTGGTGGCCATG
CACACGCTGTGGATGAGGCAGCACAATAATATTGCCCGCAAGCTCGCGATAATCAACCCT
CACTGGAATGATGAGCAGCTTTTCCAAGAAACCAGAAGGATAGTCGGTGCTCAAATACAA
CACATAACATATAATGAATATCTGCCTGTAATCCTGGGCAAGGCAGTGATGGACAAGTAT
GGCCTCTCATCCCAACACACAGGGTTCTTCACAGGATACGATATTGACACAAATGCCGGC
ACAGCAAACAGCGTCGCGACATCCGTGATGAGATTTGTCACGTCTTTAATGCCAGCACAG
TTTTCATATTATAACAGAGTCGGGAGAAAATTGCAGAGTAAGGATATCTCAGATTCCTTC
TATAAACCTTTTGAAATGTACGATCCTGAAGCATTGGATGAAATACTGAGAGGACTGATC
AAAGGACACGCGCAGAATGAAGATGTATTCATTGGAGAAGCAATGACGAGTAAGCTGTTC
ATGGACAAGGATACCGGAGTGGGCTTGGACTTGGCCGCCCAGATCATCCAGCAGGGTAGA
GACCATGGGACCCCTGGCTATACAGAATGGCGAAAATTTTGTGAATTGCCAACTGTGACA
AGTTTTTCAGATCTGAAAAGTGTTATGCCTGTATCGGTGATCGATCGTCTTCGCAAAGCT
TACAAAGATGTTCGAGATATAGACTTGTTCACTGGTGGTTTGGCAGAAATTCCAAACAAA
GGAGCTTCGGTTGGACCTACTTTTGGATGTCTTTTAGGCAGACAAATGTACTACTATAAA
CGCGGAGACAGATACTGGTATGAAAATGATATCCCTCCATCCTCCTTCACAAAGGACCAA
CTTAATGAGATTAGAAAAGTTTCTCTGGGTTCGGTCGTTTGTGACAATAGTGAGTCAATA
GATTTTGTGCAACCCAATGTGTTCATTGAGGCCGATCCATTCTTGAATGCCTTGATGTCC
TGCTCCGGGAACAACCTGATTAAGAAAATGAGTCTGAAAAGGTGGGCGACTGCCTCGCCA
AGGTTTATCGTTCCTGACAACATGTTGGTGGATGCAATTGAAAGAGCAAGACGGGATGTA
AGAAAAGTCAAGGATCAAGAGTGGAATTTGTGGAATACGGGACAAATGGCTGATTCAAAA
TCACCACAGGGCACAGCATATGGTTTTATGAAACCCAAGCAGCAATCTGTAGAGGTTTCC
AATTCGTCCTTTGTGCTACAGTTTGCTTCCCGCAGATTTCTTGATAACCTGCTGCAAGCC
GATGAAAGTGGCAGAAAATACAGACAATTAAAGGACGCAGAGTTCAATGACAATGATCCT
AATGATCTCCAAGACTTGATGGATGTTTTGCCCAACATTGACGTGACAGATGTGATGGAC
[truncated: 39,688,065 more chars]
